# Supplementary material for: Dose the increasing burden of social endowment affect sustainable development of economy?
Source: PLoS One. 2024 Jan 2;19(1):e0296512. doi: 10.1371/journal.pone.0296512 (PMC10760761; doi:10.1371/journal.pone.0296512)
Supplement: S1 Data — (ZIP) [file pone.0296512.s001.zip]

Archive with 4 entries (3 files):
- DATA/
- DATA/1 Data for the baseline and IV regression.xls
- DATA/2 Data for the heterogeneity analysis.xls
- DATA/3 Notes.xls
