# Supplementary material for: Dose the increasing burden of social endowment affect sustainable development of economy?
Source: PLoS One. 2024 Jan 2;19(1):e0296512. doi: 10.1371/journal.pone.0296512 (PMC10760761; doi:10.1371/journal.pone.0296512)
Supplement: S1 Data — (ZIP) [file pone.0296512.s001.zip › DATA/1 Data for the baseline and IV regression.xls]

## Sheet: Sheet1
id	year	age	agedep	capstock	tradedep	govconsump	urban	popgrowth	fertility	Bank_crisis	Agedep_old	Birth_rate	Death_rate	Pop_Total	female_rate	male_rate	Labor_Share	HCI	Private_Stock	Government_Stock	gdp_imf	Agedep_young	irr	mpk	Structure	gdppercap_imf	lngdppercap	lncapstock	year1	year2	year3	year4	year5	year6	year7	year8	year9	year10	year11	year12	year13	year14	year15	year16	year17	year18	year19	year20	year21
1	1981	8.19779	63.6109	671300000000	14.293	11.0078	83.313	1.57196	3.253	1	13.4125	24.288	8.525	28338515	50.8703	49.1297	44.1024	2.28316	569.186	102.098	335.112	50.1984	13.7317	27.9047	5.57493	11825.3	9.378	27.2325	1	0	0	0	0	0	0	0	0	0	0	0	0	0	0	0	0	0	0	0	0
1	1982	8.27809	64.1699	685400000000	15.6115	11.0078	83.759	1.59642	3.204	1	13.5901	23.846	8.457	28794548	50.9215	49.0785	44.1024	2.31677	580.857	104.546	324.519	50.5797	10.8	26.4659	5.55602	11270.1	9.32991	27.2533	0	1	0	0	0	0	0	0	0	0	0	0	0	0	0	0	0	0	0	0	0
1	1983	8.3574	64.5131	690100000000	14.9877	11.0078	84.194	1.61053	3.159	0	13.749	23.451	8.402	29262047	50.9716	49.0284	44.1024	2.35087	584.225	105.829	337.864	50.7641	11.3644	27.3686	5.52046	11546.1	9.35411	27.26	0	0	1	0	0	0	0	0	0	0	0	0	0	0	0	0	0	0	0	0	0
1	1984	8.43251	64.8371	694500000000	12.3464	11.0078	84.621	1.61038	3.123	0	13.8999	23.128	8.361	29737093	51.0219	48.9781	44.1024	2.38547	587.428	107.072	344.64	50.9372	11.3306	27.7387	5.4863	11589.6	9.35786	27.2665	0	0	0	1	0	0	0	0	0	0	0	0	0	0	0	0	0	0	0	0	0
1	1985	8.503	65.2201	697200000000	18.0094	11.0078	85.038	1.59856	3.095	0	14.0487	22.889	8.331	30216279	51.0727	48.9273	44.1024	2.42058	589.081	108.079	320.666	51.1714	11.0079	25.7107	5.45047	10612.4	9.26977	27.2703	0	0	0	0	1	0	0	0	0	0	0	0	0	0	0	0	0	0	0	0	0
1	1986	8.60993	65.3309	694800000000	14.486	11.0078	85.445	1.58481	3.075	0	14.2349	22.727	8.307	30698964	51.1251	48.8749	44.1024	2.44189	586.377	108.452	343.574	51.096	12.6828	27.6398	5.40681	11191.7	9.32293	27.2669	0	0	0	0	0	1	0	0	0	0	0	0	0	0	0	0	0	0	0	0	0
1	1987	8.69575	65.6423	695700000000	15.449	4.71449	85.843	1.56895	3.059	0	14.4038	22.606	8.281	31184415	51.1782	48.8218	44.1024	2.46339	586.476	109.187	352.276	51.2384	12.6864	28.3059	5.37131	11296.5	9.33225	27.2681	0	0	0	0	0	0	1	0	0	0	0	0	0	0	0	0	0	0	0	0	0
1	1988	8.76966	65.9735	700500000000	15.7435	4.32191	86.233	1.54182	3.042	0	14.5553	22.493	8.249	31668949	51.2282	48.7718	44.1024	2.48508	590.087	110.392	345.397	51.4182	12.7717	27.5624	5.34537	10906.5	9.29711	27.275	0	0	0	0	0	0	0	1	0	0	0	0	0	0	0	0	0	0	0	0	0
1	1989	8.84361	66.0765	703700000000	19.6378	4.4944	86.613	1.50177	3.022	1	14.6872	22.372	8.209	32148134	51.2701	48.7299	44.1024	2.50696	592.275	111.382	321.182	51.3893	11.8985	25.5143	5.31749	9990.7	9.20941	27.2796	0	0	0	0	0	0	0	0	1	0	0	0	0	0	0	0	0	0	0	0	0
1	1990	8.92239	65.8606	699000000000	14.9909	3.13543	86.984	1.45298	2.997	1	14.7987	22.226	8.163	32618651	51.3011	48.6989	44.1024	2.52903	587.615	111.391	316.883	51.0619	11.1115	25.3403	5.27527	9714.78	9.1814	27.2729	0	0	0	0	0	0	0	0	0	1	0	0	0	0	0	0	0	0	0	0	0
1	1991	9.03202	65.8681	690300000000	13.7531	3.32176	87.328	1.40144	2.965	1	14.9812	22.036	8.112	33079000	51.3193	48.6807	44.1024	2.55257	579.401	110.863	350.143	50.8869	14.6851	28.3546	5.22627	10585	9.2672	27.2603	0	0	0	0	0	0	0	0	0	0	1	0	0	0	0	0	0	0	0	0	0
1	1992	9.14175	65.5467	689100000000	14.731	2.97554	87.542	1.35218	2.925	0	15.1339	21.802	8.063	33529326	51.3271	48.6729	44.1024	2.57097	577.901	111.237	386.224	50.4129	17.2414	31.3275	5.19522	11519	9.35175	27.2587	0	0	0	0	0	0	0	0	0	0	0	1	0	0	0	0	0	0	0	0	0
1	1993	9.2472	65.018	698200000000	16.2232	13.5104	87.752	1.30606	2.879	0	15.2595	21.526	8.018	33970111	51.3299	48.6701	44.1024	2.58706	585.333	112.843	410.369	49.7585	16.9042	32.8552	5.18715	12080.3	9.39933	27.2717	0	0	0	0	0	0	0	0	0	0	0	0	1	0	0	0	0	0	0	0	0
1	1994	9.34026	64.468	713200000000	18.1343	13.1869	87.96	1.26532	2.828	0	15.3617	21.214	7.979	34402672	51.3353	48.6647	43.1845	2.60325	599.282	113.907	434.319	49.1063	18.1945	34.5996	5.26117	12624.6	9.4434	27.293	0	0	0	0	0	0	0	0	0	0	0	0	0	1	0	0	0	0	0	0	0
1	1995	9.41818	63.9796	733800000000	19.7714	13.3495	88.164	1.22923	2.773	1	15.4439	20.881	7.946	34828170	51.3481	48.6519	39.3929	2.61953	616.86	116.96	421.962	48.5357	18.0345	34.8503	5.27413	12115.5	9.40224	27.3215	0	0	0	0	0	0	0	0	0	0	0	0	0	0	1	0	0	0	0	0	0
1	1996	9.50736	63.5704	746300000000	21.5065	12.5017	88.366	1.19361	2.718	0	15.5512	20.545	7.92	35246374	51.3701	48.6299	36.6973	2.62702	626.378	119.918	445.282	48.0192	20.0929	37.7699	5.22336	12633.4	9.4441	27.3384	0	0	0	0	0	0	0	0	0	0	0	0	0	0	0	1	0	0	0	0	0
1	1997	9.58281	63.1547	762200000000	23.3362	12.062	88.564	1.15949	2.666	0	15.6348	20.229	7.898	35657429	51.3987	48.6013	35.6874	2.63453	639.489	122.714	481.399	47.5198	21.8074	40.6191	5.21121	13500.7	9.51049	27.3595	0	0	0	0	0	0	0	0	0	0	0	0	0	0	0	0	1	0	0	0	0
1	1998	9.64461	62.7349	786200000000	23.35	12.4948	88.759	1.13226	2.618	0	15.6951	19.945	7.879	36063459	51.4287	48.5713	36.9576	2.64207	659.784	126.421	499.934	47.0397	20.9859	40.0875	5.21895	13862.6	9.53695	27.3905	0	0	0	0	0	0	0	0	0	0	0	0	0	0	0	0	0	1	0	0	0
1	1999	9.6928	62.2835	812800000000	21.3827	13.7232	88.952	1.11336	2.577	0	15.7298	19.702	7.862	36467218	51.4529	48.5471	39.1514	2.64962	682.662	130.164	483.009	46.5536	18.4339	36.1583	5.24462	13245	9.49138	27.4238	0	0	0	0	0	0	0	0	0	0	0	0	0	0	0	0	0	0	1	0	0
1	2000	9.72864	61.7883	830000000000	22.6224	13.7842	89.142	1.10058	2.542	0	15.7398	19.499	7.845	36870787	51.4664	48.5336	39.1106	2.6572	697.096	132.861	479.198	46.0485	18.6405	35.1561	5.2468	12996.7	9.47245	27.4446	0	0	0	0	0	0	0	0	0	0	0	0	0	0	0	0	0	0	0	1	0
1	2001	9.78162	61.2372	842300000000	21.8523	14.1563	89.329	1.09208	2.512	1	15.7716	19.328	7.83	37275652	51.4679	48.5321	39.9785	2.683	708.362	133.93	458.071	45.4656	17.2002	32.642	5.28903	12288.7	9.41644	27.4594	0	0	0	0	0	0	0	0	0	0	0	0	0	0	0	0	0	0	0	0	1
1	2002	9.81521	60.737	845700000000	41.7527	12.2352	89.51	1.08355	2.486	1	15.7767	19.175	7.815	37681749	51.4598	48.5402	31.7553	2.70906	711.125	134.586	408.166	44.9603	15.609	32.937	5.28378	10831.9	9.29026	27.4634	0	0	0	0	0	0	0	0	0	0	0	0	0	0	0	0	0	0	0	0	0
1	2003	9.83829	60.2509	832800000000	40.6447	11.4381	89.686	1.07199	2.461	1	15.7659	19.026	7.802	38087868	51.445	48.555	31.0136	2.73537	700.203	132.605	444.236	44.4849	17.1649	36.7987	5.28036	11663.5	9.36422	27.4481	0	0	0	0	0	0	0	0	0	0	0	0	0	0	0	0	0	0	0	0	0
1	2004	9.8615	59.731	831000000000	40.6926	11.1146	89.86	1.05539	2.438	0	15.7519	18.879	7.788	38491972	51.428	48.572	32.4795	2.76194	698.51	132.485	484.349	43.9791	17.177	39.3546	5.27238	12583.1	9.44011	27.4459	0	0	0	0	0	0	0	0	0	0	0	0	0	0	0	0	0	0	0	0	0
1	2005	9.89138	59.1632	842400000000	40.5513	12.1419	90.031	1.03628	2.416	0	15.7434	18.735	7.775	38892931	51.4118	48.5882	33.895	2.78876	706.782	135.583	527.222	43.4197	16.8431	41.374	5.21291	13555.7	9.51456	27.4595	0	0	0	0	0	0	0	0	0	0	0	0	0	0	0	0	0	0	0	0	0
1	2006	9.94201	58.7496	861200000000	40.4335	12.4294	90.2	1.01544	2.397	0	15.7829	18.596	7.762	39289878	51.3972	48.6028	35.5539	2.79698	720.091	141.143	569.648	42.9667	16.9293	42.6267	5.10184	14498.6	9.58181	27.4816	0	0	0	0	0	0	0	0	0	0	0	0	0	0	0	0	0	0	0	0	0
1	2007	9.99532	58.2284	887700000000	40.9452	12.9893	90.366	0.998859	2.38	0	15.8154	18.469	7.749	39684295	51.3834	48.6166	36.4847	2.80521	738.269	149.471	620.96	42.4129	17.8533	44.428	4.93922	15647.5	9.65807	27.5119	0	0	0	0	0	0	0	0	0	0	0	0	0	0	0	0	0	0	0	0	0
1	2008	10.0539	57.6695	926900000000	40.4027	13.6335	90.53	0.992593	2.366	0	15.8519	18.355	7.735	40080160	51.3701	48.6299	40.3679	2.81348	766.612	160.26	646.154	41.8176	17.2177	41.5715	4.78356	16121.5	9.68791	27.5551	0	0	0	0	0	0	0	0	0	0	0	0	0	0	0	0	0	0	0	0	0
1	2009	10.1197	57.18	971100000000	34.0571	15.9039	90.691	0.999545	2.355	0	15.9061	18.252	7.722	40482788	51.3567	48.6433	44.3855	2.82177	799.883	171.266	607.911	41.2738	14.2642	34.8131	4.67042	15016.5	9.61691	27.6017	0	0	0	0	0	0	0	0	0	0	0	0	0	0	0	0	0	0	0	0	0
1	2010	10.195	56.816	992900000000	34.971	15.1637	90.849	0.752213	2.346	0	15.9874	18.154	7.708	40788453	51.3427	48.6573	44.0692	2.83008	810.27	182.603	669.465	40.8285	16.6089	37.7124	4.43732	16413.1	9.70583	27.6239	0	0	0	0	0	0	0	0	0	0	0	0	0	0	0	0	0	0	0	0	0
1	2011	10.297	56.5417	1032000000000	35.2062	15.689	90.99	1.15306	2.338	0	16.1191	18.055	7.694	41261490	51.3285	48.6715	47.3124	2.85854	836.009	195.697	709.659	40.4226	16.3585	36.2412	4.27197	17199.1	9.75261	27.6622	0	0	0	0	0	0	0	0	0	0	0	0	0	0	0	0	0	0	0	0	0
1	2012	10.401	56.3792	1084000000000	30.5265	16.6454	91.121	1.13691	2.33	0	16.265	17.949	7.68	41733271	51.3142	48.6858	52.0179	2.88729	873.325	210.44	702.375	40.1142	14.0685	31.0966	4.14999	16830.1	9.73092	27.7115	0	0	0	0	0	0	0	0	0	0	0	0	0	0	0	0	0	0	0	0	0
1	2013	10.5073	56.2923	1126000000000	29.3339	16.8062	91.249	1.11911	2.322	0	16.4222	17.831	7.665	42202935	51.3002	48.6998	54.3918	2.91633	903.452	222.363	719.269	39.8701	12.6042	29.1385	4.06296	17043.1	9.7435	27.7495	0	0	0	0	0	0	0	0	0	0	0	0	0	0	0	0	0	0	0	0	0
1	2014	10.6164	56.2122	1168000000000	28.4068	16.9499	91.377	1.09946	2.312	0	16.5841	17.698	7.651	42669500	51.2866	48.7134	54.3918	2.94566	931.326	236.551	701.197	39.6281	11.6982	27.3833	3.9371	16433.2	9.70706	27.7862	0	0	0	0	0	0	0	0	0	0	0	0	0	0	0	0	0	0	0	0	0
1	2015	10.7288	56.1036	1201000000000	22.4862	18.0984	91.503	1.078	2.301	0	16.7481	17.548	7.638	43131966	51.2735	48.7265	54.3918	2.97529	951.216	249.889	720.347	39.3555	12.3706	27.353	3.80655	16701	9.72322	27.8143	0	0	0	0	0	0	0	0	0	0	0	0	0	0	0	0	0	0	0	0	0
1	2016	10.86	56.1023	1236000000000	26.0939	17.6546	91.627	1.05718	2.288	0	16.9527	17.383	7.626	43590368	51.261	48.739	54.3918	3.00521	972.326	263.388	707.219	39.1496	12.7208	26.1023	3.69162	16224.2	9.69426	27.8427	0	0	0	0	0	0	0	0	0	0	0	0	0	0	0	0	0	0	0	0	0
1	2017	10.9897	56.0464	1264000000000	25.2896	17.6969	91.749	1.03713	2.275	0	17.149	17.205	7.616	44044811	51.249	48.751	54.3918	3.03544	988.136	275.708	727.473	38.8973	13.1097	26.2523	3.584	16516.7	9.71213	27.8652	0	0	0	0	0	0	0	0	0	0	0	0	0	0	0	0	0	0	0	0	0
2	1981	15.0687	53.9523	698200000000	68.3965	17.9647	65.364	0.255018	1.67	0	23.1986	12.4	12.2	7568710	52.644	47.356	63.296	2.80937	509.083	189.078	192.27	30.7537	6.27022	10.1081	2.69245	25403.2	10.1426	27.2717	1	0	0	0	0	0	0	0	0	0	0	0	0	0	0	0	0	0	0	0	0
2	1982	14.8127	52.1358	716400000000	64.1171	18.3467	65.1	0.071717	1.66	0	22.5353	12.5	12.1	7574140	52.6021	47.3979	63.296	2.82627	523.412	193.034	196.137	29.6004	6.16557	10.0482	2.71151	25895.5	10.1618	27.2976	0	1	0	0	0	0	0	0	0	0	0	0	0	0	0	0	0	0	0	0	0
2	1983	14.5049	50.3234	729200000000	62.4722	18.3463	64.836	-0.161601	1.56	0	21.8043	11.9	12.3	7561910	52.5571	47.4429	63.296	2.84327	533.123	196.11	201.968	28.5191	6.25139	10.1655	2.71849	26708.6	10.1927	27.3153	0	0	1	0	0	0	0	0	0	0	0	0	0	0	0	0	0	0	0	0	0
2	1984	14.258	48.7736	740900000000	66.575	18.3887	64.57	-0.0062949	1.52	0	21.2121	11.8	11.7	7561434	52.5097	47.4903	63.296	2.86037	541.944	198.908	202.071	27.5615	6.19335	10.0112	2.7246	26724	10.1933	27.3311	0	0	0	1	0	0	0	0	0	0	0	0	0	0	0	0	0	0	0	0	0
2	1985	14.1363	47.6135	751400000000	70.0832	18.5778	64.305	0.046951	1.47	0	20.867	11.6	11.8	7564985	52.4604	47.5396	63.296	2.87757	549.941	201.497	207.121	26.7465	6.2576	10.1168	2.72928	27378.8	10.2175	27.3453	0	0	0	0	1	0	0	0	0	0	0	0	0	0	0	0	0	0	0	0	0
2	1986	14.1864	47.1115	764000000000	64.0146	18.7854	64.037	0.063549	1.45	0	20.8698	11.5	11.5	7569794	52.41	47.59	63.296	2.89488	560.103	203.927	211.887	26.2417	6.25784	10.1791	2.74659	27991.1	10.2396	27.3619	0	0	0	0	0	1	0	0	0	0	0	0	0	0	0	0	0	0	0	0	0
2	1987	14.3525	46.788	776600000000	62.8537	18.7521	63.769	0.0632842	1.43	0	21.0678	11.4	11.2	7574586	52.3582	47.6418	63.296	2.91229	569.672	206.889	214.763	25.7202	6.14665	10.1507	2.75351	28353.1	10.2525	27.3781	0	0	0	0	0	0	1	0	0	0	0	0	0	0	0	0	0	0	0	0	0
2	1988	14.5801	46.6364	790300000000	66.5626	18.5135	63.5	0.141571	1.45	0	21.3797	11.6	11	7585317	52.3022	47.6978	63.296	2.9298	581.298	208.991	221.841	25.2568	6.17907	10.3031	2.78145	29246.1	10.2835	27.3957	0	0	0	0	0	0	0	1	0	0	0	0	0	0	0	0	0	0	0	0	0
2	1989	14.7857	46.628	806600000000	70.5384	18.186	63.231	0.450514	1.45	0	21.68	11.6	10.9	7619567	52.2388	47.7612	63.296	2.94742	595.85	210.783	230.464	24.948	6.11552	10.4867	2.82684	30246.4	10.3171	27.4161	0	0	0	0	0	0	0	0	1	0	0	0	0	0	0	0	0	0	0	0	0
2	1990	14.9215	46.739	824200000000	71.4884	17.9757	62.96	0.762002	1.46	0	21.8956	11.8	10.8	7677850	52.1661	47.8339	63.296	2.96515	611.469	212.758	240.479	24.8434	6.17106	10.7089	2.87402	31321.2	10.3521	27.4377	0	0	0	0	0	0	0	0	0	1	0	0	0	0	0	0	0	0	0	0	0
2	1991	15.0803	47.1298	843700000000	70.0484	18.1578	62.689	0.998418	1.51	0	22.1877	12.2	10.8	7754891	52.0835	47.9165	63.296	2.98	628.974	214.728	248.756	24.9421	6.15456	10.8217	2.92916	32077.3	10.3759	27.4611	0	0	0	0	0	0	0	0	0	0	1	0	0	0	0	0	0	0	0	0	0
2	1992	15.1733	47.7069	866900000000	67.6302	18.4899	62.417	1.10055	1.51	0	22.4119	12.2	10.6	7840709	51.9937	48.0063	63.296	2.99492	649.807	217.06	253.964	25.2949	5.95037	10.7531	2.99368	32390.4	10.3856	27.4882	0	0	0	0	0	0	0	0	0	0	0	1	0	0	0	0	0	0	0	0	0
2	1993	15.211	48.3571	888400000000	63.2651	19.3004	62.144	0.824628	1.5	0	22.5666	12	10.4	7905633	51.9017	48.0983	63.296	3.00992	669.002	219.421	255.302	25.7905	5.76054	10.5474	3.04894	32293.6	10.3826	27.5127	0	0	0	0	0	0	0	0	0	0	0	0	1	0	0	0	0	0	0	0	0
2	1994	15.2131	48.8557	907500000000	65.9871	19.4444	61.87	0.38487	1.47	0	22.6456	11.6	10.2	7936118	51.8137	48.1863	63.296	3.02499	685.224	222.312	261.434	26.2101	5.69721	10.5733	3.08227	32942.3	10.4025	27.534	0	0	0	0	0	0	0	0	0	0	0	0	0	1	0	0	0	0	0	0	0
2	1995	15.1899	49.0474	928600000000	68.2566	19.5897	61.596	0.153106	1.42	0	22.6401	11.2	10.2	7948278	51.7341	48.2659	63.296	3.04014	703.236	225.338	268.409	26.4073	5.67071	10.6095	3.12081	33769.5	10.4273	27.5569	0	0	0	0	0	0	0	0	0	0	0	0	0	0	1	0	0	0	0	0	0
2	1996	15.2453	49.1195	948100000000	70.0837	19.5657	61.32	0.13502	1.45	0	22.7337	11.2	10.2	7959017	51.6634	48.3366	62.1578	3.05537	720.362	227.755	274.846	26.3858	5.90454	10.97	3.16288	34532.7	10.4497	27.5777	0	0	0	0	0	0	0	0	0	0	0	0	0	0	0	1	0	0	0	0	0
2	1997	15.2779	48.836	969200000000	74.8677	19.6008	61.045	0.113317	1.39	0	22.739	10.5	10	7968041	51.6005	48.3995	61.1113	3.07067	739.528	229.622	281.105	26.097	6.0912	11.2798	3.22064	35279	10.471	27.5997	0	0	0	0	0	0	0	0	0	0	0	0	0	0	0	0	1	0	0	0	0
2	1998	15.3034	48.3286	989100000000	76.9271	19.5531	60.768	0.109728	1.37	0	22.6993	10.2	9.8	7976789	51.5461	48.4539	60.7895	3.08604	759.705	229.406	291.055	25.6293	6.17057	11.538	3.31162	36487.7	10.5047	27.6201	0	0	0	0	0	0	0	0	0	0	0	0	0	0	0	0	0	1	0	0	0
2	1999	15.3369	47.8438	1010000000000	78.2601	19.8437	60.491	0.194563	1.34	0	22.6746	9.8	9.8	7992324	51.501	48.499	60.7916	3.1015	780.588	229.216	300.87	25.1692	6.16319	11.6821	3.40547	37644.9	10.5359	27.6408	0	0	0	0	0	0	0	0	0	0	0	0	0	0	0	0	0	0	1	0	0
2	2000	15.3899	47.5297	1030000000000	85.3605	19.2197	60.213	0.240467	1.36	0	22.7047	9.8	9.6	8011566	51.4652	48.5348	59.638	3.11703	800.6	229.069	312.237	24.825	6.42446	12.2394	3.49502	38973.3	10.5706	27.6603	0	0	0	0	0	0	0	0	0	0	0	0	0	0	0	0	0	0	0	1	0
2	2001	15.5201	47.3256	1052000000000	87.5367	18.9762	59.934	0.382799	1.33	0	22.865	9.4	9.3	8042293	51.4398	48.5602	58.8483	3.13323	823.827	228.53	315.9	24.4606	6.51157	12.353	3.60489	39279.8	10.5785	27.6821	0	0	0	0	0	0	0	0	0	0	0	0	0	0	0	0	0	0	0	0	1
2	2002	15.6503	47.2744	1072000000000	86.9482	18.8387	59.655	0.49198	1.39	0	23.049	9.7	9.4	8081957	51.4236	48.5764	58.4005	3.14952	844.877	227.318	320.591	24.2255	6.61677	12.4384	3.71672	39667.5	10.5883	27.7007	0	0	0	0	0	0	0	0	0	0	0	0	0	0	0	0	0	0	0	0	0
2	2003	15.7944	47.3329	1088000000000	86.3874	18.9796	59.375	0.487134	1.38	0	23.2703	9.5	9.5	8121423	51.4131	48.5869	58.308	3.16589	860.983	226.955	323.899	24.0627	6.46678	12.4125	3.79362	39882.1	10.5937	27.7153	0	0	0	0	0	0	0	0	0	0	0	0	0	0	0	0	0	0	0	0	0
2	2004	15.973	47.3987	1105000000000	90.7923	18.8914	59.094	0.620413	1.42	0	23.544	9.7	9.1	8171966	51.4033	48.5967	57.2629	3.18234	878.986	226.167	331.864	23.8547	6.79794	12.8335	3.88645	40610.1	10.6118	27.731	0	0	0	0	0	0	0	0	0	0	0	0	0	0	0	0	0	0	0	0	0
2	2005	16.1973	47.4254	1121000000000	94.0338	19.3463	58.813	0.681267	1.41	0	23.879	9.5	9.1	8227829	51.3905	48.6095	56.3615	3.19888	896.084	225.317	339.912	23.5464	7.03539	13.2274	3.977	41312.5	10.6289	27.7456	0	0	0	0	0	0	0	0	0	0	0	0	0	0	0	0	0	0	0	0	0
2	2006	16.49	47.6052	1136000000000	98.0883	19.2583	58.532	0.494798	1.41	0	24.3401	9.4	9	8268641	51.3732	48.6268	55.6628	3.21551	909.712	226.525	352.544	23.2652	7.34745	13.7567	4.01595	42636.3	10.6605	27.7587	0	0	0	0	0	0	0	0	0	0	0	0	0	0	0	0	0	0	0	0	0
2	2007	16.8229	47.7524	1151000000000	100.733	18.7448	58.249	0.324147	1.38	0	24.8563	9.2	9	8295487	51.3516	48.6484	55.0687	3.23222	922.854	227.727	365.425	22.8961	7.40031	14.2702	4.05245	44051	10.6931	27.7713	0	0	0	0	0	0	0	0	0	0	0	0	0	0	0	0	0	0	0	0	0
2	2008	17.1735	47.8787	1167000000000	102.074	19.2721	57.966	0.313041	1.42	1	25.396	9.3	9	8321496	51.3257	48.6743	56.2086	3.24902	937.882	229.54	369.269	22.4827	6.74272	13.8517	4.08592	44375.3	10.7004	27.7858	0	0	0	0	0	0	0	0	0	0	0	0	0	0	0	0	0	0	0	0	0
2	2009	17.5052	48.0158	1184000000000	87.0622	20.6842	57.683	0.261953	1.39	1	25.9105	9.2	9.3	8343323	51.2965	48.7035	57.9668	3.26591	951.803	232.206	356.396	22.1053	5.70062	12.6523	4.09895	42716.2	10.6623	27.7999	0	0	0	0	0	0	0	0	0	0	0	0	0	0	0	0	0	0	0	0	0
2	2010	17.7984	48.1812	1193000000000	99.0198	20.4925	57.399	0.240394	1.44	1	26.3739	9.4	9.2	8363404	51.2643	48.7357	57.6476	3.28289	957.903	234.695	362.811	21.8073	5.75111	12.8844	4.08149	43380.8	10.6778	27.8072	0	0	0	0	0	0	0	0	0	0	0	0	0	0	0	0	0	0	0	0	0
2	2011	18.0531	48.3132	1198000000000	105.103	19.8966	57.115	0.337081	1.43	1	26.7751	9.3	9.1	8391643	51.2299	48.7701	57.134	3.29365	961.273	236.678	373.893	21.5381	5.83969	13.3789	4.06153	44555.4	10.7045	27.8116	0	0	0	0	0	0	0	0	0	0	0	0	0	0	0	0	0	0	0	0	0
2	2012	18.2745	48.4584	1208000000000	105.152	19.8607	57.147	0.455937	1.44	1	27.13	9.4	9.4	8429991	51.1929	48.8071	57.993	3.30445	969.756	237.939	376.033	21.3284	5.56322	13.0795	4.07564	44606.6	10.7056	27.8197	0	0	0	0	0	0	0	0	0	0	0	0	0	0	0	0	0	0	0	0	0
2	2013	18.473	48.6484	1217000000000	104.066	19.9159	57.336	0.589387	1.44	0	27.4598	9.4	9.4	8479823	51.1511	48.8489	58.4708	3.31529	978.282	238.724	376.004	21.1886	5.28283	12.8308	4.09796	44341	10.6997	27.8274	0	0	0	0	0	0	0	0	0	0	0	0	0	0	0	0	0	0	0	0	0
2	2014	18.6596	48.8843	1227000000000	103.504	19.8028	57.526	0.781542	1.46	0	27.7812	9.6	9.2	8546356	51.1022	48.8978	58.1942	3.32616	986.749	239.765	378.902	21.1031	5.34652	12.9149	4.11549	44334.9	10.6995	27.8352	0	0	0	0	0	0	0	0	0	0	0	0	0	0	0	0	0	0	0	0	0
2	2015	18.8405	49.1657	1235000000000	102.427	19.7617	57.715	1.12099	1.49	0	28.1035	9.8	9.6	8642699	51.0448	48.9552	57.8768	3.33706	994.014	240.488	383.073	21.0622	5.36781	13.0711	4.13332	44323.3	10.6993	27.8417	0	0	0	0	0	0	0	0	0	0	0	0	0	0	0	0	0	0	0	0	0
2	2016	18.9091	49.4317	1243000000000	100.982	19.6511	57.905	1.0814	1.53	0	28.2563	10	9.2	8736668	50.9781	49.0219	57.9817	3.34801	1001.86	241.425	391.033	21.1755	5.47008	13.2155	4.14977	44757.7	10.709	27.8488	0	0	0	0	0	0	0	0	0	0	0	0	0	0	0	0	0	0	0	0	0
2	2017	18.9566	49.6726	1255000000000	104.944	19.4904	58.094	0.694621	1.52	0	28.3728	10	9.5	8797566	50.9043	49.0957	58.0764	3.35898	1012.27	242.478	401.513	21.2998	5.38196	13.4153	4.17469	45639.1	10.7285	27.858	0	0	0	0	0	0	0	0	0	0	0	0	0	0	0	0	0	0	0	0	0
3	1981	2.20624	57.1193	34310000000	251.139	14.4643	86.317	3.87837	4.8	0	3.46644	32.938	4.163	374120	41.6554	58.3446	37.6267	1.77031	17.46	16.8521	16.43	53.6529	13.4519	29.8668	1.03607	43916.4	10.69	24.2588	1	0	0	0	0	0	0	0	0	0	0	0	0	0	0	0	0	0	0	0	0
3	1982	2.34435	56.7736	35870000000	225.759	17.0193	86.531	3.11312	4.688	0	3.67531	32.931	4.062	385950	41.9538	58.0462	37.6267	1.81125	18.2465	17.6243	15.1967	53.0983	14.5459	26.4246	1.0353	39374.9	10.5809	24.3032	0	1	0	0	0	0	0	0	0	0	0	0	0	0	0	0	0	0	0	0	0
3	1983	2.47015	56.6746	38180000000	189.633	18.1216	86.742	2.68522	4.578	0	3.87009	32.882	3.972	396454	42.3381	57.6619	37.6267	1.85314	19.4497	18.7266	16.4847	52.8045	14.9557	26.9331	1.03861	41580.4	10.6354	24.3655	0	0	1	0	0	0	0	0	0	0	0	0	0	0	0	0	0	0	0	0	0
3	1984	2.56811	56.6913	41910000000	190.33	20.5788	86.95	2.68058	4.47	0	4.02401	32.757	3.888	407225	42.667	57.333	37.6267	1.896	21.4484	20.4588	17.2923	52.6673	13.9626	25.7373	1.04837	42463.8	10.6564	24.4587	0	0	0	1	0	0	0	0	0	0	0	0	0	0	0	0	0	0	0	0	0
3	1985	2.63478	56.7129	45950000000	191.61	22.7806	87.155	2.9526	4.36	0	4.12904	32.514	3.804	419428	42.8474	57.1526	37.6267	1.93985	23.6107	22.3441	14.5157	52.5839	9.29679	19.7017	1.05669	34608.2	10.4519	24.5509	0	0	0	0	1	0	0	0	0	0	0	0	0	0	0	0	0	0	0	0	0
3	1986	2.53207	56.4718	46940000000	183.524	27.2196	87.357	3.29538	4.245	0	3.96197	32.122	3.719	433480	42.8566	57.1434	37.6267	1.97334	24.0341	22.9106	14.6859	52.5098	6.22994	19.5125	1.04904	33879.2	10.4306	24.5722	0	0	0	0	0	1	0	0	0	0	0	0	0	0	0	0	0	0	0	0	0
3	1987	2.42822	55.8759	47720000000	189.768	24.3767	87.557	3.51126	4.124	0	3.78501	31.58	3.634	448971	42.745	57.255	37.6267	2.0074	24.3358	23.3824	14.9669	52.0909	7.63363	19.5635	1.04077	33336	10.4144	24.5886	0	0	0	0	0	0	1	0	0	0	0	0	0	0	0	0	0	0	0	0	0
3	1988	2.32976	55.1964	48130000000	172.832	24.3661	87.754	3.55048	3.997	0	3.6157	30.902	3.549	465198	42.5692	57.4308	37.6267	2.04205	24.4627	23.6696	16.3169	51.5807	10.9375	21.1446	1.03351	35075.2	10.4652	24.5972	0	0	0	0	0	0	0	1	0	0	0	0	0	0	0	0	0	0	0	0	0
3	1989	2.24554	54.4654	48900000000	186.274	24.5543	87.949	3.3585	3.866	0	3.46858	30.105	3.466	481087	42.4037	57.5963	37.6267	2.07729	24.5911	24.3101	16.7122	50.9968	11.6618	21.3163	1.01156	34738.3	10.4556	24.6131	0	0	0	0	0	0	0	0	1	0	0	0	0	0	0	0	0	0	0	0	0
3	1990	2.18236	53.5452	49980000000	210.161	24.214	88.14	3.03887	3.732	0	3.35091	29.217	3.386	495931	42.2963	57.7037	37.6267	2.11315	24.7947	25.1831	17.4857	50.1943	12.8162	21.8225	0.984577	35258.3	10.4705	24.6349	0	0	0	0	0	0	0	0	0	1	0	0	0	0	0	0	0	0	0	0	0
3	1991	2.2489	53.1059	51150000000	180.642	23.3911	88.329	2.75032	3.599	0	3.4432	28.276	3.313	509760	42.2379	57.7621	37.6267	2.13734	25.1542	25.9957	18.2823	49.6627	12.9725	22.2939	0.967631	35864.6	10.4875	24.658	0	0	0	0	0	0	0	0	0	0	1	0	0	0	0	0	0	0	0	0	0
3	1992	2.31071	52.1869	52790000000	181.124	23.858	88.398	2.58059	3.471	0	3.5166	27.328	3.248	523086	42.2041	57.7959	37.6267	2.16181	26.7391	26.0546	19.7077	48.6703	12.6362	23.2838	1.02627	37675.9	10.5368	24.6897	0	0	0	0	0	0	0	0	0	0	0	1	0	0	0	0	0	0	0	0	0
3	1993	2.35784	50.9664	54740000000	164.604	22.2728	88.395	2.478	3.352	0	3.55955	26.412	3.192	536210	42.2092	57.7908	35.7919	2.18655	28.6442	26.0957	22.2471	47.4068	13.0826	26.0951	1.09766	41489.6	10.6332	24.7259	0	0	0	0	0	0	0	0	0	0	0	0	1	0	0	0	0	0	0	0	0
3	1994	2.38563	49.6535	57090000000	155.178	21.0184	88.392	2.46339	3.244	0	3.57017	25.553	3.144	549583	42.2628	57.7372	34.8361	2.21159	30.8093	26.2805	21.7764	46.0833	13.7946	24.8561	1.17233	39623.4	10.5872	24.7679	0	0	0	0	0	0	0	0	0	0	0	0	0	1	0	0	0	0	0	0	0
3	1995	2.40076	48.4714	58760000000	152.464	20.8466	88.388	2.53571	3.147	0	3.56444	24.77	3.1	563697	42.3633	57.6367	33.6979	2.2369	32.4163	26.3446	22.1975	44.907	14.2248	25.0463	1.23047	39378.5	10.581	24.7967	0	0	0	0	0	0	0	0	0	0	0	0	0	0	1	0	0	0	0	0	0
3	1996	2.44269	48.2345	59570000000	164.115	20.2371	88.385	2.62086	3.062	0	3.62091	24.069	3.058	578666	42.5207	57.4793	33.5176	2.25752	33.4002	26.168	22.922	44.6136	14.1945	25.5826	1.27638	39611.7	10.5869	24.8104	0	0	0	0	0	0	0	0	0	0	0	0	0	0	0	1	0	0	0	0	0
3	1997	2.47508	47.8751	60370000000	148.582	19.4823	88.382	2.772	2.987	0	3.66002	23.431	3.012	594931	42.7062	57.2938	33.5176	2.27833	34.4132	25.9608	23.4514	44.2151	14.5179	25.8241	1.32558	39418.8	10.582	24.8238	0	0	0	0	0	0	0	0	0	0	0	0	0	0	0	0	1	0	0	0	0
3	1998	2.48379	47.7553	61840000000	128.489	20.7647	88.379	3.10608	2.919	0	3.66993	22.835	2.96	613700	42.8425	57.1575	36.2987	2.29932	35.7384	26.1025	24.5977	44.0853	13.2795	25.3378	1.36915	40081.1	10.5987	24.8478	0	0	0	0	0	0	0	0	0	0	0	0	0	0	0	0	0	1	0	0	0
3	1999	2.47337	47.9626	63100000000	141.832	20.8154	88.376	3.65426	2.856	0	3.65966	22.271	2.901	636541	42.8369	57.1631	35.9849	2.32051	36.8706	26.2293	26.0621	44.3029	14.1814	26.4401	1.4057	40943.3	10.6199	24.868	0	0	0	0	0	0	0	0	0	0	0	0	0	0	0	0	0	0	1	0	0
3	2000	2.45316	48.3546	63380000000	135.809	16.2088	88.372	4.31531	2.795	0	3.63938	21.722	2.835	664611	42.6393	57.3607	33.5176	2.3419	37.1566	26.2195	27.8912	44.7153	19.3424	29.2582	1.41714	41966.2	10.6446	24.8724	0	0	0	0	0	0	0	0	0	0	0	0	0	0	0	0	0	0	0	1	0
3	2001	2.38924	45.8902	64540000000	127.026	17.2605	88.369	4.83651	2.731	0	3.48566	21.166	2.763	697545	42.2709	57.7291	33.5176	2.33038	38.3033	26.2368	28.586	42.4046	15.9698	29.4463	1.45991	40980.8	10.6209	24.8906	0	0	0	0	0	0	0	0	0	0	0	0	0	0	0	0	0	0	0	0	1
3	2002	2.34144	43.6592	65180000000	131.134	17.669	88.373	5.25021	2.663	0	3.36369	20.591	2.688	735146	41.7805	58.2195	33.8973	2.31891	38.7497	26.4303	29.5432	40.2955	14.9131	29.9614	1.46611	40186.8	10.6013	24.9004	0	0	0	0	0	0	0	0	0	0	0	0	0	0	0	0	0	0	0	0	0
3	2003	2.30549	41.7603	67230000000	128.092	17.316	88.383	5.7567	2.59	0	3.26826	19.996	2.615	778708	41.2003	58.7997	32.6704	2.3075	39.9084	27.3212	31.4034	38.4921	16.5042	31.4501	1.46071	40327.5	10.6048	24.9314	0	0	0	0	0	0	0	0	0	0	0	0	0	0	0	0	0	0	0	0	0
3	2004	2.27308	40.1505	69980000000	140.737	15.4385	88.399	6.36016	2.514	0	3.18573	19.385	2.545	829844	40.5684	59.4316	32.2468	2.29615	42.0023	27.9781	33.5956	36.9648	15.9304	32.5264	1.50126	40484.2	10.6087	24.9715	0	0	0	0	0	0	0	0	0	0	0	0	0	0	0	0	0	0	0	0	0
3	2005	2.24031	38.7437	72320000000	148.314	14.0567	88.422	6.9044	2.436	0	3.10828	18.778	2.483	889164	39.9274	60.0726	31.8232	2.28485	44.0766	28.2451	35.8697	35.6354	17.5183	33.8139	1.56051	40340.9	10.6051	25.0044	0	0	0	0	0	0	0	0	0	0	0	0	0	0	0	0	0	0	0	0	0
3	2006	2.17859	35.8123	76390000000	147.104	12.7112	88.452	7.50023	2.363	0	2.95879	18.203	2.43	958418	39.2683	60.7317	31.3996	2.2808	47.8406	28.5454	38.1894	32.8535	17.7664	34.2969	1.67595	39846.3	10.5928	25.0591	0	0	0	0	0	0	0	0	0	0	0	0	0	0	0	0	0	0	0	0	0
3	2007	2.12893	33.4474	82130000000	137.785	12.0998	88.488	7.77602	2.297	0	2.841	17.685	2.388	1035919	38.6255	61.3745	30.9761	2.27677	52.447	29.6817	41.3568	30.6064	19.8688	34.7578	1.76698	39922.8	10.5947	25.1316	0	0	0	0	0	0	0	0	0	0	0	0	0	0	0	0	0	0	0	0	0
3	2008	2.09305	31.5853	91270000000	145.883	11.293	88.53	7.32434	2.241	0	2.75415	17.239	2.357	1114641	38.093	61.907	30.5525	2.27274	60.2653	31.0007	43.9382	28.8312	20.6634	33.4342	1.944	39419.2	10.582	25.237	0	0	0	0	0	0	0	0	0	0	0	0	0	0	0	0	0	0	0	0	0
3	2009	2.07463	30.0899	102400000000	117.964	13.9782	88.579	6.12745	2.197	0	2.69889	16.863	2.337	1185076	37.7509	62.2491	30.1289	2.26871	70.0167	32.3405	45.0545	27.391	18.5954	30.7551	2.16498	38018.2	10.5458	25.3517	0	0	0	0	0	0	0	0	0	0	0	0	0	0	0	0	0	0	0	0	0
3	2010	2.07977	28.8516	107800000000	120.472	12.9275	88.634	4.59978	2.164	0	2.67981	16.547	2.327	1240860	37.62	62.38	29.7053	2.2647	74.3073	33.5329	47.0084	26.1718	19.6838	30.6421	2.21595	37883.7	10.5423	25.4039	0	0	0	0	0	0	0	0	0	0	0	0	0	0	0	0	0	0	0	0	0
3	2011	2.14286	29.0297	114600000000	174.155	13.836	88.695	2.96098	2.139	0	2.76493	16.271	2.324	1278151	37.7197	62.2803	29.7053	2.26072	78.3835	36.2595	47.9408	26.2647	20.4768	29.3955	2.16173	37507.9	10.5323	25.4651	0	0	0	0	0	0	0	0	0	0	0	0	0	0	0	0	0	0	0	0	0
3	2012	2.20186	29.2106	119300000000	185.885	15.4423	88.762	1.69059	2.118	0	2.84504	16.005	2.326	1299943	37.9949	62.0051	29.7053	2.25676	82.2414	37.0905	49.7282	26.3656	16.2217	29.2933	2.21732	38254.1	10.552	25.5052	0	0	0	0	0	0	0	0	0	0	0	0	0	0	0	0	0	0	0	0	0
3	2013	2.25341	29.4758	124800000000	191.873	15.5522	88.835	1.15383	2.098	0	2.91762	15.727	2.331	1315029	38.3003	61.6997	29.7053	2.25282	86.1501	38.6619	52.4219	26.5582	20.0629	29.5243	2.2283	39863.7	10.5932	25.5501	0	0	0	0	0	0	0	0	0	0	0	0	0	0	0	0	0	0	0	0	0
3	2014	2.29486	29.8192	132000000000	175.568	16.1253	88.915	1.58775	2.078	0	2.97917	15.426	2.337	1336075	38.436	61.564	29.7053	2.24889	92.5749	39.457	54.7024	26.8401	19.1886	29.1239	2.34622	40942.6	10.6199	25.6063	0	0	0	0	0	0	0	0	0	0	0	0	0	0	0	0	0	0	0	0	0
3	2015	2.32423	30.1642	139600000000	154.931	17.6852	88.999	2.64247	2.056	0	3.02532	15.096	2.346	1371851	38.2765	61.7235	29.7053	2.24498	99.4957	40.0842	56.2729	27.1389	17.7797	28.34	2.48217	41019.7	10.6218	25.6619	0	0	0	0	0	0	0	0	0	0	0	0	0	0	0	0	0	0	0	0	0
3	2016	2.34249	29.4204	145200000000	139.621	17.1111	89.09	3.85658	2.033	0	3.03166	14.738	2.355	1425791	37.7934	62.2066	29.7053	2.24109	104.496	40.7234	58.2151	26.3888	17.5722	28.1796	2.56599	40830	10.6172	25.7015	0	0	0	0	0	0	0	0	0	0	0	0	0	0	0	0	0	0	0	0	0
3	2017	2.3723	28.5576	152000000000	143.087	16.6265	89.186	4.67799	2.01	0	3.04978	14.365	2.368	1494074	37.0949	62.9051	29.7053	2.23721	110.85	41.1431	60.4018	25.5078	16.6327	27.9351	2.69425	40427.6	10.6073	25.7471	0	0	0	0	0	0	0	0	0	0	0	0	0	0	0	0	0	0	0	0	0
4	1981	10.6704	65.4818	10130000000	109.447	14.3329	39.828	0.35753	1.96	0	17.6576	17.615	8.444	253298	52.5681	47.4319	75.0566	2.20062	6.97343	3.1567	2.48744	47.8242	6.69931	6.12483	2.20909	9820.23	9.1922	23.0388	1	0	0	0	0	0	0	0	0	0	0	0	0	0	0	0	0	0	0	0	0
4	1982	10.671	63.926	10650000000	110.76	14.0538	39.554	0.309039	1.922	0	17.4925	17.529	8.4	254082	52.5173	47.4827	75.0566	2.24839	7.33387	3.3113	2.36556	46.4335	5.93472	5.5429	2.2148	9310.22	9.13887	23.0884	0	1	0	0	0	0	0	0	0	0	0	0	0	0	0	0	0	0	0	0	0
4	1983	10.6253	62.6282	10930000000	118.882	13.922	39.28	0.277478	1.889	0	17.2797	17.418	8.344	254788	52.4351	47.5649	75.0566	2.2972	7.52476	3.40768	2.37739	45.3485	5.84567	5.42424	2.20818	9330.84	9.14108	23.115	0	0	1	0	0	0	0	0	0	0	0	0	0	0	0	0	0	0	0	0	0
4	1984	10.5559	61.1409	11090000000	118.254	14.3079	39.007	0.277884	1.858	0	17.0099	17.268	8.277	255497	52.3376	47.6624	75.0566	2.34706	7.62296	3.47176	2.46297	44.1311	6.10264	5.53731	2.1957	9639.93	9.17367	23.1297	0	0	0	1	0	0	0	0	0	0	0	0	0	0	0	0	0	0	0	0	0
4	1985	10.4678	59.3497	11160000000	108.653	16.0952	38.736	0.299359	1.83	0	16.6803	17.079	8.199	256263	52.2481	47.7519	75.0566	2.39801	7.64635	3.50917	2.49007	42.6694	6.1589	5.56771	2.17896	9716.83	9.18162	23.1352	0	0	0	0	1	0	0	0	0	0	0	0	0	0	0	0	0	0	0	0	0
4	1986	10.4377	58.0971	11170000000	92.3418	15.0594	38.464	0.328808	1.805	0	16.5017	16.859	8.111	257107	52.1619	47.8381	75.0566	2.43333	7.63264	3.53269	2.61706	41.5954	6.52058	5.84652	2.16058	10178.9	9.22807	23.1361	0	0	0	0	0	1	0	0	0	0	0	0	0	0	0	0	0	0	0	0	0
4	1987	10.3973	56.4757	11240000000	77.3425	14.5128	38.194	0.354088	1.782	0	16.2692	16.63	8.02	258019	52.0763	47.9237	75.0566	2.46917	7.66556	3.57168	2.6851	40.2064	7.1216	5.96015	2.14621	10406.6	9.2502	23.1425	0	0	0	0	0	0	1	0	0	0	0	0	0	0	0	0	0	0	0	0	0
4	1988	10.3534	54.7471	11330000000	79.712	14.7367	37.923	0.370603	1.765	0	16.0216	16.407	7.93	258977	51.9998	48.0002	75.0566	2.50553	7.71555	3.61605	2.77908	38.7255	6.93697	6.11738	2.1337	10731	9.28089	23.1509	0	0	0	0	0	0	0	1	0	0	0	0	0	0	0	0	0	0	0	0	0
4	1989	10.314	53.2856	11480000000	83.539	15.2193	37.654	0.377698	1.75	0	15.8099	16.194	7.843	259957	51.9355	48.0645	75.0566	2.54244	7.80517	3.67391	2.87913	37.4757	6.94449	6.25619	2.12449	11075.4	9.31248	23.1638	0	0	0	0	0	0	0	0	1	0	0	0	0	0	0	0	0	0	0	0	0
4	1990	10.2845	52.2318	11700000000	86.5036	14.1932	37.37	0.375893	1.74	0	15.6563	15.988	7.763	260936	51.8884	48.1116	75.0566	2.57337	7.951	3.75143	2.78412	36.5755	5.98401	5.93426	2.11946	10669.7	9.27517	23.1831	0	0	0	0	0	0	0	0	0	1	0	0	0	0	0	0	0	0	0	0	0
4	1991	10.416	51.5224	11860000000	81.9759	13.3514	37.006	0.370668	1.733	0	15.7826	15.784	7.69	261905	51.8621	48.1379	75.0566	2.59548	8.04614	3.81121	2.67554	35.7399	7.40775	5.62832	2.11118	10215.7	9.23168	23.1962	0	0	0	0	0	0	0	0	0	0	1	0	0	0	0	0	0	0	0	0	0
4	1992	10.5643	51.2195	12000000000	75.9223	12.1819	36.643	0.373864	1.728	0	15.9752	15.574	7.624	262886	51.8567	48.1433	75.0566	2.61779	8.13424	3.86828	2.48825	35.2442	5.95069	5.17103	2.1028	9465.12	9.15537	23.2084	0	0	0	0	0	0	0	0	0	0	0	1	0	0	0	0	0	0	0	0	0
4	1993	10.7191	51.1695	11800000000	80.0819	12.494	36.283	0.375124	1.725	0	16.2041	15.355	7.567	263874	51.8598	48.1402	75.0566	2.64029	7.96704	3.83473	2.51811	34.9655	7.04427	5.3221	2.0776	9542.84	9.16355	23.1915	0	0	0	0	0	0	0	0	0	0	0	0	1	0	0	0	0	0	0	0	0
4	1994	10.8689	51.1334	11750000000	83.4204	12.1216	35.924	0.385425	1.725	0	16.4266	15.126	7.521	264893	51.873	48.127	75.0566	2.66298	7.91468	3.8396	2.6138	34.7068	8.7598	5.54666	2.06133	9867.36	9.19699	23.1875	0	0	0	0	0	0	0	0	0	0	0	0	0	1	0	0	0	0	0	0	0
4	1995	11.0128	51.0181	11760000000	91.8995	12.3324	35.566	0.400115	1.727	0	16.6313	14.896	7.488	265955	51.8881	48.1119	75.0566	2.68587	7.90043	3.85667	2.66607	34.3869	6.95264	5.65623	2.04851	10024.5	9.21279	23.1877	0	0	0	0	0	0	0	0	0	0	0	0	0	0	1	0	0	0	0	0	0
4	1996	11.2032	51.0296	11840000000	93.4161	13.2962	35.21	0.410504	1.732	0	16.9201	14.672	7.471	267049	51.9017	48.0983	75.0566	2.68499	7.97696	3.86803	2.77271	34.1095	6.60878	5.83884	2.06228	10382.8	9.2479	23.1952	0	0	0	0	0	0	0	0	0	0	0	0	0	0	0	1	0	0	0	0	0
4	1997	11.3958	50.9764	11930000000	95.7632	12.993	34.856	0.425234	1.74	0	17.2049	14.462	7.468	268187	51.9146	48.0854	75.0566	2.68411	7.98787	3.94499	2.90303	33.7715	8.25008	6.06824	2.02481	10824.7	9.28958	23.2026	0	0	0	0	0	0	0	0	0	0	0	0	0	0	0	0	1	0	0	0	0
4	1998	11.6037	50.9418	12150000000	88.0445	13.4239	34.503	0.427517	1.75	0	17.5149	14.27	7.482	269336	51.9288	48.0712	75.0566	2.68323	8.09006	4.05548	3.01044	33.4269	7.02403	6.18257	1.99484	11177.3	9.32164	23.2202	0	0	0	0	0	0	0	0	0	0	0	0	0	0	0	0	0	1	0	0	0
4	1999	11.8288	51.0199	12450000000	88.191	12.9965	34.152	0.413127	1.762	0	17.8638	14.095	7.51	270451	51.9417	48.0583	75.0566	2.68235	8.33394	4.11916	3.02249	33.1561	5.76147	6.054	2.02321	11175.7	9.3215	23.2452	0	0	0	0	0	0	0	0	0	0	0	0	0	0	0	0	0	0	1	0	0
4	2000	12.0752	51.245	12850000000	90.5785	13.5398	33.827	0.392645	1.775	0	18.2631	13.934	7.553	271515	51.9533	48.0467	75.0566	2.68147	8.64234	4.20433	3.092	32.9818	5.42032	6.0035	2.05558	11388	9.34031	23.2764	0	0	0	0	0	0	0	0	0	0	0	0	0	0	0	0	0	0	0	1	0
4	2001	12.1611	50.6266	13080000000	86.3627	13.7715	33.629	0.362123	1.785	0	18.3178	13.78	7.609	272500	51.9622	48.0378	75.0566	2.69999	8.79883	4.28598	3.01779	32.3087	5.7127	5.75278	2.05293	11074.5	9.3124	23.2947	0	0	0	0	0	0	0	0	0	0	0	0	0	0	0	0	0	0	0	0	1
4	2002	12.2381	50.1964	13320000000	83.4718	14.6387	33.431	0.338875	1.793	0	18.3812	13.624	7.677	273425	51.9715	48.0285	75.0566	2.71865	8.88012	4.43559	3.04194	31.8152	6.80434	5.69825	2.00202	11125.3	9.31698	23.3122	0	0	0	0	0	0	0	0	0	0	0	0	0	0	0	0	0	0	0	0	0
4	2003	12.3111	49.8836	13490000000	90.0919	19.3395	33.234	0.330075	1.797	0	18.4524	13.457	7.753	274329	51.9792	48.0208	75.0566	2.73742	8.92045	4.56678	3.10886	31.4313	3.47305	5.74955	1.95333	11332.6	9.33544	23.325	0	0	0	0	0	0	0	0	0	0	0	0	0	0	0	0	0	0	0	0	0
4	2004	12.3796	49.5849	13700000000	92.0467	17.6702	33.037	0.347518	1.795	0	18.518	13.274	7.835	275284	51.9876	48.0124	75.0566	2.75633	9.04861	4.65236	3.15238	31.0669	3.34922	5.7391	1.94495	11451.4	9.34587	23.3407	0	0	0	0	0	0	0	0	0	0	0	0	0	0	0	0	0	0	0	0	0
4	2005	12.4503	49.2839	13950000000	97.6162	16.6972	32.841	0.376718	1.788	0	18.5863	13.069	7.921	276323	51.9955	48.0045	75.0566	2.77537	9.2389	4.71093	3.27848	30.6976	3.54926	5.86218	1.96116	11864.7	9.38132	23.3587	0	0	0	0	0	0	0	0	0	0	0	0	0	0	0	0	0	0	0	0	0
4	2006	12.5585	49.1355	14200000000	102.445	14.5074	32.646	0.416758	1.775	0	18.7292	12.837	8.009	277477	52.0068	47.9932	75.0566	2.7803	9.41098	4.79026	3.46535	30.4063	3.99292	6.08663	1.96461	12488.8	9.43259	23.3766	0	0	0	0	0	0	0	0	0	0	0	0	0	0	0	0	0	0	0	0	0
4	2007	12.671	48.9721	14690000000	99.3184	13.0141	32.451	0.439789	1.757	0	18.8762	12.581	8.099	278700	52.0203	47.9797	75.0566	2.78524	9.7687	4.92618	3.52773	30.0959	3.33794	5.98804	1.98302	12657.8	9.44603	23.4108	0	0	0	0	0	0	0	0	0	0	0	0	0	0	0	0	0	0	0	0	0
4	2008	12.8118	48.8924	15010000000	102.312	13.3221	32.256	0.446079	1.735	0	19.0757	12.308	8.19	279946	52.0282	47.9718	75.0566	2.79018	9.98984	5.01629	3.53126	29.8167	3.20209	5.86971	1.99148	12614.1	9.44257	23.4317	0	0	0	0	0	0	0	0	0	0	0	0	0	0	0	0	0	0	0	0	0
4	2009	12.9984	48.9766	15250000000	89.3846	15.8575	32.063	0.412798	1.711	0	19.3646	12.026	8.279	281104	52.0275	47.9725	75.0566	2.79514	10.2418	5.00435	3.39001	29.6121	2.68638	5.54622	2.04657	12059.6	9.39762	23.4476	0	0	0	0	0	0	0	0	0	0	0	0	0	0	0	0	0	0	0	0	0
4	2010	13.2509	49.2401	15240000000	95.9089	15.4259	31.87	0.364679	1.687	0	19.7757	11.748	8.368	282131	52.0131	47.9869	75.0566	2.8001	10.3182	4.92072	3.40018	29.4644	4.97814	5.56549	2.09688	12051.8	9.39697	23.4471	0	0	0	0	0	0	0	0	0	0	0	0	0	0	0	0	0	0	0	0	0
4	2011	13.4649	49.0998	15100000000	93.4739	15.4681	31.7	0.302946	1.665	0	20.0762	11.489	8.454	282987	51.9847	48.0153	75.0566	2.80511	10.3019	4.79918	3.42398	29.0236	5.15489	5.6556	2.1466	12099.4	9.40091	23.438	0	0	0	0	0	0	0	0	0	0	0	0	0	0	0	0	0	0	0	0	0
4	2012	13.7187	49.06	15060000000	89.7598	15.215	31.553	0.251638	1.645	0	20.4491	11.259	8.54	283700	51.9419	48.0581	75.0566	2.81015	10.3932	4.67017	3.43425	28.6109	4.5394	5.68677	2.22544	12105.2	9.40139	23.4355	0	0	0	0	0	0	0	0	0	0	0	0	0	0	0	0	0	0	0	0	0
4	2013	14.0122	49.0818	14910000000	87.8842	14.7909	31.429	0.209861	1.63	0	20.8896	11.067	8.625	284296	51.8917	48.1083	75.0566	2.81521	10.3703	4.53858	3.43425	28.1922	4.60394	5.74568	2.28493	12079.8	9.39929	23.4252	0	0	0	0	0	0	0	0	0	0	0	0	0	0	0	0	0	0	0	0	0
4	2014	14.3375	49.1246	14770000000	85.348	14.3475	31.328	0.185901	1.62	0	21.3809	10.916	8.708	284825	51.841	48.159	75.0566	2.8203	10.3378	4.42842	3.43425	27.7437	4.28883	5.8012	2.33443	12057.4	9.39743	23.4156	0	0	0	0	0	0	0	0	0	0	0	0	0	0	0	0	0	0	0	0	0
4	2015	14.6858	49.1828	14620000000	84.5314	13.6357	31.249	0.175042	1.614	0	21.9086	10.806	8.789	285324	51.7929	48.2071	75.0566	2.8254	10.2802	4.33528	3.46516	27.2742	4.26164	5.9138	2.37128	12144.6	9.40464	23.4053	0	0	0	0	0	0	0	0	0	0	0	0	0	0	0	0	0	0	0	0	0
4	2016	15.0418	49.24	14470000000	85.2671	13.4281	31.193	0.165289	1.613	0	22.4484	10.732	8.865	285796	51.7484	48.2516	75.0566	2.83053	10.2062	4.26065	3.5221	26.7915	4.19627	6.07272	2.39545	12323.8	9.41929	23.3951	0	0	0	0	0	0	0	0	0	0	0	0	0	0	0	0	0	0	0	0	0
4	2017	15.4109	49.3675	14290000000	82.9143	12.1556	31.159	0.152789	1.615	0	23.0188	10.683	8.936	286233	51.7089	48.2911	75.0566	2.83569	10.1043	4.18823	3.55317	26.3487	2.24658	6.201	2.41255	12413.5	9.42654	23.383	0	0	0	0	0	0	0	0	0	0	0	0	0	0	0	0	0	0	0	0	0
5	1981	14.3742	51.8123	869300000000	110.221	24.1031	95.535	-0.00263715	1.66	0	21.8219	12.6	11.4	9858982	51.1314	48.8686	64.4635	2.58712	718.635	150.662	247.549	29.9904	5.57424	10.1197	4.76984	25109	10.131	27.491	1	0	0	0	0	0	0	0	0	0	0	0	0	0	0	0	0	0	0	0	0
5	1982	14.1894	50.6446	883700000000	117.925	23.7619	95.637	-0.0271769	1.61	0	21.3756	12.2	11.4	9856303	51.1314	48.8686	64.4635	2.60591	722.751	160.958	249.022	29.269	5.67693	10.0139	4.49031	25265.3	10.1372	27.5074	0	1	0	0	0	0	0	0	0	0	0	0	0	0	0	0	0	0	0	0	0
5	1983	13.9633	49.5135	894900000000	120.396	23.4187	95.737	-0.00794447	1.57	0	20.877	11.9	11.6	9855520	51.1296	48.8704	64.4635	2.62484	725.34	169.527	249.799	28.6365	5.86967	9.91989	4.27861	25346.1	10.1404	27.5199	0	0	1	0	0	0	0	0	0	0	0	0	0	0	0	0	0	0	0	0	0
5	1984	13.8006	48.5901	902300000000	128.231	23.3482	95.835	-0.00150171	1.54	0	20.5063	11.7	11.2	9855372	51.1256	48.8744	64.4635	2.6439	725.761	176.507	255.96	28.0838	6.04403	10.0812	4.11181	25971.6	10.1648	27.5282	0	0	0	1	0	0	0	0	0	0	0	0	0	0	0	0	0	0	0	0	0
5	1985	13.7596	47.9679	910300000000	123.877	22.8337	95.93	0.0297864	1.51	0	20.3598	11.6	11.3	9858308	51.1197	48.8803	64.4635	2.6631	729.058	181.276	260.188	27.6081	6.0539	10.1569	4.02181	26392.7	10.1808	27.5371	0	0	0	0	1	0	0	0	0	0	0	0	0	0	0	0	0	0	0	0	0
5	1986	13.9098	47.9138	920100000000	112.327	22.6875	96.023	0.0356489	1.54	0	20.5745	11.9	11.3	9861823	51.1116	48.8884	63.6752	2.68183	734.607	185.452	264.93	27.3394	6.48105	10.4597	3.96117	26864.2	10.1985	27.5477	0	0	0	0	0	1	0	0	0	0	0	0	0	0	0	0	0	0	0	0	0
5	1987	14.1619	48.0675	930600000000	109.919	22.5216	96.115	0.0852521	1.54	0	20.9692	11.9	10.7	9870234	51.1018	48.8982	63.119	2.70069	741.766	188.883	271.041	27.0983	6.60444	10.7412	3.92713	27460.5	10.2205	27.5591	0	0	0	0	0	0	1	0	0	0	0	0	0	0	0	0	0	0	0	0	0
5	1988	14.469	48.369	943200000000	116.423	21.1432	96.204	0.317926	1.57	0	21.4675	12.1	10.6	9901664	51.0914	48.9086	61.6175	2.71968	751.812	191.343	283.843	26.9015	7.31039	11.5512	3.92913	28666.2	10.2635	27.5725	0	0	0	0	0	0	0	1	0	0	0	0	0	0	0	0	0	0	0	0	0
5	1989	14.7589	48.723	964300000000	124.937	20.4558	96.292	0.363248	1.58	0	21.9499	12.2	10.8	9937697	51.0815	48.9185	61.1995	2.7388	769.916	194.345	293.69	26.7731	7.34296	11.8177	3.96159	29553.1	10.294	27.5946	0	0	0	0	0	0	0	0	1	0	0	0	0	0	0	0	0	0	0	0	0
5	1990	14.9915	49.0704	992100000000	121.468	20.2173	96.377	0.298236	1.62	0	22.3479	12.4	10.4	9967379	51.0733	48.9267	61.892	2.75806	796.975	195.088	302.904	26.7225	7.01464	11.6354	4.08521	30389.6	10.3218	27.623	0	0	0	0	0	0	0	0	0	1	0	0	0	0	0	0	0	0	0	0	0
5	1991	15.2509	49.4716	1025000000000	118.59	20.8629	96.461	0.371593	1.66	0	22.7957	12.6	10.4	10004486	51.067	48.933	63.2271	2.78388	829.292	195.262	308.457	26.6759	6.67895	11.071	4.24708	30831.8	10.3363	27.6553	0	0	0	0	0	0	0	0	0	0	1	0	0	0	0	0	0	0	0	0	0
5	1992	15.455	49.8907	1051000000000	115.069	20.9609	96.542	0.405714	1.65	0	23.1656	12.4	10.4	10045158	51.0622	48.9378	62.9504	2.80995	855.278	195.889	313.178	26.7251	6.7129	11.0383	4.36614	31177	10.3474	27.6809	0	0	0	0	0	0	0	0	0	0	0	1	0	0	0	0	0	0	0	0	0
5	1993	15.6199	50.323	1077000000000	109.013	21.2946	96.622	0.390639	1.61	0	23.4803	12	10.6	10084475	51.0587	48.9413	63.4597	2.83625	879.762	196.871	310.166	26.8427	6.41146	10.5268	4.46872	30756.8	10.3339	27.7049	0	0	0	0	0	0	0	0	0	0	0	0	1	0	0	0	0	0	0	0	0
5	1994	15.7725	50.7365	1098000000000	113.232	21.1019	96.7	0.308197	1.56	0	23.7749	11.5	10.3	10115603	51.056	48.944	62.5397	2.86281	899.379	198.667	320.175	26.9616	6.70733	10.9229	4.52708	31651.6	10.3625	27.7246	0	0	0	0	0	0	0	0	0	0	0	0	0	1	0	0	0	0	0	0	0
5	1995	15.929	51.0989	1118000000000	116.379	21.299	96.777	0.209437	1.56	0	24.0685	11.4	10.3	10136811	51.0537	48.9463	61.7203	2.88961	917.487	200.53	327.81	27.0304	6.94199	11.2239	4.57531	32338.6	10.384	27.7426	0	0	0	0	0	0	0	0	0	0	0	0	0	0	1	0	0	0	0	0	0
5	1996	16.1447	51.5581	1139000000000	119.213	21.7184	96.851	0.195393	1.59	0	24.4686	11.5	10.3	10156637	51.0519	48.9481	62.174	2.90622	937.061	201.974	333.02	27.0894	6.61614	11.0592	4.6395	32788.4	10.3978	27.7612	0	0	0	0	0	0	0	0	0	0	0	0	0	0	0	1	0	0	0	0	0
5	1997	16.3524	51.8962	1159000000000	125.689	21.1514	96.924	0.241992	1.6	0	24.8387	11.4	10.2	10181245	51.0506	48.9494	61.9153	2.92293	956.112	202.85	345.377	27.0575	6.72227	11.3494	4.7134	33922.8	10.4318	27.7785	0	0	0	0	0	0	0	0	0	0	0	0	0	0	0	0	1	0	0	0	0
5	1998	16.548	52.1371	1183000000000	124.709	21.0949	96.996	0.213528	1.6	0	25.1756	11.2	10.3	10203008	51.0482	48.9518	61.6947	2.93973	978.551	204.131	352.203	26.9615	6.68903	11.4073	4.79373	34519.5	10.4493	27.7988	0	0	0	0	0	0	0	0	0	0	0	0	0	0	0	0	0	1	0	0	0
5	1999	16.721	52.3325	1207000000000	125.17	21.282	97.065	0.229189	1.62	0	25.4716	11.2	10.3	10226419	51.0427	48.9573	62.4353	2.95663	1001.37	205.234	364.75	26.861	6.35065	11.3556	4.87917	35667.4	10.482	27.8188	0	0	0	0	0	0	0	0	0	0	0	0	0	0	0	0	0	0	1	0	0
5	2000	16.8665	52.5141	1232000000000	142.23	21.0402	97.129	0.242518	1.67	0	25.7238	11.4	10.2	10251250	51.0329	48.9671	61.6644	2.97363	1024.26	207.697	378.029	26.7903	6.58415	11.7634	4.9315	36876.4	10.5153	27.8396	0	0	0	0	0	0	0	0	0	0	0	0	0	0	0	0	0	0	0	1	0
5	2001	17.0084	52.5497	1259000000000	139.577	21.3136	97.186	0.343951	1.67	0	25.9463	11.2	10.1	10286570	51.0181	48.9819	62.7344	2.99242	1049.16	210.19	381.074	26.6034	6.1295	11.2764	4.9915	37045.8	10.5199	27.8616	0	0	0	0	0	0	0	0	0	0	0	0	0	0	0	0	0	0	0	0	1
5	2002	17.1213	52.6038	1286000000000	136.085	22.1389	97.241	0.448269	1.65	0	26.1278	10.9	10.2	10332785	50.9992	49.0008	63.153	3.01133	1074.5	211.588	387.856	26.476	6.10263	11.1122	5.07828	37536.4	10.5331	27.8826	0	0	0	0	0	0	0	0	0	0	0	0	0	0	0	0	0	0	0	0	0
5	2003	17.2065	52.6524	1306000000000	132.716	22.4844	97.296	0.418642	1.67	0	26.2662	11	10.3	10376133	50.9782	49.0218	62.4384	3.03036	1093.18	212.819	390.859	26.3863	6.16135	11.2414	5.13669	37669.1	10.5366	27.898	0	0	0	0	0	0	0	0	0	0	0	0	0	0	0	0	0	0	0	0	0
5	2004	17.2627	52.6362	1324000000000	136.918	22.1972	97.35	0.432788	1.72	0	26.3491	11.3	9.7	10421137	50.958	49.042	60.9807	3.04951	1109.43	214.164	405.064	26.2871	6.67924	11.9412	5.18029	38869.4	10.568	27.9114	0	0	0	0	0	0	0	0	0	0	0	0	0	0	0	0	0	0	0	0	0
5	2005	17.2911	52.5347	1348000000000	144.529	22.094	97.403	0.550056	1.76	0	26.3749	11.4	9.9	10478617	50.9406	49.0594	60.2968	3.06878	1132.06	215.551	413.566	26.1598	6.76598	12.1845	5.25194	39467.6	10.5832	27.9293	0	0	0	0	0	0	0	0	0	0	0	0	0	0	0	0	0	0	0	0	0
5	2006	17.315	52.4688	1375000000000	149.568	21.9388	97.454	0.659558	1.8	0	26.3999	11.6	9.6	10547958	50.9258	49.0742	60.3291	3.07357	1158.22	217.272	423.934	26.0688	6.53467	12.2268	5.33073	40191.1	10.6014	27.9498	0	0	0	0	0	0	0	0	0	0	0	0	0	0	0	0	0	0	0	0	0
5	2007	17.2951	52.2774	1403000000000	152.468	21.6159	97.505	0.734331	1.82	0	26.3365	11.7	9.5	10625700	50.9126	49.0874	60.0067	3.07836	1184.99	218.051	438.536	25.9409	6.58101	12.5003	5.43447	41271.3	10.6279	27.9697	0	0	0	0	0	0	0	0	0	0	0	0	0	0	0	0	0	0	0	0	0
5	2008	17.2625	52.056	1435000000000	161.088	22.6661	97.555	0.789977	1.85	1	26.2487	11.9	9.8	10709973	50.9018	49.0982	61.8209	3.08317	1215.53	219.379	441.962	25.8073	5.63101	11.7594	5.54075	41266.4	10.6278	27.9921	0	0	0	0	0	0	0	0	0	0	0	0	0	0	0	0	0	0	0	0	0
5	2009	17.2652	51.9426	1466000000000	135.406	24.1919	97.603	0.8046	1.84	1	26.2331	11.8	9.6	10796493	50.8945	49.1055	63.0932	3.08798	1245.41	220.83	432.016	25.7094	5.06564	10.8743	5.63967	40014.5	10.597	28.0137	0	0	0	0	0	0	0	0	0	0	0	0	0	0	0	0	0	0	0	0	0
5	2010	17.334	52.0144	1487000000000	149.998	23.7327	97.651	0.913639	1.86	1	26.3502	11.9	9.7	10895586	50.8905	49.1095	61.3814	3.0928	1263.47	223.325	443.871	25.6642	5.62092	11.5293	5.65755	40738.6	10.6149	28.0276	0	0	0	0	0	0	0	0	0	0	0	0	0	0	0	0	0	0	0	0	0
5	2011	17.4338	52.3287	1504000000000	161.494	24.0494	97.698	1.301	1.81	1	26.5566	11.7	9.4	11038264	50.8922	49.1078	61.8337	3.099	1278.66	225.717	451.855	25.7721	5.44696	11.4636	5.66487	40935.3	10.6197	28.0394	0	0	0	0	0	0	0	0	0	0	0	0	0	0	0	0	0	0	0	0	0
5	2012	17.593	52.7443	1525000000000	160.746	24.3034	97.744	0.620164	1.8	1	26.8723	11.5	9.8	11106932	50.8978	49.1022	62.3317	3.10521	1296.17	228.64	452.915	25.8719	5.25251	11.1886	5.66905	40777.7	10.6159	28.0529	0	0	0	0	0	0	0	0	0	0	0	0	0	0	0	0	0	0	0	0	0
5	2013	17.7872	53.2369	1543000000000	157.851	24.3128	97.789	0.47134	1.76	0	27.2565	11.3	9.8	11159407	50.8987	49.1013	62.4875	3.11143	1311.79	231.63	453.826	25.9804	5.19902	11.0301	5.66332	40667.6	10.6132	28.065	0	0	0	0	0	0	0	0	0	0	0	0	0	0	0	0	0	0	0	0	0
5	2014	17.9772	53.7374	1558000000000	158.783	24.2339	97.833	0.443929	1.74	0	27.6376	11.2	9.3	11209057	50.8833	49.1167	61.7005	3.11767	1324.49	233.841	459.519	26.0998	5.44888	11.2937	5.66406	40995.3	10.6212	28.0746	0	0	0	0	0	0	0	0	0	0	0	0	0	0	0	0	0	0	0	0	0
5	2015	18.1423	54.1936	1578000000000	154.193	23.6151	97.876	0.579446	1.7	0	27.9743	10.8	9.8	11274196	50.8445	49.1555	60.1801	3.12391	1342.12	236.041	467.404	26.2193	5.93525	11.7934	5.68599	41457.8	10.6324	28.0873	0	0	0	0	0	0	0	0	0	0	0	0	0	0	0	0	0	0	0	0	0
5	2016	18.3719	54.7714	1599000000000	157.665	23.262	97.919	0.5063	1.68	0	28.4344	10.8	9.5	11331422	50.7787	49.2213	59.3993	3.13018	1361.06	238.143	474.363	26.337	6.19761	12.0432	5.71532	41862.6	10.6422	28.1005	0	0	0	0	0	0	0	0	0	0	0	0	0	0	0	0	0	0	0	0	0
5	2017	18.5841	55.3291	1623000000000	165.348	23.0186	97.961	0.385228	1.65	0	28.8665	10.5	9.6	11375158	50.6906	49.3094	59.3289	3.13645	1382.98	239.803	482.396	26.4626	6.13993	12.0901	5.76715	42407.8	10.6551	28.1152	0	0	0	0	0	0	0	0	0	0	0	0	0	0	0	0	0	0	0	0	0
6	1981	4.31323	97.0148	23090000000	59.8894	9.15807	28.01	2.73226	7.025	0	8.4977	47.306	19.105	3820128	51.6816	48.3184	64.9636	1.10404	5.90403	17.1847	5.29004	88.5171	7.48615	8.02746	0.343564	1384.78	7.2333	23.8626	1	0	0	0	0	0	0	0	0	0	0	0	0	0	0	0	0	0	0	0	0
6	1982	4.25708	97.4894	23880000000	57.8573	10.4897	28.692	2.77736	7.021	0	8.40728	47.256	18.707	3927714	51.6554	48.3446	64.9636	1.11719	6.1222	17.7553	5.86044	89.0821	7.59754	8.59924	0.344809	1492.07	7.30792	23.8962	0	1	0	0	0	0	0	0	0	0	0	0	0	0	0	0	0	0	0	0	0
6	1983	4.19255	97.7204	25430000000	45.342	14.4226	29.384	2.81745	7.01	0	8.28953	47.188	18.274	4039949	51.6264	48.3736	64.9636	1.1305	6.76598	18.6592	5.60575	89.4308	6.61644	7.72482	0.362607	1387.58	7.23532	23.959	0	0	1	0	0	0	0	0	0	0	0	0	0	0	0	0	0	0	0	0	0
6	1984	4.11986	97.7882	25960000000	50.5113	13.6294	30.086	2.85181	6.994	0	8.14859	47.1	17.806	4156819	51.5942	48.4058	64.9636	1.14397	7.0854	18.8714	6.05029	89.6396	7.2181	8.16665	0.375457	1455.51	7.28311	23.9797	0	0	0	1	0	0	0	0	0	0	0	0	0	0	0	0	0	0	0	0	0
6	1985	4.03973	97.7365	26190000000	60.3012	15.3682	30.796	2.88526	6.972	0	7.98802	46.991	17.303	4278501	51.5583	48.4417	64.9636	1.1576	7.20427	18.9895	6.5058	89.7484	3.4486	8.70207	0.379383	1520.58	7.32685	23.9888	0	0	0	0	1	0	0	0	0	0	0	0	0	0	0	0	0	0	0	0	0
6	1986	3.99302	98.2256	26120000000	49.2914	15.2583	31.517	2.90254	6.942	0	7.9152	46.856	16.769	4404506	51.5196	48.4804	64.9636	1.17412	7.22762	18.8907	6.64558	90.3104	5.00165	8.91469	0.382602	1508.81	7.31908	23.9859	0	0	0	0	0	1	0	0	0	0	0	0	0	0	0	0	0	0	0	0	0
6	1987	3.93999	98.4793	26280000000	46.2181	15.5464	32.246	2.9255	6.904	0	7.82007	46.693	16.221	4535263	51.4777	48.5223	64.9636	1.19087	7.38752	18.8901	6.5459	90.6592	6.47806	8.72775	0.391079	1443.33	7.27471	23.992	0	0	0	0	0	0	1	0	0	0	0	0	0	0	0	0	0	0	0	0	0
6	1988	3.88146	98.5358	26550000000	45.8868	13.1901	32.985	2.98865	6.858	1	7.70609	46.502	15.678	4672852	51.4314	48.5686	64.9636	1.20787	7.55712	18.9935	6.74453	90.8297	4.35093	8.90012	0.39788	1443.34	7.27472	24.0023	0	0	0	0	0	0	0	1	0	0	0	0	0	0	0	0	0	0	0	0	0
6	1989	3.81789	98.4262	26630000000	38.3004	11.0843	33.73	3.10077	6.805	1	7.5757	46.281	15.156	4820016	51.3789	48.6211	64.9636	1.2251	7.64331	18.9833	6.6968	90.8505	5.65432	8.81192	0.402633	1389.37	7.23661	24.0052	0	0	0	0	0	0	0	0	1	0	0	0	0	0	0	0	0	0	0	0	0
6	1990	3.75021	98.181	26670000000	45.7202	17.5695	34.485	3.23506	6.744	1	7.4322	46.029	14.68	4978496	51.3198	48.6802	64.9636	1.24258	7.70098	18.9735	7.29792	90.7488	6.63361	9.58564	0.40588	1465.89	7.29022	24.007	0	0	0	0	0	0	0	0	0	1	0	0	0	0	0	0	0	0	0	0	0
6	1991	3.697	97.9857	26890000000	51.3447	16.1816	35.247	3.37716	6.677	1	7.31953	45.745	14.272	5149499	51.2539	48.7461	64.9636	1.26031	7.98882	18.8988	7.60631	90.6662	7.19068	9.91154	0.422716	1477.1	7.29783	24.0149	0	0	0	0	0	0	0	0	0	0	1	0	0	0	0	0	0	0	0	0	0
6	1992	3.64123	97.5732	27190000000	56.7407	15.7527	35.827	3.479	6.603	1	7.19409	45.432	13.94	5331803	51.1831	48.8169	64.9636	1.27829	8.36109	18.8288	7.83129	90.3791	7.29296	10.0913	0.444059	1468.79	7.29219	24.0261	0	0	0	0	0	0	0	0	0	0	0	1	0	0	0	0	0	0	0	0	0
6	1993	3.58489	97.0047	27550000000	55.3818	15.2547	36.136	3.50077	6.526	0	7.0624	45.093	13.683	5521763	51.1116	48.8884	64.9636	1.29652	8.76917	18.7815	8.28833	89.9423	7.56314	10.5403	0.466904	1501.03	7.31391	24.0393	0	0	0	0	0	0	0	0	0	0	0	0	1	0	0	0	0	0	0	0	0
6	1994	3.53007	96.3138	27990000000	64.4005	15.633	36.447	3.42606	6.446	0	6.93002	44.733	13.494	5714220	51.0439	48.9561	64.9636	1.31501	9.27504	18.7184	8.45579	89.3838	1.92537	10.5832	0.495504	1479.78	7.29965	24.0552	0	0	0	0	0	0	0	0	0	0	0	0	0	1	0	0	0	0	0	0	0
6	1995	3.47838	95.5129	28390000000	63.8001	14.4476	36.758	3.29361	6.364	0	6.80069	44.356	13.359	5905558	50.9824	49.0176	61.0204	1.33377	9.66379	18.7272	9.31252	88.7122	3.55423	12.7857	0.51603	1576.91	7.36322	24.0693	0	0	0	0	0	0	0	0	0	0	0	0	0	0	1	0	0	0	0	0	0
6	1996	3.43285	95.5261	28970000000	56.5178	13.5121	37.071	3.14532	6.282	0	6.71212	43.965	13.255	6094259	50.9282	49.0718	60.326	1.34873	10.1306	18.8358	9.71596	88.814	4.34731	13.3076	0.537836	1594.28	7.37418	24.0894	0	0	0	0	0	0	0	0	0	0	0	0	0	0	0	1	0	0	0	0	0
6	1997	3.38714	95.3102	29540000000	58.7116	13.213	37.385	3.02838	6.199	0	6.61543	43.564	13.155	6281639	50.8796	49.1204	60.6282	1.36386	10.6309	18.9104	10.2731	88.6948	4.34089	13.6918	0.562171	1635.42	7.39966	24.109	0	0	0	0	0	0	0	0	0	0	0	0	0	0	0	0	1	0	0	0	0
6	1998	3.34209	94.9156	30220000000	59.5936	13.1155	37.699	2.95861	6.118	0	6.51425	43.161	13.036	6470265	50.833	49.167	61.4448	1.37915	11.2177	18.9983	10.6801	88.4014	4.22792	13.6276	0.590455	1650.64	7.40892	24.1316	0	0	0	0	0	0	0	0	0	0	0	0	0	0	0	0	0	1	0	0	0
6	1999	3.29857	94.3954	30930000000	54.3918	8.14594	38.015	2.95175	6.038	0	6.41227	42.76	12.884	6664098	50.7839	49.2161	61.7155	1.39462	11.8958	19.035	11.2505	87.9831	4.23877	13.9253	0.624946	1688.23	7.43144	24.155	0	0	0	0	0	0	0	0	0	0	0	0	0	0	0	0	0	0	1	0	0
6	2000	3.25731	93.7837	31740000000	47.3482	8.08059	38.333	2.98399	5.962	0	6.31213	42.371	12.69	6865951	50.7299	49.2701	61.7155	1.41026	12.7972	18.9419	11.9096	87.4715	4.7483	14.3656	0.6756	1734.58	7.45852	24.1808	0	0	0	0	0	0	0	0	0	0	0	0	0	0	0	0	0	0	0	1	0
6	2001	3.23322	93.43	32500000000	48.2572	8.08339	38.65	3.02378	5.889	0	6.25401	42.002	12.451	7076733	50.67	49.33	61.7155	1.42352	13.5449	18.9571	12.5447	87.176	5.79898	14.7766	0.714503	1772.67	7.48024	24.2046	0	0	0	0	0	0	0	0	0	0	0	0	0	0	0	0	0	0	0	0	1
6	2002	3.20771	92.9131	33500000000	43.7684	7.78633	39.036	3.04308	5.82	0	6.18809	41.654	12.18	7295394	50.6066	49.3934	61.7155	1.4369	14.4507	19.0535	13.1272	86.725	6.54685	15.0001	0.758428	1799.38	7.49519	24.2349	0	0	0	0	0	0	0	0	0	0	0	0	0	0	0	0	0	0	0	0	0
6	2003	3.18407	92.2788	34390000000	41.6162	8.82882	39.536	3.03967	5.754	0	6.1223	41.326	11.891	7520555	50.5447	49.4553	61.7155	1.45041	15.3081	19.0823	13.5792	86.1565	6.8141	15.1168	0.802212	1805.61	7.49866	24.261	0	0	0	0	0	0	0	0	0	0	0	0	0	0	0	0	0	0	0	0	0
6	2004	3.16626	91.571	35400000000	39.903	8.80947	40.039	3.00534	5.691	0	6.06563	41.018	11.592	7750004	50.4904	49.5096	61.7155	1.46405	16.2095	19.1907	14.1807	85.5054	7.25568	15.3361	0.844653	1829.77	7.51194	24.29	0	0	0	0	0	0	0	0	0	0	0	0	0	0	0	0	0	0	0	0	0
6	2005	3.15605	90.8199	36300000000	39.0959	8.99107	40.543	2.95238	5.632	0	6.02237	40.726	11.293	7982225	50.4474	49.5526	61.7155	1.47781	17.0404	19.259	14.4237	84.7976	7.0439	15.2125	0.884801	1806.97	7.49941	24.3151	0	0	0	0	0	0	0	0	0	0	0	0	0	0	0	0	0	0	0	0	0
6	2006	3.17398	90.6411	37030000000	39.7747	9.66673	41.049	2.89754	5.576	0	6.05092	40.445	11.006	8216897	50.4164	49.5836	61.7155	1.49318	17.6926	19.3401	14.9925	84.5902	7.43181	15.4993	0.914814	1824.59	7.50911	24.3351	0	0	0	0	0	0	0	0	0	0	0	0	0	0	0	0	0	0	0	0	0
6	2007	3.19431	90.3748	37700000000	49.1138	9.56849	41.558	2.85409	5.522	0	6.08115	40.167	10.739	8454793	50.3947	49.6053	61.7155	1.50872	18.406	19.2908	15.89	84.2936	7.44114	16.1377	0.954134	1879.41	7.53871	24.3528	0	0	0	0	0	0	0	0	0	0	0	0	0	0	0	0	0	0	0	0	0
6	2008	3.21329	90.0117	38810000000	47.7754	10.2336	42.069	2.82356	5.469	0	6.10562	39.884	10.497	8696921	50.3776	49.6224	61.7155	1.52441	19.2568	19.5503	16.6681	83.9061	8.13274	16.4436	0.984989	1916.55	7.55828	24.3819	0	0	0	0	0	0	0	0	0	0	0	0	0	0	0	0	0	0	0	0	0
6	2009	3.22574	89.5358	39930000000	44.7026	11.2886	42.58	2.8093	5.416	0	6.11393	39.59	10.282	8944708	50.3588	49.6412	61.7155	1.54027	20.2309	19.7015	17.0546	83.4219	8.12528	16.3509	1.02687	1906.67	7.55312	24.4105	0	0	0	0	0	0	0	0	0	0	0	0	0	0	0	0	0	0	0	0	0
6	2010	3.22989	88.9498	41190000000	51.4309	11.2119	43.093	2.80609	5.362	0	6.10287	39.278	10.094	9199259	50.3347	49.6653	61.7155	1.55629	20.8941	20.2995	17.4152	82.847	8.00619	16.1853	1.02929	1893.11	7.54598	24.4415	0	0	0	0	0	0	0	0	0	0	0	0	0	0	0	0	0	0	0	0	0
6	2011	3.23678	88.6136	42660000000	47.217	11.0235	43.608	2.80372	5.305	0	6.105	38.945	9.928	9460830	50.3045	49.6955	61.7155	1.59961	22.2314	20.4265	17.9313	82.5086	8.37734	16.093	1.08836	1895.32	7.54714	24.4765	0	0	0	0	0	0	0	0	0	0	0	0	0	0	0	0	0	0	0	0	0
6	2012	3.23623	88.1104	44140000000	50.7367	11.1283	44.125	2.79765	5.246	0	6.08769	38.591	9.775	9729248	50.27	49.73	61.7155	1.64413	23.4595	20.6791	18.7641	82.0227	10.1598	16.2754	1.13446	1928.63	7.56457	24.5106	0	0	0	0	0	0	0	0	0	0	0	0	0	0	0	0	0	0	0	0	0
6	2013	3.232	87.4915	45570000000	59.2002	11.0422	44.642	2.79072	5.183	0	6.05972	38.219	9.628	10004588	50.2339	49.7661	61.7155	1.68989	24.6827	20.889	20.0548	81.4318	10.9561	16.8479	1.18161	2004.56	7.60318	24.5425	0	0	0	0	0	0	0	0	0	0	0	0	0	0	0	0	0	0	0	0	0
6	2014	3.2283	86.8114	48190000000	65.2683	10.1802	45.166	2.78218	5.116	0	6.03083	37.831	9.481	10286842	50.1994	49.8006	61.7155	1.73004	26.8327	21.3535	21.3665	80.7806	12.3134	16.9759	1.25659	2077.07	7.63871	24.5983	0	0	0	0	0	0	0	0	0	0	0	0	0	0	0	0	0	0	0	0	0
6	2015	3.22772	86.0978	50560000000	56.7563	11.4114	45.695	2.77171	5.047	0	6.00671	37.432	9.332	10575952	50.1688	49.8312	61.7155	1.76621	28.9962	21.5609	22.7553	80.0911	13.3181	17.2315	1.34485	2151.61	7.67397	24.6464	0	0	0	0	0	0	0	0	0	0	0	0	0	0	0	0	0	0	0	0	0
6	2016	3.23552	85.5346	52680000000	58.9869	10.2808	46.229	2.76141	4.977	0	6.00301	37.027	9.18	10872067	50.1423	49.8577	61.7155	1.80314	30.4993	22.1818	23.8931	79.5316	13.0236	17.3636	1.37497	2197.66	7.69515	24.6875	0	0	0	0	0	0	0	0	0	0	0	0	0	0	0	0	0	0	0	0	0
6	2017	3.24395	84.8857	54710000000	61.4766	10.479	46.768	2.75006	4.906	0	5.9976	36.621	9.025	11175204	50.119	49.881	61.7155	1.84083	32.0752	22.6376	25.0877	78.8881	12.6123	17.5548	1.4169	2244.95	7.71644	24.7254	0	0	0	0	0	0	0	0	0	0	0	0	0	0	0	0	0	0	0	0	0
7	1981	4.15698	81.824	38310000000	46.5278	13.1944	46.459	2.07794	5.408	0	7.55838	38.735	15.643	5697096	49.8814	50.1186	51.6251	1.88364	24.9097	13.3975	24.0341	74.2656	11.5145	30.3506	1.85928	4218.66	8.34727	24.3689	1	0	0	0	0	0	0	0	0	0	0	0	0	0	0	0	0	0	0	0	0
7	1982	4.21413	81.7953	39070000000	58.3799	11.7318	47.472	2.03716	5.346	0	7.66109	38.301	15.277	5814345	49.8607	50.1393	50.8406	1.91306	25.3283	13.7451	22.9864	74.1342	8.5164	28.9199	1.84272	3953.4	8.28233	24.3887	0	1	0	0	0	0	0	0	0	0	0	0	0	0	0	0	0	0	0	0	0
7	1983	4.27099	81.6119	39130000000	52.3885	8.99682	48.486	2.01698	5.289	0	7.75663	37.904	14.924	5932810	49.8404	50.1596	56.6782	1.94294	25.2546	13.8776	21.9606	73.8553	7.05404	24.3118	1.81981	3701.55	8.21651	24.3902	0	0	1	0	0	0	0	0	0	0	0	0	0	0	0	0	0	0	0	0	0
7	1984	4.33035	81.3593	38940000000	49.4702	13.3096	49.504	2.02416	5.238	0	7.8535	37.542	14.582	6054123	49.8206	50.1794	71.5699	1.97329	25.0825	13.8569	21.8285	73.5058	2.89234	15.9373	1.81011	3605.56	8.19023	24.3853	0	0	0	1	0	0	0	0	0	0	0	0	0	0	0	0	0	0	0	0	0
7	1985	4.39349	81.0826	38900000000	41.8928	10.5613	50.519	2.04914	5.189	0	7.95585	37.208	14.249	6179460	49.8014	50.1986	60.5672	2.00411	25	13.8986	21.6178	73.1268	9.20512	21.9147	1.79874	3498.33	8.16004	24.3842	0	0	0	0	1	0	0	0	0	0	0	0	0	0	0	0	0	0	0	0	0
7	1986	4.44014	80.9719	39170000000	47.0437	9.44996	51.535	2.07669	5.139	1	8.0354	36.884	13.922	6309130	49.7829	50.2171	52.0215	2.03541	25.1201	14.0489	21.0793	72.9365	15.0536	25.8203	1.78804	3341.08	8.11405	24.3911	0	0	0	0	0	1	0	0	0	0	0	0	0	0	0	0	0	0	0	0	0
7	1987	4.48463	80.807	39520000000	43.8682	11.1883	52.549	2.09702	5.087	0	8.10852	36.548	13.596	6442831	49.7654	50.2346	53.3383	2.06721	25.3773	14.1446	21.6276	72.6985	14.4576	25.5348	1.79414	3356.86	8.11876	24.4001	0	0	0	0	0	0	1	0	0	0	0	0	0	0	0	0	0	0	0	0	0
7	1988	4.53085	80.5809	39950000000	41.9063	11.3865	53.563	2.11141	5.028	0	8.18185	36.181	13.268	6580312	49.7489	50.2511	54.6551	2.09949	25.8058	14.14	22.2676	72.3991	12.202	25.2773	1.82502	3383.97	8.12681	24.4108	0	0	0	0	0	0	0	1	0	0	0	0	0	0	0	0	0	0	0	0	0
7	1989	4.58355	80.2601	40390000000	45.6547	11.9407	54.571	2.11719	4.963	0	8.26232	35.777	12.935	6721115	49.7334	50.2666	55.0017	2.13229	26.1047	14.2899	23.1117	71.9978	12.8593	25.7456	1.8268	3438.66	8.14284	24.422	0	0	0	0	0	0	0	0	1	0	0	0	0	0	0	0	0	0	0	0	0
7	1990	4.64497	79.834	40770000000	46.7033	11.7555	55.577	2.1159	4.89	0	8.35324	35.336	12.597	6864842	49.7191	50.2809	53.808	2.16559	26.239	14.5358	24.1828	71.4807	14.5313	27.3956	1.80513	3522.7	8.16698	24.4313	0	0	0	0	0	0	0	0	0	1	0	0	0	0	0	0	0	0	0	0	0
7	1991	4.70014	79.7009	41410000000	48.445	12.0747	56.579	2.11319	4.81	0	8.44619	34.86	12.254	7011453	49.7057	50.2943	54.8706	2.19609	26.612	14.8026	25.4559	71.2548	14.1337	27.7392	1.79779	3630.61	8.19716	24.4469	0	0	0	0	0	0	0	0	0	0	1	0	0	0	0	0	0	0	0	0	0
7	1992	4.76058	79.3456	42470000000	49.1109	12.8705	57.541	2.10935	4.726	0	8.53788	34.364	11.909	7160920	49.6932	50.3068	55.9897	2.22701	27.2293	15.2411	25.8755	70.8077	13.078	26.8137	1.78657	3613.44	8.19241	24.4721	0	0	0	0	0	0	0	0	0	0	0	1	0	0	0	0	0	0	0	0	0
7	1993	4.82209	78.8413	43810000000	47.4671	13.3704	58.079	2.09946	4.64	0	8.62388	33.859	11.565	7312850	49.6829	50.3171	56.0882	2.25837	27.9737	15.8404	26.9795	70.2174	12.7014	27.0397	1.76597	3689.33	8.2132	24.5032	0	0	0	0	0	0	0	0	0	0	0	0	1	0	0	0	0	0	0	0	0
7	1994	4.87877	78.2755	45180000000	48.8609	13.5679	58.615	2.08325	4.553	1	8.69766	33.349	11.226	7466793	49.6761	50.3239	55.6448	2.29017	28.7315	16.445	28.2401	69.5778	13.3717	27.7267	1.74712	3782.09	8.23803	24.5338	0	0	0	0	0	0	0	0	0	0	0	0	0	1	0	0	0	0	0	0	0
7	1995	4.92802	77.6885	46220000000	49.738	13.5726	59.15	2.06176	4.466	0	8.75652	32.84	10.893	7622338	49.6736	50.3264	53.8922	2.32242	29.049	17.1675	29.5602	68.932	15.1805	29.4907	1.69209	3878.1	8.2631	24.5566	0	0	0	0	0	0	0	0	0	0	0	0	0	0	1	0	0	0	0	0	0
7	1996	4.99862	77.3848	47620000000	49.8563	13.3273	59.682	2.0379	4.381	0	8.86679	32.334	10.57	7779267	49.6759	50.3241	55.4492	2.35513	29.6662	17.9522	30.85	68.518	15.2289	28.8626	1.65251	3965.68	8.28543	24.5865	0	0	0	0	0	0	0	0	0	0	0	0	0	0	0	1	0	0	0	0	0
7	1997	5.0644	77.0188	49350000000	50.4697	13.9035	60.212	2.0131	4.297	0	8.96495	31.83	10.258	7937458	49.682	50.318	54.932	2.38829	30.4619	18.8907	32.3784	68.0539	15.2415	29.5675	1.61253	4079.19	8.31366	24.6223	0	0	0	0	0	0	0	0	0	0	0	0	0	0	0	0	1	0	0	0	0
7	1998	5.12654	76.5791	52010000000	52.2812	14.2189	60.739	1.9871	4.214	0	9.0524	31.326	9.959	8096761	49.6893	50.3107	51.8672	2.42192	32.32	19.6945	34.0068	67.5267	15.8831	31.469	1.64107	4200.06	8.34285	24.6748	0	0	0	0	0	0	0	0	0	0	0	0	0	0	0	0	0	1	0	0	0
7	1999	5.1862	76.037	55940000000	44.1683	14.7979	61.264	1.96052	4.133	0	9.12963	30.823	9.676	8257066	49.6943	50.3057	53.7876	2.45603	35.4483	20.4939	34.152	66.9073	14.3046	28.2121	1.7297	4136.1	8.32751	24.7476	0	0	0	0	0	0	0	0	0	0	0	0	0	0	0	0	0	0	1	0	0
7	2000	5.2447	75.3904	58730000000	45.5978	14.5393	61.787	1.93343	4.051	0	9.19871	30.314	9.409	8418264	49.6949	50.3051	56.0121	2.49061	37.3335	21.4008	35.0085	66.1917	12.1301	26.2189	1.74449	4158.64	8.33294	24.7963	0	0	0	0	0	0	0	0	0	0	0	0	0	0	0	0	0	0	0	1	0
7	2001	5.31121	74.8861	60920000000	45.2278	15.7241	62.306	1.90577	3.969	0	9.28856	29.795	9.159	8580235	49.6905	50.3095	55.859	2.51988	38.8528	22.0702	35.598	65.5976	12.0385	25.7921	1.76041	4148.83	8.33058	24.8329	0	0	0	0	0	0	0	0	0	0	0	0	0	0	0	0	0	0	0	0	1
7	2002	5.376	74.2945	61980000000	49.3503	15.9679	62.783	1.87708	3.885	0	9.37008	29.263	8.925	8742814	49.6824	50.3176	54.7475	2.54949	39.1706	22.8097	36.4828	64.9244	12.6704	26.6364	1.71728	4172.89	8.33636	24.8501	0	0	0	0	0	0	0	0	0	0	0	0	0	0	0	0	0	0	0	0	0
7	2003	5.44395	73.6406	63680000000	51.9678	16.5211	63.248	1.84732	3.798	0	9.45292	28.718	8.706	8905823	49.6728	50.3272	54.5152	2.57307	40.0345	23.6435	37.4719	64.1877	13.6534	26.766	1.69326	4207.58	8.34464	24.8771	0	0	0	0	0	0	0	0	0	0	0	0	0	0	0	0	0	0	0	0	0
7	2004	5.5206	72.9473	64810000000	57.4643	16.2585	63.711	1.8161	3.71	0	9.54772	28.163	8.5	9069039	49.6646	50.3354	52.4886	2.59339	40.316	24.4951	39.0358	63.3996	15.2853	28.6161	1.64588	4304.29	8.36737	24.8947	0	0	0	0	0	0	0	0	0	0	0	0	0	0	0	0	0	0	0	0	0
7	2005	5.60925	72.2233	65850000000	67.6419	15.9746	64.17	1.78425	3.621	0	9.66043	27.604	8.306	9232306	49.6602	50.3398	51.4479	2.61387	39.9438	25.9064	40.7616	62.5628	14.5387	30.054	1.54185	4415.11	8.39279	24.9107	0	0	0	0	0	0	0	0	0	0	0	0	0	0	0	0	0	0	0	0	0
7	2006	5.69704	71.5634	67110000000	74.5378	14.3542	64.628	1.75162	3.533	0	9.77403	27.049	8.12	9395446	49.6597	50.3403	47.9564	2.63451	39.8409	27.2679	42.717	61.7893	15.5653	33.1275	1.46109	4546.57	8.42213	24.9296	0	0	0	0	0	0	0	0	0	0	0	0	0	0	0	0	0	0	0	0	0
7	2007	5.79339	70.8126	68700000000	76.0619	14.0587	65.082	1.71993	3.447	0	9.89585	26.508	7.941	9558439	49.6627	50.3373	47.1115	2.65532	39.7385	28.9661	44.6668	60.9168	15.9582	34.3842	1.37189	4673.02	8.44956	24.9531	0	0	0	0	0	0	0	0	0	0	0	0	0	0	0	0	0	0	0	0	0
7	2008	5.89688	70.0048	70810000000	82.867	13.2774	65.535	1.69108	3.364	0	10.025	25.985	7.769	9721454	49.6683	50.3317	45.1006	2.67629	39.7985	31.016	47.4131	59.9798	18.1759	36.7573	1.28316	4877.16	8.49232	24.9833	0	0	0	0	0	0	0	0	0	0	0	0	0	0	0	0	0	0	0	0	0
7	2009	6.00514	69.1824	73800000000	68.6271	14.7088	65.984	1.66611	3.287	0	10.1596	25.486	7.604	9884781	49.6755	50.3245	47.6411	2.69742	40.3445	33.4552	49.0049	59.0228	17.2346	34.7677	1.20592	4957.61	8.50868	25.0246	0	0	0	0	0	0	0	0	0	0	0	0	0	0	0	0	0	0	0	0	0
7	2010	6.11717	68.3691	76840000000	75.5116	13.8312	66.43	1.6436	3.213	0	10.2994	25.008	7.448	10048590	49.6834	50.3166	45.0485	2.71872	40.8725	35.9637	51.0271	58.0697	19.6621	36.4935	1.13649	5078.04	8.53268	25.0649	0	0	0	0	0	0	0	0	0	0	0	0	0	0	0	0	0	0	0	0	0
7	2011	6.24275	67.5526	80210000000	82.4804	13.7771	66.874	1.62246	3.143	0	10.4599	24.548	7.304	10212954	49.6921	50.3079	45.5282	2.74515	41.6059	38.6074	53.6826	57.0927	19.5364	36.4552	1.07767	5256.32	8.56719	25.1079	0	0	0	0	0	0	0	0	0	0	0	0	0	0	0	0	0	0	0	0	0
7	2012	6.36815	66.7755	85050000000	84.9488	13.4396	67.315	1.6	3.076	0	10.6205	24.1	7.175	10377676	49.7015	50.2985	45.5141	2.77184	43.0995	41.9479	56.4324	56.1549	19.8196	36.1536	1.02745	5437.86	8.60114	25.1665	0	0	0	0	0	0	0	0	0	0	0	0	0	0	0	0	0	0	0	0	0
7	2013	6.4946	66.009	89880000000	81.2309	13.8415	67.699	1.5746	3.01	0	10.7816	23.661	7.062	10542376	49.7121	50.2879	45.9842	2.79878	44.4448	45.4382	60.2675	55.2273	20.2784	36.2182	0.978138	5716.69	8.65115	25.2218	0	0	0	0	0	0	0	0	0	0	0	0	0	0	0	0	0	0	0	0	0
7	2014	6.62353	65.2107	95520000000	85.2645	14.707	68.047	1.54497	2.947	0	10.9428	23.233	6.966	10706517	49.7239	50.2761	47.239	2.82599	45.9455	49.5701	63.5585	54.268	18.5465	35.1085	0.92688	5936.43	8.68886	25.2826	0	0	0	0	0	0	0	0	0	0	0	0	0	0	0	0	0	0	0	0	0
7	2015	6.75614	64.3685	101900000000	67.9328	17.4953	68.393	1.51292	2.886	0	11.105	22.821	6.89	10869730	49.7371	50.2629	49.8507	2.85346	47.7605	54.094	66.6456	53.2635	16.3624	32.8138	0.882916	6131.3	8.72116	25.3468	0	0	0	0	0	0	0	0	0	0	0	0	0	0	0	0	0	0	0	0	0
7	2016	6.90062	63.6235	108400000000	56.401	17.4583	68.738	1.48013	2.829	0	11.291	22.433	6.834	11031813	49.7516	50.2484	49.8507	2.8812	49.2315	59.2163	69.4873	52.3324	16.5694	32.1329	0.831385	6298.81	8.74812	25.4095	0	0	0	0	0	0	0	0	0	0	0	0	0	0	0	0	0	0	0	0	0
7	2017	7.04588	62.8147	115100000000	56.7047	17.0216	69.08	1.44923	2.777	0	11.4717	22.076	6.795	11192854	49.7672	50.2328	49.8507	2.90921	50.8223	64.315	72.4025	51.343	17.5636	31.5357	0.79021	6468.63	8.77472	25.4694	0	0	0	0	0	0	0	0	0	0	0	0	0	0	0	0	0	0	0	0	0
8	1981	3.32059	107.51	10040000000	121.235	24.808	17.552	3.56001	6.115	0	6.89055	43.719	9.45	930408	52.7416	47.2584	34.9185	1.41895	7.15211	2.89196	3.82381	100.619	22.2682	24.7767	2.4731	4109.82	8.32113	23.0302	1	0	0	0	0	0	0	0	0	0	0	0	0	0	0	0	0	0	0	0	0
8	1982	3.24476	106.948	10790000000	123.836	26.0514	19.489	3.43004	5.988	0	6.71498	43.094	9.135	962875	52.6667	47.3333	34.9185	1.48162	7.71254	3.07393	4.14641	100.233	19.1551	25.0179	2.50902	4306.28	8.36783	23.1016	0	1	0	0	0	0	0	0	0	0	0	0	0	0	0	0	0	0	0	0	0
8	1983	3.16937	106.155	11490000000	124.649	25.8467	21.723	3.39542	5.833	0	6.53381	42.286	8.839	996130	52.5549	47.4451	34.9185	1.54707	8.20428	3.28908	4.63976	99.6215	17.816	26.2728	2.4944	4657.78	8.44629	23.165	0	0	1	0	0	0	0	0	0	0	0	0	0	0	0	0	0	0	0	0	0
8	1984	3.10973	105.145	12050000000	118.773	25.0116	24.139	3.48324	5.652	0	6.37945	41.314	8.576	1031439	52.444	47.556	34.9185	1.6154	8.58367	3.46602	5.2712	98.7653	18.3629	28.4702	2.47652	5110.53	8.53906	23.2123	0	0	0	1	0	0	0	0	0	0	0	0	0	0	0	0	0	0	0	0	0
8	1985	3.07073	103.937	12500000000	117.523	22.9826	26.724	3.6313	5.454	0	6.26237	40.221	8.375	1069582	52.3592	47.6408	34.9185	1.68675	8.8695	3.62659	5.75767	97.675	21.684	29.9868	2.44569	5383.1	8.59102	23.2487	0	0	0	0	1	0	0	0	0	0	0	0	0	0	0	0	0	0	0	0	0
8	1986	3.06901	102.35	13120000000	117.46	23.9673	29.483	3.79413	5.245	0	6.21016	39.067	8.267	1110943	52.3032	47.6968	34.9185	1.74838	9.24751	3.87221	6.18013	96.14	26.0734	30.6571	2.38817	5562.96	8.62388	23.2974	0	0	0	0	0	1	0	0	0	0	0	0	0	0	0	0	0	0	0	0	0
8	1987	3.10112	100.381	13810000000	123.572	26.8965	32.401	3.88098	5.037	0	6.21405	37.917	8.271	1154906	52.2672	47.7328	34.9185	1.80638	9.64066	4.16927	6.68843	94.167	25.5516	31.5203	2.31231	5791.32	8.66412	23.3486	0	0	0	0	0	0	1	0	0	0	0	0	0	0	0	0	0	0	0	0	0
8	1988	3.15691	98.1087	14490000000	114.452	23.8895	35.467	3.83584	4.839	0	6.25411	36.828	8.394	1200067	52.2422	47.7578	34.9185	1.8663	9.94692	4.54421	7.50596	91.8546	25.3141	33.7102	2.18892	6254.62	8.74108	23.3968	0	0	0	0	0	0	0	1	0	0	0	0	0	0	0	0	0	0	0	0	0
8	1989	3.22069	95.6899	15560000000	105.361	22.6642	38.648	3.63436	4.654	0	6.30257	35.83	8.63	1244484	52.2165	47.7835	34.9185	1.92821	10.6888	4.8675	10.0034	89.3873	33.551	41.8505	2.19595	8038.2	8.99196	23.4677	0	0	0	0	0	0	0	0	1	0	0	0	0	0	0	0	0	0	0	0	0
8	1990	3.28516	93.2414	17800000000	104.847	24.1366	41.933	3.34033	4.485	0	6.34829	34.932	8.966	1286756	52.183	47.817	34.9185	1.99217	12.469	5.32878	10.7163	86.8931	29.8668	39.1866	2.33994	8328.17	9.0274	23.6023	0	0	0	0	0	0	0	0	0	1	0	0	0	0	0	0	0	0	0	0	0
8	1991	3.30139	91.3691	20180000000	99.5584	24.2286	45.292	3.02854	4.33	0	6.31783	34.116	9.375	1326322	52.1412	47.8588	34.9185	2.04077	14.4354	5.74391	11.5119	85.0513	26.5449	37.1277	2.51316	8679.57	9.06873	23.7279	0	0	0	0	0	0	0	0	0	0	1	0	0	0	0	0	0	0	0	0	0
8	1992	3.30174	89.552	22370000000	89.7513	26.3578	46.443	2.76848	4.183	0	6.25851	33.348	9.823	1363554	52.0944	47.9056	34.9185	2.09055	15.9616	6.40675	11.8574	83.2935	24.3913	34.4994	2.49138	8695.94	9.07061	23.8309	0	0	0	0	0	0	0	0	0	0	0	1	0	0	0	0	0	0	0	0	0
8	1993	3.29224	87.6761	24330000000	86.2082	27.9967	47.286	2.57418	4.041	0	6.17874	32.606	10.278	1399110	52.0428	47.9572	38.2888	2.14155	17.2315	7.09931	12.0846	81.4973	22.9369	30.6506	2.42721	8637.34	9.06385	23.915	0	0	0	0	0	0	0	0	0	0	0	0	1	0	0	0	0	0	0	0	0
8	1994	3.27727	85.5702	26150000000	88.1806	28.6237	48.133	2.46726	3.904	0	6.08164	31.894	10.725	1434059	51.9861	48.0139	32.7378	2.19379	18.2576	7.89319	12.5232	79.4886	25.2105	32.2109	2.31308	8732.73	9.07483	23.9871	0	0	0	0	0	0	0	0	0	0	0	0	0	1	0	0	0	0	0	0	0
8	1995	3.2553	83.1815	27860000000	94.5952	30.0544	48.981	2.41915	3.774	0	5.9631	31.231	11.167	1469174	51.9254	48.0746	33.159	2.24731	19.1992	8.65721	13.4037	77.2184	23.7316	32.1619	2.21771	9123.28	9.11858	24.0503	0	0	0	0	0	0	0	0	0	0	0	0	0	0	1	0	0	0	0	0	0
8	1996	3.24829	81.2124	29660000000	90.9556	26.1938	49.83	2.39131	3.654	0	5.88631	30.646	11.626	1504730	51.86	48.14	31.6366	2.2885	20.2693	9.39393	14.1851	75.3261	27.9685	32.6917	2.1577	9427	9.15133	24.1132	0	0	0	0	0	0	0	0	0	0	0	0	0	0	0	1	0	0	0	0	0
8	1997	3.24144	78.9305	31390000000	108.604	28.1823	50.677	2.34449	3.546	0	5.79993	30.159	12.113	1540425	51.7901	48.2099	27.9383	2.33045	21.0327	10.3617	15.3237	73.1305	28.7151	35.1734	2.02986	9947.68	9.2051	24.1699	0	0	0	0	0	0	0	0	0	0	0	0	0	0	0	0	1	0	0	0	0
8	1998	3.24078	76.5149	33600000000	101.841	30.0692	51.525	2.272	3.452	0	5.72046	29.778	12.618	1575824	51.7206	48.2794	29.424	2.37316	22.1466	11.4531	15.4343	70.7944	26.2614	32.4197	1.93367	9794.43	9.18957	24.2378	0	0	0	0	0	0	0	0	0	0	0	0	0	0	0	0	0	1	0	0	0
8	1999	3.24636	74.2122	36080000000	98.9291	27.4109	52.372	2.16198	3.371	0	5.65556	29.498	13.11	1610264	51.6549	48.3451	30.3254	2.41665	23.5197	12.5586	16.9264	68.5566	28.8911	32.6883	1.8728	10511.5	9.26023	24.309	0	0	0	0	0	0	0	0	0	0	0	0	0	0	0	0	0	0	1	0	0
8	2000	3.25442	72.1454	38940000000	91.9247	24.9027	53.219	2.0329	3.304	0	5.60233	29.302	13.535	1643334	51.5964	48.4036	27.7961	2.46095	25.175	13.7634	17.2628	66.543	30.3798	32.0106	1.82912	10504.8	9.25958	24.3852	0	0	0	0	0	0	0	0	0	0	0	0	0	0	0	0	0	0	0	1	0
8	2001	3.23949	70.508	41750000000	87.5251	23.4866	54.062	1.88938	3.248	0	5.52359	29.163	13.83	1674678	51.5496	48.4504	27.7961	2.49471	26.9894	14.7644	17.3061	64.9844	28.4482	29.927	1.828	10334	9.24319	24.4551	0	0	0	0	0	0	0	0	0	0	0	0	0	0	0	0	0	0	0	0	1
8	2002	3.21064	69.1427	44670000000	91.8358	22.3791	54.57	1.77342	3.2	0	5.43057	29.05	13.951	1704642	51.5135	48.4865	27.7961	2.52893	28.335	16.3391	18.3565	63.7121	25.3558	29.6684	1.73418	10768.5	9.28438	24.5227	0	0	0	0	0	0	0	0	0	0	0	0	0	0	0	0	0	0	0	0	0
8	2003	3.17805	67.9625	47660000000	85.834	22.0087	55.029	1.73053	3.159	0	5.33793	28.935	13.872	1734398	51.4784	48.5216	27.7961	2.56244	29.7045	17.9597	19.2056	62.6246	23.9554	29.0935	1.65395	11073.4	9.3123	24.5875	0	0	0	0	0	0	0	0	0	0	0	0	0	0	0	0	0	0	0	0	0
8	2004	3.15413	66.8434	50790000000	90.9978	20.5323	55.488	1.77889	3.122	0	5.26246	28.803	13.588	1765527	51.4327	48.5673	27.7961	2.58605	31.2743	19.5158	19.7253	61.581	25.0685	28.0418	1.60251	11172.5	9.32121	24.651	0	0	0	0	0	0	0	0	0	0	0	0	0	0	0	0	0	0	0	0	0
8	2005	3.14528	65.7476	54290000000	88.5054	19.4007	55.944	1.88251	3.091	0	5.21322	28.654	13.103	1799078	51.3712	48.6288	27.7961	2.60988	33.4399	20.8482	20.6241	60.5344	26.7655	27.4303	1.60397	11463.7	9.34694	24.7176	0	0	0	0	0	0	0	0	0	0	0	0	0	0	0	0	0	0	0	0	0
8	2006	3.17472	64.9713	57720000000	86.3346	17.0379	56.4	2.02649	3.066	0	5.23738	28.498	12.44	1835908	51.2852	48.7148	27.7961	2.63075	35.8188	21.9051	22.3491	59.7339	25.66	27.9553	1.63518	12173.3	9.407	24.7789	0	0	0	0	0	0	0	0	0	0	0	0	0	0	0	0	0	0	0	0	0
8	2007	3.21527	64.137	61390000000	95.1046	17.5948	57.928	2.13142	3.047	0	5.27744	28.348	11.658	1875459	51.184	48.816	27.7961	2.65178	38.5975	22.797	24.1989	58.8596	24.0577	28.4595	1.6931	12902.9	9.46521	24.8406	0	0	0	0	0	0	0	0	0	0	0	0	0	0	0	0	0	0	0	0	0
8	2008	3.25823	63.315	65590000000	96.7159	20.3513	59.444	2.11978	3.034	0	5.32118	28.212	10.817	1915639	51.0966	48.9034	27.7961	2.67298	41.3786	24.2137	25.7102	57.9938	20.6374	28.3017	1.70889	13421.2	9.50459	24.9067	0	0	0	0	0	0	0	0	0	0	0	0	0	0	0	0	0	0	0	0	0
8	2009	3.29332	62.6056	69830000000	86.686	21.0895	60.937	1.95704	3.026	0	5.35513	28.079	9.965	1953498	51.0591	48.9409	27.7961	2.69435	43.1818	26.6442	23.7428	57.2505	17.8422	24.5513	1.62068	12154	9.40541	24.9693	0	0	0	0	0	0	0	0	0	0	0	0	0	0	0	0	0	0	0	0	0
8	2010	3.31684	62.0358	74560000000	94.8998	19.7565	62.412	1.70572	3.022	0	5.37446	27.934	9.146	1987105	51.0915	48.9085	27.7961	2.71589	44.9088	29.648	25.776	56.6613	19.0472	24.9625	1.51473	12971.6	9.47052	25.0348	0	0	0	0	0	0	0	0	0	0	0	0	0	0	0	0	0	0	0	0	0
8	2011	3.42319	62.0931	79800000000	103.546	18.4867	63.865	1.41399	3.017	0	5.54875	27.754	8.391	2015402	51.2044	48.7956	27.7961	2.73851	47.6636	32.134	27.335	56.5443	21.2506	24.7338	1.48328	13563.1	9.51511	25.1028	0	0	0	0	0	0	0	0	0	0	0	0	0	0	0	0	0	0	0	0	0
8	2012	3.52096	62.3283	85830000000	110.655	19.2914	64.768	1.1911	3.011	0	5.71553	27.524	7.713	2039551	51.3803	48.6197	27.7961	2.76163	51.8192	34.0113	28.5531	56.6128	19.0935	24.02	1.52359	13999.7	9.54679	25.1756	0	0	0	0	0	0	0	0	0	0	0	0	0	0	0	0	0	0	0	0	0
8	2013	3.61693	62.6682	92870000000	122.554	18.5483	65.572	1.12066	3.002	0	5.88363	27.231	7.122	2062536	51.5796	48.4204	27.7961	2.78527	57.6148	35.2519	31.792	56.7846	19.8139	24.7183	1.63437	15414	9.64303	25.2544	0	0	0	0	0	0	0	0	0	0	0	0	0	0	0	0	0	0	0	0	0
8	2014	3.72079	63.0024	99750000000	113.885	19.9342	66.368	1.25644	2.988	0	6.06498	26.87	6.634	2088614	51.747	48.253	27.7961	2.80944	63.3717	36.3813	33.1111	56.9374	21.0153	23.9667	1.74187	15853.2	9.67112	25.326	0	0	0	0	0	0	0	0	0	0	0	0	0	0	0	0	0	0	0	0	0
8	2015	3.83658	63.2738	106400000000	105.935	20.5775	67.155	1.52531	2.968	0	6.26413	26.44	6.259	2120716	51.8457	48.1543	27.7961	2.83416	68.2346	38.2086	32.5489	57.0097	18.7088	22.079	1.78584	15348.1	9.63875	25.3909	0	0	0	0	0	0	0	0	0	0	0	0	0	0	0	0	0	0	0	0	0
8	2016	3.95708	63.0564	113800000000	96.7622	18.1943	67.933	1.83285	2.942	0	6.45229	25.943	6	2159944	51.8634	48.1366	27.7961	2.85944	73.6926	40.087	33.9536	56.6041	20.1217	21.5467	1.83831	15719.6	9.66267	25.4575	0	0	0	0	0	0	0	0	0	0	0	0	0	0	0	0	0	0	0	0	0
8	2017	4.08684	62.6696	121200000000	75.6022	18.4284	68.7	2.07033	2.91	0	6.64804	25.396	5.834	2205128	51.8171	48.1829	27.7961	2.8853	78.9684	42.2162	34.7549	56.0215	18.5831	20.7076	1.87057	15761	9.66529	25.5206	0	0	0	0	0	0	0	0	0	0	0	0	0	0	0	0	0	0	0	0	0
9	1981	3.86373	71.7991	3489000000000	19.2198	9.31845	66.37	2.3552	3.943	0	6.63786	31.493	8.277	123600000	50.1879	49.8121	51.4606	1.50794	2989.14	499.736	1283.61	65.1612	16.9039	17.8584	5.98145	10387.7	9.24838	28.8806	1	0	0	0	0	0	0	0	0	0	0	0	0	0	0	0	0	0	0	0	0
9	1982	3.89142	71.0525	3651000000000	15.8842	10.0057	67.262	2.34185	3.838	0	6.65637	30.99	8.129	126500000	50.1925	49.8075	51.4606	1.53482	3129.33	521.777	1294.27	64.3961	15.7073	17.2066	5.99744	10231.5	9.23323	28.9261	0	1	0	0	0	0	0	0	0	0	0	0	0	0	0	0	0	0	0	0	0
9	1983	3.9158	70.285	3784000000000	20.4302	9.66074	68.142	2.30566	3.723	0	6.66802	30.371	7.976	129400000	50.1985	49.8015	51.4606	1.56217	3244.43	539.381	1256.34	63.617	14.2095	16.1166	6.01509	9705.33	9.18043	28.9617	0	0	1	0	0	0	0	0	0	0	0	0	0	0	0	0	0	0	0	0	0
9	1984	3.94112	69.5226	3862000000000	21.472	8.28479	69.01	2.24179	3.6	0	6.68108	29.648	7.82	132400000	50.2062	49.7938	51.4606	1.59001	3312.75	548.866	1324.19	62.8415	15.4155	16.6447	6.03562	10002.6	9.21061	28.9821	0	0	0	1	0	0	0	0	0	0	0	0	0	0	0	0	0	0	0	0	0
9	1985	3.97087	68.7539	3935000000000	19.3433	9.86933	69.862	2.15994	3.471	0	6.701	28.843	7.662	135300000	50.2156	49.7844	51.4606	1.61835	3376.35	558.314	1428.12	62.0529	16.9368	17.6178	6.0474	10557.2	9.26457	29.0008	0	0	0	0	1	0	0	0	0	0	0	0	0	0	0	0	0	0	0	0	0
9	1986	4.02294	68.2146	4025000000000	15.1712	10.6741	70.703	2.07396	3.342	0	6.76718	27.989	7.505	138100000	50.2269	49.7731	51.4606	1.63803	3448.95	576.278	1535.09	61.4475	17.8275	18.5113	5.98488	11115.1	9.31606	29.0236	0	0	0	0	0	1	0	0	0	0	0	0	0	0	0	0	0	0	0	0	0
9	1987	4.07625	67.5345	4172000000000	15.6526	12.1636	71.529	1.99482	3.217	0	6.82912	27.129	7.353	140900000	50.2398	49.7602	51.4606	1.65794	3560.87	610.705	1589.28	60.7054	13.6463	18.4925	5.83075	11280.1	9.3308	29.0593	0	0	0	0	0	0	1	0	0	0	0	0	0	0	0	0	0	0	0	0	0
9	1988	4.13238	66.7581	4306000000000	16.5808	12.5919	72.342	1.92323	3.101	0	6.89107	26.303	7.208	143600000	50.2541	49.7459	51.4606	1.6781	3668.03	638.106	1588.32	59.8671	11.8709	17.9038	5.74831	11058.6	9.31097	29.0911	0	0	0	0	0	0	0	1	0	0	0	0	0	0	0	0	0	0	0	0	0
9	1989	4.19368	65.9321	4418000000000	14.3909	15.4991	73.139	1.86296	2.995	0	6.95866	25.534	7.073	146300000	50.2691	49.7309	51.4606	1.69851	3758.87	658.953	1638.51	58.9734	10.2979	18.0027	5.7043	11197.5	9.32345	29.1167	0	0	0	0	0	0	0	0	1	0	0	0	0	0	0	0	0	0	0	0	0
9	1990	4.26176	65.0721	4527000000000	15.1618	19.2921	73.922	1.81152	2.902	1	7.03498	24.844	6.948	149000000	50.2844	49.7156	51.4606	1.71669	3853.74	673.46	1567.24	58.0372	10.3284	16.8035	5.72231	10518.2	9.26086	29.1411	0	0	0	0	0	0	0	0	0	1	0	0	0	0	0	0	0	0	0	0	0
9	1991	4.36659	64.0976	4606000000000	16.5909	17.8997	74.69	1.75942	2.822	1	7.16547	24.245	6.835	151600000	50.3	49.7	51.4606	1.74463	3900	705.569	1583.38	56.9321	15.2071	16.6877	5.52746	10441.2	9.25351	29.1583	0	0	0	0	0	0	0	0	0	0	1	0	0	0	0	0	0	0	0	0	0
9	1992	4.47278	63.1877	4703000000000	19.2533	17.063	75.444	1.70734	2.754	1	7.29903	23.721	6.731	154300000	50.3158	49.6842	51.4606	1.77302	3968.77	734.069	1568.56	55.8887	13.1977	16.1895	5.40655	10168.3	9.22703	29.1792	0	0	0	0	0	0	0	0	0	0	0	1	0	0	0	0	0	0	0	0	0
9	1993	4.57667	62.256	4774000000000	19.5993	17.664	76.181	1.66486	2.693	1	7.42591	23.252	6.636	156800000	50.3321	49.6679	49.1567	1.80187	4007.8	766.682	1644.41	54.8301	13.8896	17.5113	5.22746	10484	9.25761	29.1943	0	0	0	0	0	0	0	0	0	0	0	0	1	0	0	0	0	0	0	0	0
9	1994	4.67307	61.2081	4860000000000	19.3329	15.8318	76.903	1.63379	2.639	1	7.53337	22.826	6.55	159400000	50.3491	49.6509	51.1684	1.83119	4065.43	795.007	1740.65	53.6747	13.5776	17.4879	5.1137	10917.8	9.29815	29.2122	0	0	0	0	0	0	0	0	0	0	0	0	0	1	0	0	0	0	0	0	0
9	1995	4.76007	60.029	4985000000000	16.9845	20.9279	77.61	1.60972	2.588	1	7.6175	22.424	6.472	162000000	50.367	49.633	57.3397	1.86099	4159.87	825.536	1814.17	52.4115	11.7101	15.5239	5.03899	11197.2	9.32342	29.2375	0	0	0	0	0	0	0	0	0	0	0	0	0	0	1	0	0	0	0	0	0
9	1996	4.8609	58.95	5129000000000	15.6356	19.7508	78.302	1.58884	2.536	1	7.72641	22.022	6.402	164600000	50.3856	49.6144	56.4224	1.89645	4286.77	842.378	1853.18	51.2236	12.9564	15.7448	5.08889	11257.7	9.32881	29.266	0	0	0	0	0	0	0	0	0	0	0	0	0	0	0	1	0	0	0	0	0
9	1997	4.95174	57.7741	5271000000000	16.5762	19.5353	79.048	1.56372	2.483	1	7.81257	21.601	6.339	167200000	50.4049	49.5951	54.1116	1.93258	4420.29	850.252	1915.73	49.9616	14.0486	16.6795	5.1988	11457.1	9.34637	29.2932	0	0	0	0	0	0	0	0	0	0	0	0	0	0	0	0	1	0	0	0	0
9	1998	5.04053	56.5599	5437000000000	16.4386	20.0705	79.781	1.52896	2.426	1	7.89145	21.147	6.283	169800000	50.4248	49.5752	54.7279	1.9694	4572.12	865.204	1916.41	48.6684	13.3652	15.9564	5.28444	11287.3	9.33143	29.3243	0	0	0	0	0	0	0	0	0	0	0	0	0	0	0	0	0	1	0	0	0
9	1999	5.13769	55.3867	5594000000000	20.9822	19.7827	80.496	1.48111	2.365	0	7.98329	20.654	6.233	172300000	50.445	49.555	54.5117	2.00693	4703.62	889.923	1921.28	47.4034	12.782	15.6244	5.28543	11149.6	9.31916	29.3526	0	0	0	0	0	0	0	0	0	0	0	0	0	0	0	0	0	0	1	0	0
9	2000	5.2492	54.2909	5707000000000	22.6398	18.7678	81.192	1.42417	2.3	0	8.09903	20.119	6.189	174800000	50.4654	49.5346	53.7807	2.04517	4811.51	895.64	2004.01	46.1919	12.157	16.2295	5.37215	11465.2	9.34708	29.3727	0	0	0	0	0	0	0	0	0	0	0	0	0	0	0	0	0	0	0	1	0
9	2001	5.38707	53.4422	5833000000000	26.9363	19.3433	81.553	1.36696	2.232	0	8.26603	19.547	6.149	177200000	50.4861	49.5139	54.5147	2.0859	4924.2	908.901	2030.33	45.1761	11.1917	15.8321	5.41775	11458.1	9.34645	29.3946	0	0	0	0	0	0	0	0	0	0	0	0	0	0	0	0	0	0	0	0	1
9	2002	5.53963	52.5779	5954000000000	27.6184	19.8097	81.88	1.31274	2.163	0	8.45225	18.955	6.114	179500000	50.507	49.493	53.307	2.12745	5023.36	930.139	2084.3	44.1257	10.9958	16.347	5.40066	11609.2	9.35956	29.415	0	0	0	0	0	0	0	0	0	0	0	0	0	0	0	0	0	0	0	0	0
9	2003	5.69962	51.7233	6046000000000	28.1404	19.0775	82.203	1.25738	2.097	0	8.64764	18.363	6.083	181800000	50.528	49.472	52.9578	2.16983	5100.91	945.024	2108.19	43.0756	11.1059	16.4034	5.39765	11595.6	9.35838	29.4304	0	0	0	0	0	0	0	0	0	0	0	0	0	0	0	0	0	0	0	0	0
9	2004	5.85634	50.8902	6115000000000	29.6783	18.4676	82.521	1.20129	2.033	0	8.83665	17.787	6.057	184000000	50.5492	49.4508	52.5227	2.21305	5177.15	937.885	2226.88	42.0536	11.3985	17.2895	5.52003	12102.2	9.40114	29.4418	0	0	0	0	0	0	0	0	0	0	0	0	0	0	0	0	0	0	0	0	0
9	2005	6.00548	50.0762	6208000000000	27.0868	18.89	82.834	1.14588	1.976	0	9.0128	17.243	6.037	186100000	50.5703	49.4297	53.5446	2.25713	5271.27	936.65	2298.19	41.0634	11.1054	17.1979	5.62779	12347.4	9.4212	29.4568	0	0	0	0	0	0	0	0	0	0	0	0	0	0	0	0	0	0	0	0	0
9	2006	6.1652	49.2415	6302000000000	26.0417	19.0389	83.143	1.0902	1.925	0	9.20103	16.747	6.022	188200000	50.5914	49.4086	54.0471	2.29881	5359.17	943.245	2389.24	40.0404	11.2763	17.4207	5.68163	12697.4	9.44915	29.4719	0	0	0	0	0	0	0	0	0	0	0	0	0	0	0	0	0	0	0	0	0
9	2007	6.31729	48.4597	6417000000000	25.2926	18.943	83.448	1.03786	1.882	0	9.37862	16.306	6.016	190100000	50.6126	49.3874	54.1516	2.34126	5460.17	957.233	2534.27	39.081	11.725	18.1058	5.70412	13329.1	9.4977	29.49	0	0	0	0	0	0	0	0	0	0	0	0	0	0	0	0	0	0	0	0	0
9	2008	6.47039	47.7154	6576000000000	27.2576	18.8394	83.749	0.994312	1.847	0	9.55776	15.921	6.017	192000000	50.6336	49.3664	54.967	2.38449	5605.47	970.594	2663.37	38.1577	11.3671	18.2388	5.7753	13869.5	9.53745	29.5145	0	0	0	0	0	0	0	0	0	0	0	0	0	0	0	0	0	0	0	0	0
9	2009	6.63596	46.9918	6784000000000	22.106	19.6506	84.044	0.961948	1.818	0	9.75432	15.595	6.027	193900000	50.6544	49.3456	56.2467	2.42852	5787.33	996.493	2660.01	37.2375	10.2899	17.1562	5.8077	13719.4	9.52657	29.5456	0	0	0	0	0	0	0	0	0	0	0	0	0	0	0	0	0	0	0	0	0
9	2010	6.82081	46.2933	6968000000000	22.7722	19.0169	84.335	0.937957	1.796	0	9.97839	15.327	6.045	195700000	50.6747	49.3253	55.2457	2.47336	5948.16	1020.21	2860.27	36.3149	11.4825	18.37	5.83035	14614.5	9.58977	29.5724	0	0	0	0	0	0	0	0	0	0	0	0	0	0	0	0	0	0	0	0	0
9	2011	7.0309	45.6574	7235000000000	23.9344	18.6693	84.631	0.915963	1.781	0	10.241	15.11	6.071	197500000	50.6947	49.3053	55.7017	2.5609	6182.55	1052.93	2973.95	35.4163	11.6466	18.2076	5.87176	15056.8	9.61959	29.61	0	0	0	0	0	0	0	0	0	0	0	0	0	0	0	0	0	0	0	0	0
9	2012	7.25283	45.0795	7530000000000	25.1143	18.5301	84.923	0.893531	1.771	0	10.5224	14.93	6.106	199300000	50.7142	49.2858	56.5821	2.62187	6443.44	1086.2	3031.08	34.5572	10.7727	17.478	5.93209	15209.6	9.62968	29.6499	0	0	0	0	0	0	0	0	0	0	0	0	0	0	0	0	0	0	0	0	0
9	2013	7.48907	44.5602	7812000000000	25.786	18.8925	85.209	0.873603	1.764	0	10.8262	14.772	6.147	201000000	50.7335	49.2665	57.0314	2.6843	6690.41	1121.98	3122.16	33.734	10.7843	17.172	5.96303	15530.4	9.65055	29.6867	0	0	0	0	0	0	0	0	0	0	0	0	0	0	0	0	0	0	0	0	0
9	2014	7.74189	44.1117	8118000000000	24.6854	19.1535	85.492	0.855792	1.758	0	11.157	14.624	6.195	202800000	50.7527	49.2473	56.8104	2.74822	6958.55	1159.2	3137.89	32.9547	10.5884	16.6948	6.0029	15475.6	9.64702	29.7251	0	0	0	0	0	0	0	0	0	0	0	0	0	0	0	0	0	0	0	0	0
9	2015	8.01304	43.7481	8376000000000	26.9536	19.7768	85.77	0.838848	1.753	0	11.5186	14.472	6.25	204500000	50.7719	49.2281	58.1198	2.81366	7165.63	1210.71	3019.62	32.2295	9.32132	15.0976	5.91855	14767.9	9.60021	29.7564	0	0	0	0	0	0	0	0	0	0	0	0	0	0	0	0	0	0	0	0	0
9	2016	8.30169	43.5775	8527000000000	24.5337	20.3793	86.042	0.823748	1.747	0	11.9194	14.307	6.311	206200000	50.7913	49.2087	58.0193	2.88066	7304.61	1221.98	2915.06	31.6582	9.51249	14.3523	5.97771	14139.6	9.55673	29.7742	0	0	0	0	0	0	0	0	0	0	0	0	0	0	0	0	0	0	0	0	0
9	2017	8.60549	43.4501	8608000000000	24.3277	20.1685	86.309	0.807147	1.739	0	12.3446	14.125	6.378	207800000	50.8107	49.1893	57.7995	2.94925	7380.03	1227.78	2943.78	31.1055	10.1184	14.4321	6.01087	14164.1	9.55847	29.7837	0	0	0	0	0	0	0	0	0	0	0	0	0	0	0	0	0	0	0	0	0
10	1981	11.7955	51.3211	59380000000	70.161	14.7351	62.603	0.333269	2	0	17.849	14	10.7	8891117	51.022	48.978	40.9344	2.59414	35.0708	24.3096	72.2005	33.4721	19.6418	71.8177	1.44267	8120.52	9.00215	24.8072	1	0	0	0	0	0	0	0	0	0	0	0	0	0	0	0	0	0	0	0	0
10	1982	11.6323	50.7629	62660000000	67.4994	15.0105	63.104	0.295813	2.01	0	17.5372	13.9	11.2	8917457	51.0641	48.9359	40.9344	2.61054	37.0408	25.619	73.8861	33.2257	18.7145	69.6479	1.44583	8285.55	9.02227	24.861	0	1	0	0	0	0	0	0	0	0	0	0	0	0	0	0	0	0	0	0	0
10	1983	11.4353	50.0469	65890000000	74.0879	15.4961	63.603	0.249547	2.01	0	17.1583	13.8	11.4	8939738	51.0982	48.9018	40.9344	2.62704	38.9731	26.9206	76.4206	32.8886	18.2463	68.5017	1.4477	8548.42	9.0535	24.9113	0	0	1	0	0	0	0	0	0	0	0	0	0	0	0	0	0	0	0	0	0
10	1984	11.313	49.4755	69020000000	78.3773	15.1303	64.099	0.233972	2.01	0	16.9102	13.6	11.3	8960679	51.1244	48.8756	40.9344	2.64365	40.8501	28.173	79.0162	32.5653	17.9328	67.6171	1.44997	8818.1	9.08456	24.9577	0	0	0	1	0	0	0	0	0	0	0	0	0	0	0	0	0	0	0	0	0
10	1985	11.3282	49.2049	71960000000	85.9974	16.5754	64.59	-0.00147311	1.97	0	16.9022	13.3	12	8960547	51.1427	48.8573	40.9344	2.66036	42.5931	29.3634	81.1365	32.3026	17.4244	66.601	1.45055	9054.86	9.11106	24.9993	0	0	0	0	1	0	0	0	0	0	0	0	0	0	0	0	0	0	0	0	0
10	1986	11.5837	49.2034	75100000000	83.5036	16.9479	64.999	-0.0265198	2.02	0	17.2833	13.4	11.6	8958171	51.1536	48.8464	40.9344	2.67718	44.4628	30.6331	84.5504	31.9202	17.1733	66.502	1.45146	9438.36	9.15254	25.042	0	0	0	0	0	1	0	0	0	0	0	0	0	0	0	0	0	0	0	0	0
10	1987	11.9396	49.55	78490000000	83.4077	16.8729	65.346	0.147109	1.96	0	17.8556	13	12	8971359	51.1574	48.8426	40.9344	2.69411	45.9075	32.5798	89.6695	31.6943	17.3427	67.4808	1.40908	9995.09	9.20985	25.0862	0	0	0	0	0	0	1	0	0	0	0	0	0	0	0	0	0	0	0	0	0
10	1988	12.3543	50.0365	82090000000	91.4618	16.3239	65.692	0.112372	1.97	0	18.5359	13.1	12	8981446	51.1549	48.8451	40.9344	2.71114	48.5768	33.5086	99.4836	31.5006	19.1872	71.5847	1.44968	11076.6	9.31259	25.131	0	0	0	0	0	0	0	1	0	0	0	0	0	0	0	0	0	0	0	0	0
10	1989	12.7674	50.3597	86470000000	94.579	16.5347	66.035	-1.17004	1.9	0	19.197	12.6	12	8876972	51.1465	48.8535	40.9344	2.72828	51.9384	34.5282	96.2107	31.1628	18.8378	65.7219	1.50423	10838.2	9.29083	25.183	0	0	0	0	0	0	0	0	1	0	0	0	0	0	0	0	0	0	0	0	0
10	1990	13.146	50.3609	90770000000	69.8471	18.1866	66.377	-1.80375	1.82	0	19.7665	12.1	12.5	8718289	51.133	48.867	40.9344	2.74553	55.2812	35.4907	87.4388	30.5944	14.0897	56.8967	1.55762	10029.4	9.21327	25.2316	0	0	0	0	0	0	0	0	0	1	0	0	0	0	0	0	0	0	0	0	0
10	1991	13.5794	50.6123	92220000000	82.6824	19.0332	66.717	-0.990426	1.66	0	20.4523	11.1	12.8	8632367	51.1143	48.8857	40.9344	2.76077	56.906	35.3177	80.0543	30.16	19.185	51.2716	1.61126	9273.74	9.13494	25.2475	0	0	0	0	0	0	0	0	0	0	1	0	0	0	0	0	0	0	0	0	0
10	1992	13.9834	50.4751	92540000000	100.05	20.3362	67.056	-1.07385	1.55	0	21.0416	10.4	12.6	8540164	51.0912	48.9088	40.9344	2.7761	57.7553	34.7862	74.2486	29.4335	20.3721	47.39	1.6603	8694.05	9.07039	25.2509	0	0	0	0	0	0	0	0	0	0	0	1	0	0	0	0	0	0	0	0	0
10	1993	14.3672	50.0744	92510000000	84.0415	18.8558	67.33	-0.797666	1.46	0	21.5615	10	12.9	8472313	51.0655	48.9345	40.9344	2.79152	57.998	34.5137	73.1495	28.5129	21.8072	46.7035	1.68044	8633.94	9.06346	25.2506	0	0	0	0	0	0	0	0	0	0	0	0	1	0	0	0	0	0	0	0	0
10	1994	14.7402	49.6369	91780000000	90.7201	17.1893	67.557	-0.339586	1.37	0	22.0568	9.4	13.2	8443591	51.0393	48.9607	40.9344	2.80702	57.7716	34.0108	74.4794	27.5801	20.8375	47.9305	1.69863	8820.83	9.08487	25.2427	0	0	0	0	0	0	0	0	0	0	0	0	0	1	0	0	0	0	0	0	0
10	1995	15.1063	49.2907	91090000000	55.2627	15.3482	67.782	-0.445398	1.23	0	22.5523	8.6	13.6	8406067	51.0139	48.9861	40.9344	2.8226	57.7101	33.3839	76.6097	26.7383	23.3996	49.6739	1.72868	9113.62	9.11753	25.2352	0	0	0	0	0	0	0	0	0	0	0	0	0	0	1	0	0	0	0	0	0
10	1996	15.4857	48.9624	90930000000	85.8207	13.849	68.007	-0.51573	1.23	1	23.0679	8.6	14	8362826	50.99	49.01	38.635	2.83828	58.2579	32.6709	69.4106	25.8945	32.0168	46.8431	1.78317	8299.9	9.024	25.2333	0	0	0	0	0	0	0	0	0	0	0	0	0	0	0	1	0	0	0	0	0
10	1997	15.8392	48.7164	89940000000	86.4637	12.1432	68.231	-0.608797	1.09	1	23.5555	7.7	14.7	8312068	50.9666	49.0334	50.0329	2.85404	58.1173	31.8271	68.6549	25.1609	32.7248	38.1401	1.82603	8259.66	9.01914	25.2225	0	0	0	0	0	0	0	0	0	0	0	0	0	0	0	0	1	0	0	0	0
10	1998	16.1535	48.4888	91030000000	77.0452	18.3453	68.454	-0.667303	1.11	0	23.9862	7.9	14.3	8256786	50.9421	49.0579	46.7949	2.86989	59.6629	31.3639	71.0322	24.5026	27.2092	41.5183	1.90228	8602.89	9.05985	25.2344	0	0	0	0	0	0	0	0	0	0	0	0	0	0	0	0	0	1	0	0	0
10	1999	16.4093	48.1426	93480000000	90.075	19.6065	68.677	-0.560648	1.23	0	24.3092	8.8	13.6	8210624	50.9142	49.0858	53.6036	2.88582	61.5572	31.9214	66.7633	23.8334	23.4715	33.1367	1.9284	8131.33	9.00348	25.261	0	0	0	0	0	0	0	0	0	0	0	0	0	0	0	0	0	0	1	0	0
10	2000	16.5947	47.6116	97010000000	77.7457	19.7851	68.899	-0.493896	1.26	0	24.4956	9	14.1	8170172	50.8814	49.1186	50.4459	2.90185	64.0702	32.9361	70.0617	23.116	26.7911	35.7899	1.94529	8575.31	9.05664	25.298	0	0	0	0	0	0	0	0	0	0	0	0	0	0	0	0	0	0	0	1	0
10	2001	16.855	47.1221	101600000000	79.0814	19.3685	69.166	-1.99063	1.21	0	24.7974	8.5	14	8009142	50.8439	49.1561	47.7586	2.91946	67.7622	33.8511	72.7032	22.3247	25.8937	37.3781	2.00177	9077.53	9.11356	25.3444	0	0	0	0	0	0	0	0	0	0	0	0	0	0	0	0	0	0	0	0	1
10	2002	17.043	46.5559	107700000000	75.2696	19.1782	69.524	-2.1707	1.23	0	24.9775	8.5	14.4	7837161	50.8024	49.1976	45.3595	2.93718	72.9096	34.8394	77.02	21.5785	27.1406	39.0576	2.09274	9827.53	9.19294	25.4031	0	0	0	0	0	0	0	0	0	0	0	0	0	0	0	0	0	0	0	0	0
10	2003	17.1747	45.9404	114400000000	79.0139	20.1106	69.879	-0.792114	1.26	0	25.0649	8.7	14.4	7775327	50.7578	49.2422	46.7773	2.955	78.8503	35.5834	80.9913	20.8755	25.6194	37.6687	2.21593	10416.5	9.25114	25.4633	0	0	0	0	0	0	0	0	0	0	0	0	0	0	0	0	0	0	0	0	0
10	2004	17.272	45.3506	122300000000	93.0639	19.3619	70.233	-0.754797	1.33	0	25.105	9.1	14.3	7716860	50.711	49.289	46.4563	2.97294	85.6817	36.5696	86.2034	20.2456	25.4515	37.7554	2.34298	11170.8	9.32106	25.5293	0	0	0	0	0	0	0	0	0	0	0	0	0	0	0	0	0	0	0	0	0
10	2005	17.3508	44.8585	131500000000	99.7142	18.1536	70.584	-0.752977	1.37	0	25.1341	9.3	14.8	7658972	50.6628	49.3372	46.7454	2.99098	93.5459	37.912	92.3441	19.7245	23.1019	37.4093	2.46745	12057	9.3974	25.6019	0	0	0	0	0	0	0	0	0	0	0	0	0	0	0	0	0	0	0	0	0
10	2006	17.4807	44.9126	144200000000	111.047	18.1469	70.932	-0.759506	1.44	0	25.3318	9.7	14.9	7601022	50.6136	49.3864	46.3686	3.00914	104.298	39.8531	98.6921	19.5808	22.0464	36.7183	2.61706	12984.1	9.47148	25.6941	0	0	0	0	0	0	0	0	0	0	0	0	0	0	0	0	0	0	0	0	0
10	2007	17.5905	44.9836	158600000000	123.61	16.6987	71.278	-0.735282	1.49	0	25.5033	10	15	7545338	50.5636	49.4364	46.705	3.0274	116.721	41.9032	105.941	19.4803	21.0251	35.5941	2.7855	14040.5	9.5497	25.7898	0	0	0	0	0	0	0	0	0	0	0	0	0	0	0	0	0	0	0	0	0
10	2008	17.7039	45.1592	175100000000	124.786	17.1632	71.622	-0.701923	1.56	0	25.6988	10.4	14.8	7492561	50.5136	49.4864	49.7731	3.04578	129.854	45.2759	112.32	19.4603	17.7529	32.2132	2.86805	14990.9	9.6152	25.8888	0	0	0	0	0	0	0	0	0	0	0	0	0	0	0	0	0	0	0	0	0
10	2009	17.8583	45.5337	196100000000	92.6926	16.7394	71.963	-0.644281	1.66	0	25.9899	10.9	14.5	7444443	50.4644	49.5356	47.2638	3.06426	147.164	48.9003	108.292	19.5438	17.1714	29.1278	3.00947	14546.7	9.58512	26.0017	0	0	0	0	0	0	0	0	0	0	0	0	0	0	0	0	0	0	0	0	0
10	2010	18.0787	46.1454	210800000000	103.675	16.6028	72.302	-0.658275	1.57	0	26.4211	10.2	14.9	7395599	50.4164	49.5836	48.0662	3.08286	159.353	51.4035	109.726	19.7243	16.668	27.0383	3.10004	14836.7	9.60486	26.074	0	0	0	0	0	0	0	0	0	0	0	0	0	0	0	0	0	0	0	0	0
10	2011	18.4121	47.2212	220400000000	117.828	15.931	72.638	-0.641229	1.51	0	27.1065	9.6	14.7	7348328	50.37	49.63	46.8075	3.09415	167.111	53.3131	111.827	20.1148	16.906	26.9859	3.13453	15218	9.63024	26.1188	0	0	0	0	0	0	0	0	0	0	0	0	0	0	0	0	0	0	0	0	0
10	2012	18.8142	48.4027	228700000000	124.49	15.8687	72.975	-0.579221	1.5	0	27.9208	9.5	15	7305888	50.3252	49.6748	48.0667	3.10549	173.874	54.8178	111.862	20.482	15.6882	25.4025	3.17186	15311.2	9.63634	26.1556	0	0	0	0	0	0	0	0	0	0	0	0	0	0	0	0	0	0	0	0	0
10	2013	19.2493	49.6704	236900000000	130.061	17.1447	73.313	-0.559647	1.48	0	28.8105	9.2	14.4	7265115	50.2822	49.7178	51.3022	3.11687	179.912	56.9387	112.414	20.8599	13.7726	23.113	3.15975	15473.2	9.64686	26.1907	0	0	0	0	0	0	0	0	0	0	0	0	0	0	0	0	0	0	0	0	0
10	2014	19.6619	50.9564	244600000000	130.589	16.8862	73.651	-0.568389	1.53	0	29.6809	9.4	15.1	7223938	50.241	49.759	52.1066	3.12829	185.191	59.4326	114.48	21.2756	13.6762	22.4133	3.11599	15847.3	9.67075	26.223	0	0	0	0	0	0	0	0	0	0	0	0	0	0	0	0	0	0	0	0	0
10	2015	20.0188	52.1898	252600000000	126.983	16.1274	73.99	-0.638069	1.53	0	30.4666	9.2	15.3	7177991	50.2017	49.7983	51.2713	3.13975	190.136	62.5094	118.454	21.7232	14.0504	22.8467	3.04171	16502.4	9.71126	26.2553	0	0	0	0	0	0	0	0	0	0	0	0	0	0	0	0	0	0	0	0	0
10	2016	20.4293	53.2467	260800000000	123.139	15.6253	74.329	-0.701382	1.54	0	31.3073	9.1	15.1	7127822	50.1644	49.8356	52.3164	3.15125	194.268	66.5141	123.117	21.9394	14.3357	22.5117	2.92071	17272.7	9.75689	26.287	0	0	0	0	0	0	0	0	0	0	0	0	0	0	0	0	0	0	0	0	0
10	2017	20.7576	54.3266	267100000000	130.224	15.6366	74.669	-0.730443	1.56	0	32.0345	9	15.5	7075947	50.1291	49.8709	51.3985	3.1628	197.915	69.2161	127.809	22.2921	14.9397	23.2534	2.85939	18062.5	9.80159	26.311	0	0	0	0	0	0	0	0	0	0	0	0	0	0	0	0	0	0	0	0	0
11	1981	3.22472	96.7343	6612000000	40.7115	9.25422	9.428	2.35117	7.152	0	6.34413	49.092	19.1	6985160	50.2261	49.7739	48.6689	1.01574	3.31499	3.29682	5.7884	90.3902	29.0685	44.9385	1.00551	828.671	6.71982	22.6121	1	0	0	0	0	0	0	0	0	0	0	0	0	0	0	0	0	0	0	0	0
11	1982	3.26448	97.8871	7118000000	39.8198	13.786	10.091	2.44783	7.165	0	6.45999	49.011	18.527	7158255	50.2665	49.7335	49.032	1.01727	3.50983	3.60781	5.87087	91.4271	25.1665	42.0401	0.972842	820.154	6.70949	22.6858	0	1	0	0	0	0	0	0	0	0	0	0	0	0	0	0	0	0	0	0	0
11	1983	3.29547	98.7313	7643000000	37.4583	14.3771	10.796	2.51959	7.167	0	6.54912	48.871	18.048	7340905	50.3111	49.6889	49.2375	1.01881	3.74396	3.89899	5.58948	92.1822	20.0117	37.1239	0.960237	761.415	6.63518	22.757	0	0	1	0	0	0	0	0	0	0	0	0	0	0	0	0	0	0	0	0	0
11	1984	3.31676	99.3997	8067000000	39.7187	13.0435	11.544	2.55978	7.159	0	6.6136	48.68	17.673	7531242	50.3596	49.6404	49.9627	1.02034	3.94199	4.12491	5.47066	92.7861	17.9582	33.9333	0.955657	726.395	6.58809	22.811	0	0	0	1	0	0	0	0	0	0	0	0	0	0	0	0	0	0	0	0	0
11	1985	3.32831	99.9342	8452000000	40.9475	17.3024	12.334	2.57781	7.142	0	6.65444	48.457	17.407	7727907	50.4117	49.5883	50.2573	1.02188	4.07549	4.37667	5.93661	93.2798	23.2484	34.9382	0.931185	768.204	6.64406	22.8577	0	0	0	0	1	0	0	0	0	0	0	0	0	0	0	0	0	0	0	0	0
11	1986	3.33906	100.954	9100000000	37.9617	18.9923	12.832	2.59025	7.119	0	6.70998	48.218	17.241	7930694	50.4672	49.5328	50.5519	1.02342	4.63025	4.46979	6.40857	94.244	21.1315	34.8231	1.0359	808.071	6.69465	22.9315	0	0	0	0	0	1	0	0	0	0	0	0	0	0	0	0	0	0	0	0	0
11	1987	3.33993	101.675	9723000000	39.4399	19.9396	13.072	2.60586	7.092	0	6.73582	47.982	17.142	8140073	50.5258	49.4742	50.8465	1.02496	5.03153	4.69164	6.39332	94.9395	19.3502	32.3201	1.07245	785.413	6.66621	22.9978	0	0	0	0	0	0	1	0	0	0	0	0	0	0	0	0	0	0	0	0	0
11	1988	3.33104	102.12	10370000000	38.1297	20.0199	13.316	2.62172	7.064	0	6.73271	47.764	17.082	8356305	50.5872	49.4128	51.1411	1.02651	5.37796	4.99	6.76406	95.3877	19.5084	31.8755	1.07775	809.455	6.69636	23.062	0	0	0	0	0	0	0	1	0	0	0	0	0	0	0	0	0	0	0	0	0
11	1989	3.31196	102.284	10990000000	32.3948	20.1382	13.563	2.63969	7.036	0	6.69957	47.574	17.041	8579823	50.6506	49.3494	51.4357	1.02806	5.79764	5.19338	6.90979	95.5849	18.8728	30.5312	1.11635	805.353	6.69128	23.1203	0	0	0	0	0	0	0	0	1	0	0	0	0	0	0	0	0	0	0	0	0
11	1990	3.28291	102.168	11710000000	35.4226	21.057	13.815	2.65915	7.007	1	6.63698	47.417	17.005	8811034	50.7157	49.2843	51.7304	1.02961	6.41404	5.29312	6.86771	95.5308	17.4459	28.3162	1.21177	779.445	6.65858	23.1835	0	0	0	0	0	0	0	0	0	1	0	0	0	0	0	0	0	0	0	0	0
11	1991	3.25588	102.409	12290000000	33.7962	21.6911	14.07	2.67692	6.979	1	6.59019	47.296	16.963	9050084	50.7827	49.2173	52.025	1.03352	6.93008	5.35946	7.49089	95.8187	16.2065	29.2424	1.29306	827.715	6.71867	23.232	0	0	0	0	0	0	0	0	0	0	1	0	0	0	0	0	0	0	0	0	0
11	1992	3.21772	102.343	12990000000	28.374	21.7335	14.33	2.69299	6.95	1	6.51083	47.197	16.91	9297113	50.8509	49.1491	52.3196	1.03745	7.47098	5.52131	7.50796	95.8322	14.5905	27.5535	1.35312	807.558	6.69402	23.2876	0	0	0	0	0	0	0	0	0	0	0	1	0	0	0	0	0	0	0	0	0
11	1993	3.1703	102.004	13620000000	29.6251	21.3402	14.593	2.70965	6.917	1	6.40413	47.109	16.843	9552476	50.9191	49.0809	52.6142	1.0414	7.91204	5.70785	7.76833	95.5998	13.6325	27.0273	1.38617	813.227	6.70101	23.3348	0	0	0	0	0	0	0	0	0	0	0	0	1	0	0	0	0	0	0	0	0
11	1994	3.11467	101.43	14190000000	39.2292	26.0649	14.86	2.72732	6.882	1	6.27388	47.026	16.75	9816588	50.985	49.015	52.9088	1.04536	8.34209	5.84532	7.87016	95.1563	10.7819	26.1228	1.42714	801.72	6.68676	23.3756	0	0	0	0	0	0	0	0	0	0	0	0	0	1	0	0	0	0	0	0	0
11	1995	3.0521	100.666	14970000000	40.7475	25.1987	15.131	2.74591	6.844	0	6.12454	46.939	16.626	10089878	51.0464	48.9536	53.2034	1.04934	8.93917	6.03193	8.32016	94.5419	12.0821	26.0071	1.48198	824.605	6.7149	23.4294	0	0	0	0	0	0	0	0	0	0	0	0	0	0	1	0	0	0	0	0	0
11	1996	3.00602	100.565	15610000000	38.1803	24.3896	15.407	2.7649	6.801	0	6.02904	46.843	16.471	10372745	51.1024	48.8976	53.498	1.05333	9.34007	6.27436	9.2366	94.5363	12.3012	27.5079	1.48861	890.469	6.79175	23.4715	0	0	0	0	0	0	0	0	0	0	0	0	0	0	0	1	0	0	0	0	0
11	1997	2.95211	100.172	16340000000	37.4164	23.7333	15.875	2.78369	6.754	0	5.90932	46.732	16.287	10665546	51.1525	48.8475	53.7926	1.05734	9.75783	6.58064	9.82007	94.2631	12.1306	27.7725	1.48281	920.728	6.82517	23.5168	0	0	0	0	0	0	0	0	0	0	0	0	0	0	0	0	1	0	0	0	0
11	1998	2.89259	99.5826	17230000000	40.9398	22.2974	16.51	2.80294	6.704	0	5.7731	46.601	16.074	10968724	51.1965	48.8035	54.0872	1.06136	10.237	6.98992	10.5377	93.8095	12.5629	28.0848	1.46454	960.703	6.86767	23.5697	0	0	0	0	0	0	0	0	0	0	0	0	0	0	0	0	0	1	0	0	0
11	1999	2.82962	98.8939	18100000000	35.2548	12.0584	17.166	2.82227	6.65	0	5.62795	46.442	15.828	11282701	51.2342	48.7658	54.3818	1.0654	10.7341	7.36499	11.1954	93.2659	13.9352	28.2178	1.45744	992.264	6.89999	23.6191	0	0	0	0	0	0	0	0	0	0	0	0	0	0	0	0	0	0	1	0	0
11	2000	2.76487	98.1561	18880000000	35.1229	14.1092	17.844	2.84189	6.592	0	5.47877	46.253	15.539	11607942	51.2663	48.7337	52.8272	1.06945	11.1321	7.74777	11.4068	92.6773	14.6326	28.5008	1.43682	982.676	6.89028	23.6614	0	0	0	0	0	0	0	0	0	0	0	0	0	0	0	0	0	0	0	1	0
11	2001	2.73048	98.0738	19680000000	31.6582	14.6256	18.54	2.85887	6.531	0	5.40837	46.031	15.197	11944587	51.2925	48.7075	52.7125	1.07875	11.4636	8.21968	12.1612	92.6654	17.4135	29.2164	1.39465	1018.14	6.92573	23.703	0	0	0	0	0	0	0	0	0	0	0	0	0	0	0	0	0	0	0	0	1
11	2002	2.6923	97.8036	20420000000	31.3125	14.5899	19.258	2.87599	6.468	0	5.32546	45.778	14.801	12293100	51.3127	48.6873	54.2445	1.08812	11.6044	8.81097	12.6906	92.4781	17.2596	28.4425	1.31704	1032.34	6.93958	23.7396	0	0	0	0	0	0	0	0	0	0	0	0	0	0	0	0	0	0	0	0	0
11	2003	2.65138	97.3929	21150000000	30.3682	13.5869	19.996	2.89843	6.403	0	5.23363	45.495	14.354	12654621	51.3269	48.6731	51.4074	1.09758	11.9628	9.18762	13.6808	92.1592	18.8408	31.4312	1.30206	1081.09	6.98572	23.7749	0	0	0	0	0	0	0	0	0	0	0	0	0	0	0	0	0	0	0	0	0
11	2004	2.60903	96.8861	22080000000	35.4809	14.236	20.757	2.92756	6.335	0	5.13681	45.176	13.863	13030569	51.3351	48.6649	49.5178	1.10712	12.5125	9.564	14.2935	91.7493	19.7486	32.6848	1.30829	1096.92	7.00026	23.8178	0	0	0	0	0	0	0	0	0	0	0	0	0	0	0	0	0	0	0	0	0
11	2005	2.56583	96.3162	23160000000	34.1722	13.7928	21.537	2.95919	6.265	0	5.03714	44.817	13.336	13421930	51.3377	48.6623	53.4476	1.11674	13.0861	10.0703	15.5315	91.2791	18.727	31.2238	1.29947	1157.18	7.05374	23.8655	0	0	0	0	0	0	0	0	0	0	0	0	0	0	0	0	0	0	0	0	0
11	2006	2.55247	96.3275	24500000000	35.1065	15.1021	22.339	2.98906	6.192	0	5.01119	44.407	12.785	13829176	51.3344	48.6656	50.42	1.12645	13.8014	10.6949	16.4612	91.3163	20.0333	33.317	1.29046	1190.32	7.08198	23.9218	0	0	0	0	0	0	0	0	0	0	0	0	0	0	0	0	0	0	0	0	0
11	2007	2.5364	96.1755	25830000000	33.7797	16.6901	22.996	3.01182	6.116	0	4.97579	43.946	12.225	14252021	51.326	48.674	46.0065	1.13624	14.5123	11.3183	17.1812	91.1997	20.4457	35.9138	1.2822	1205.53	7.09467	23.9748	0	0	0	0	0	0	0	0	0	0	0	0	0	0	0	0	0	0	0	0	0
11	2008	2.5173	95.8848	27360000000	35.3853	14.6701	23.534	3.02495	6.036	0	4.931	43.438	11.672	14689725	51.3158	48.6842	50.9588	1.14611	15.2524	12.1091	18.1778	90.9538	17.8367	32.5808	1.25958	1237.45	7.12081	24.0324	0	0	0	0	0	0	0	0	0	0	0	0	0	0	0	0	0	0	0	0	0
11	2009	2.4944	95.4576	29040000000	40.296	15.2196	24.079	3.02645	5.953	0	4.87549	42.89	11.141	15141098	51.3077	48.6923	46.9325	1.15608	16.4248	12.6163	18.7162	90.5821	19.7855	34.2006	1.30187	1236.12	7.11973	24.092	0	0	0	0	0	0	0	0	0	0	0	0	0	0	0	0	0	0	0	0	0
11	2010	2.46791	94.8986	31080000000	49.0732	14.4575	24.633	3.01925	5.867	0	4.80993	42.314	10.645	15605217	51.3047	48.6953	47.2821	1.16612	17.3916	13.6846	20.297	90.0887	19.1974	34.432	1.27089	1300.65	7.17062	24.1597	0	0	0	0	0	0	0	0	0	0	0	0	0	0	0	0	0	0	0	0	0
11	2011	2.46121	94.7165	33760000000	57.4973	14.2866	25.196	3.00898	5.781	0	4.79238	41.721	10.195	16081911	51.3082	48.6918	45.7031	1.1789	18.8177	14.9428	21.6421	89.9242	19.716	34.8068	1.25931	1345.74	7.2047	24.2426	0	0	0	0	0	0	0	0	0	0	0	0	0	0	0	0	0	0	0	0	0
11	2012	2.45092	94.2981	37120000000	61.2386	14.2546	25.767	2.99739	5.693	0	4.76209	41.127	9.789	16571246	51.3177	48.6823	46.8168	1.19181	20.5575	16.5666	23.0386	89.5361	18.2359	33.0046	1.2409	1390.27	7.23726	24.3375	0	0	0	0	0	0	0	0	0	0	0	0	0	0	0	0	0	0	0	0	0
11	2013	2.43796	93.7096	41460000000	64.0359	14.6556	26.346	2.98161	5.606	0	4.72257	40.543	9.426	17072775	51.3317	48.6683	48.1261	1.20486	22.3994	19.0573	24.3731	88.9871	15.4846	30.4976	1.17537	1427.6	7.26375	24.4479	0	0	0	0	0	0	0	0	0	0	0	0	0	0	0	0	0	0	0	0	0
11	2014	2.42328	93.0149	46190000000	58.8236	15.4748	26.934	2.9619	5.521	0	4.6773	39.979	9.105	17586017	51.3479	48.6521	48.4083	1.21806	24.2447	21.9478	25.4277	88.3376	15.4553	28.3998	1.10465	1445.9	7.27649	24.5561	0	0	0	0	0	0	0	0	0	0	0	0	0	0	0	0	0	0	0	0	0
11	2015	2.40787	92.2405	49820000000	59.0892	15.9441	27.53	2.93946	5.436	0	4.62891	39.437	8.823	18110624	51.3644	48.6356	48.1171	1.2314	26.8743	22.9448	26.418	87.6116	16.2507	27.5124	1.17126	1458.7	7.2853	24.6317	0	0	0	0	0	0	0	0	0	0	0	0	0	0	0	0	0	0	0	0	0
11	2016	2.40973	91.5613	53860000000	57.8932	16.5071	28.134	2.91532	5.353	0	4.61612	38.92	8.571	18646378	51.381	48.619	46.4039	1.24489	29.0999	24.7624	27.9808	86.9451	16.7166	27.8425	1.17517	1500.6	7.31362	24.7097	0	0	0	0	0	0	0	0	0	0	0	0	0	0	0	0	0	0	0	0	0
11	2017	2.40863	90.8039	59180000000	59.2688	17.7393	28.743	2.89085	5.271	0	4.59576	38.419	8.341	19193284	51.3979	48.6021	46.0928	1.25852	32.5367	26.6469	29.7489	86.2081	16.0589	27.0967	1.22103	1549.97	7.34599	24.8039	0	0	0	0	0	0	0	0	0	0	0	0	0	0	0	0	0	0	0	0	0
12	1981	3.11922	92.769	2471000000	31.181	9.06962	4.503	2.59332	7.396	0	6.01288	51.279	18.751	4266520	51.4869	48.5131	75.0309	1.10058	1.96288	0.507698	4.242	86.7561	7.79128	42.8721	3.86624	994.254	6.90199	21.6277	1	0	0	0	0	0	0	0	0	0	0	0	0	0	0	0	0	0	0	0	0
12	1982	3.09303	93.6833	2714000000	37.1194	10.6591	4.674	2.61872	7.399	0	5.99068	51.464	18.526	4379724	51.4914	48.5086	75.0309	1.10428	2.15923	0.554602	4.22373	87.6926	4.75974	38.8612	3.89329	964.383	6.87149	21.7216	0	1	0	0	0	0	0	0	0	0	0	0	0	0	0	0	0	0	0	0	0
12	1983	3.05714	94.5658	2959000000	33.7933	8.31529	4.85	2.65433	7.407	0	5.94815	51.6	18.274	4497533	51.4885	48.5115	75.0309	1.10799	2.36635	0.592367	4.35504	88.6177	5.01775	36.7529	3.99474	968.317	6.87556	21.808	0	0	1	0	0	0	0	0	0	0	0	0	0	0	0	0	0	0	0	0	0
12	1984	3.01103	95.5489	3247000000	35.0563	7.81918	5.033	2.71044	7.418	0	5.88804	51.676	18.003	4621103	51.4655	48.5345	75.0309	1.11171	2.59898	0.64812	4.3507	89.6608	6.12449	33.4554	4.01003	941.486	6.84746	21.901	0	0	0	1	0	0	0	0	0	0	0	0	0	0	0	0	0	0	0	0	0
12	1985	2.95607	96.6286	3562000000	31.8135	7.83192	5.221	2.76874	7.432	0	5.81248	51.67	17.741	4750837	51.4159	48.5841	75.1652	1.11545	2.853	0.708817	4.85912	90.8161	6.09109	33.8803	4.02502	1022.79	6.93029	21.9935	0	0	0	0	1	0	0	0	0	0	0	0	0	0	0	0	0	0	0	0	0
12	1986	2.92704	98.3295	3823000000	34.0389	9.83958	5.417	2.82052	7.443	0	5.80519	51.558	17.521	4886743	51.3357	48.6643	73.0289	1.1192	3.06578	0.757202	5.04471	92.5243	7.47475	35.5904	4.04883	1032.33	6.93957	22.0643	0	0	0	0	0	1	0	0	0	0	0	0	0	0	0	0	0	0	0	0	0
12	1987	2.89103	99.8905	4087000000	35.4835	9.69214	5.62	2.83248	7.448	0	5.77889	51.323	17.367	5027138	51.2333	48.7667	72.4469	1.12296	3.28117	0.805698	5.25125	94.1116	5.91843	35.4032	4.07245	1044.58	6.95137	22.131	0	0	0	0	0	0	1	0	0	0	0	0	0	0	0	0	0	0	0	0	0
12	1988	2.84983	101.22	4339000000	38.544	10.7065	5.83	2.777	7.444	0	5.73443	50.961	17.289	5168698	51.1296	48.8704	71.1819	1.12673	3.46315	0.875646	5.50816	95.4857	1.93434	36.5849	3.95497	1065.68	6.97137	22.1909	0	0	0	0	0	0	0	1	0	0	0	0	0	0	0	0	0	0	0	0	0
12	1989	2.80445	102.175	4435000000	32.6893	10.1843	6.047	2.64189	7.43	0	5.6699	50.475	17.281	5307069	51.0496	48.9504	71.9201	1.13052	3.53904	0.896303	5.58987	96.5054	2.73362	35.3892	3.94848	1053.29	6.95967	22.2129	0	0	0	0	0	0	0	0	1	0	0	0	0	0	0	0	0	0	0	0	0
12	1990	2.75564	102.71	4561000000	35.6481	10.8161	6.271	2.45476	7.405	0	5.58595	49.866	17.326	5438957	51.008	48.992	72.6582	1.13432	3.62727	0.933625	5.78551	97.1238	1	34.6832	3.88515	1063.72	6.96952	22.2408	0	0	0	0	0	0	0	0	0	1	0	0	0	0	0	0	0	0	0	0	0
12	1991	2.73001	105.779	4540000000	38.4226	10.7684	6.455	2.28964	7.371	0	5.61779	49.136	17.396	5564926	51.0096	48.9904	73.3963	1.14133	3.59674	0.94291	6.09408	100.161	1	35.7132	3.81451	1095.09	6.99859	22.2361	0	0	0	0	0	0	0	0	0	0	1	0	0	0	0	0	0	0	0	0	0
12	1992	2.69444	108.244	4521000000	38.2261	19.2376	6.637	2.14468	7.329	0	5.611	48.315	17.452	5685565	51.0441	48.9559	74.1344	1.14838	3.56834	0.952974	6.20412	102.633	1	35.4926	3.74443	1091.2	6.99504	22.2321	0	0	0	0	0	0	0	0	0	0	0	1	0	0	0	0	0	0	0	0	0
12	1993	2.64989	110.123	4528000000	36.543	20.4914	6.823	1.95917	7.284	0	5.56801	47.442	17.458	5798053	51.0926	48.9074	74.8725	1.15548	3.55642	0.971399	5.76806	104.554	1	32.0103	3.66113	994.828	6.90257	22.2335	0	0	0	0	0	0	0	0	0	0	0	0	1	0	0	0	0	0	0	0	0
12	1994	2.59822	111.425	4566000000	38.7535	17.4139	7.014	1.72551	7.235	1	5.49329	46.555	17.392	5898967	51.1307	48.8693	75.6106	1.16262	3.56935	0.997085	5.59014	105.932	1	29.857	3.57978	947.648	6.85398	22.242	0	0	0	0	0	0	0	0	0	0	0	0	0	1	0	0	0	0	0	0	0
12	1995	2.54105	112.094	4511000000	40.2046	19.0503	7.211	1.48204	7.185	1	5.38943	45.702	17.229	5987043	51.142	48.858	76.3487	1.1698	3.50893	1.00202	5.19765	106.705	1	27.2517	3.50184	868.15	6.76637	22.2298	0	0	0	0	0	0	0	0	0	0	0	0	0	0	1	0	0	0	0	0	0
12	1996	2.55522	112.71	4450000000	21.5737	19.9924	7.412	1.21305	7.135	1	5.43519	44.926	16.954	6060111	51.1225	48.8775	77.0868	1.17703	3.44439	1.00536	4.75025	107.274	1	24.4605	3.42601	783.856	6.66423	22.2161	0	0	0	0	0	0	0	0	0	0	0	0	0	0	0	1	0	0	0	0	0
12	1997	2.56189	112.849	4434000000	24.2754	16.7736	7.618	1.0182	7.083	1	5.45294	44.251	16.576	6122130	51.0785	48.9215	77.825	1.1843	3.41507	1.01924	4.76828	107.396	1	23.8452	3.3506	778.86	6.65783	22.2126	0	0	0	0	0	0	0	0	0	0	0	0	0	0	0	0	1	0	0	0	0
12	1998	2.55765	112.507	4414000000	27.44	17.1414	7.83	1.03078	7.03	1	5.4352	43.696	16.115	6185562	51.0189	48.9811	78.5631	1.19162	3.39258	1.02188	4.98236	107.072	1	24.1947	3.31995	805.482	6.69144	22.2081	0	0	0	0	0	0	0	0	0	0	0	0	0	0	0	0	0	1	0	0	0
12	1999	2.53772	111.79	4410000000	23.5397	18.1599	8.036	1.30997	6.976	0	5.37463	43.274	15.583	6267124	50.9566	49.0434	79.3012	1.19898	3.38126	1.02914	4.93256	106.415	1	23.1494	3.28551	787.053	6.66829	22.2072	0	0	0	0	0	0	0	0	0	0	0	0	0	0	0	0	0	0	1	0	0
12	2000	2.49828	110.838	4602000000	22.5537	14.8567	8.246	1.76736	6.92	0	5.26732	42.993	15.005	6378871	50.9015	49.0985	80.0393	1.20639	3.52081	1.08099	4.88813	105.571	1	21.2027	3.25702	766.301	6.64157	22.2497	0	0	0	0	0	0	0	0	0	0	0	0	0	0	0	0	0	0	0	1	0
12	2001	2.47351	107.936	4588000000	20.964	15.5331	8.461	2.27334	6.862	0	5.14331	42.849	14.407	6525545	50.8563	49.1437	80.7774	1.21525	3.50717	1.08128	4.99081	102.792	1	20.9082	3.24353	764.811	6.63963	22.2468	0	0	0	0	0	0	0	0	0	0	0	0	0	0	0	0	0	0	0	0	1
12	2002	2.43692	105.04	4602000000	21.6738	14.733	8.682	2.69967	6.801	0	4.99666	42.809	13.814	6704113	50.8179	49.1821	81.5155	1.22417	3.51722	1.08518	5.21537	100.043	1	20.9463	3.24114	777.935	6.65664	22.2498	0	0	0	0	0	0	0	0	0	0	0	0	0	0	0	0	0	0	0	0	0
12	2003	2.39054	102.225	4625000000	27.3763	17.4613	8.908	3.0126	6.736	0	4.83427	42.836	13.248	6909154	50.7846	49.2154	82.2536	1.23316	3.53794	1.08732	5.15278	97.3909	1	19.7704	3.25384	745.79	6.61444	22.2548	0	0	0	0	0	0	0	0	0	0	0	0	0	0	0	0	0	0	0	0	0
12	2004	2.33647	99.5454	4814000000	31.5761	19.2273	9.139	3.17015	6.666	0	4.66232	42.902	12.722	7131693	50.7531	49.2469	82.9918	1.24222	3.63061	1.18377	5.36863	94.883	1	18.9663	3.06699	752.785	6.62378	22.2949	0	0	0	0	0	0	0	0	0	0	0	0	0	0	0	0	0	0	0	0	0
12	2005	2.27623	97.0605	5103000000	35.1	14.1	9.375	3.21717	6.593	0	4.48555	42.981	12.239	7364862	50.7213	49.2787	83.7299	1.25134	3.75925	1.34346	5.41748	92.575	1	17.2738	2.79819	735.585	6.60067	22.353	0	0	0	0	0	0	0	0	0	0	0	0	0	0	0	0	0	0	0	0	0
12	2006	2.25768	95.2276	5288000000	42.4	15.2	9.617	3.24602	6.515	0	4.40762	43.053	11.791	7607849	50.6889	49.3111	61.8851	1.26052	3.88151	1.40668	5.71081	90.82	1	41.161	2.75935	750.648	6.62094	22.3887	0	0	0	0	0	0	0	0	0	0	0	0	0	0	0	0	0	0	0	0	0
12	2007	2.23835	93.4754	5466000000	38.8	19	9.864	3.28878	6.435	0	4.33066	43.102	11.36	7862214	50.6572	49.3428	61.492	1.26978	3.96242	1.50334	5.90591	89.1448	1	41.609	2.63575	751.177	6.62164	22.4218	0	0	0	0	0	0	0	0	0	0	0	0	0	0	0	0	0	0	0	0	0
12	2008	2.21682	91.9165	5630000000	47.2	20.2	10.118	3.30131	6.352	0	4.25444	43.11	10.936	8126102	50.6271	49.3729	60.6218	1.2791	3.94099	1.68939	6.19532	87.6621	2.01351	43.3293	2.33278	762.398	6.63647	22.4514	0	0	0	0	0	0	0	0	0	0	0	0	0	0	0	0	0	0	0	0	0
12	2009	2.19086	90.6656	5802000000	35.8	19.7	10.376	3.28727	6.267	0	4.17721	43.057	10.519	8397668	50.5998	49.4002	60.6218	1.28849	3.86268	1.93886	6.42996	86.4884	2.51402	43.6436	1.99224	765.684	6.64077	22.4814	0	0	0	0	0	0	0	0	0	0	0	0	0	0	0	0	0	0	0	0	0
12	2010	2.16086	89.7576	6082000000	39.5	21.9	10.642	3.25607	6.179	0	4.1004	42.919	10.113	8675602	50.5758	49.4242	60.6218	1.29795	3.94275	2.13958	6.75737	85.6572	3.45979	43.7485	1.84277	778.894	6.65787	22.5286	0	0	0	0	0	0	0	0	0	0	0	0	0	0	0	0	0	0	0	0	0
12	2011	2.13778	89.7906	6447000000	43	22.9	10.915	3.20776	6.088	0	4.0573	42.682	9.728	8958406	50.5553	49.4447	60.6218	1.31062	4.09369	2.35331	7.03007	85.7333	4.278	42.9396	1.73955	784.745	6.66536	22.5869	0	0	0	0	0	0	0	0	0	0	0	0	0	0	0	0	0	0	0	0	0
12	2012	2.11112	89.9538	6828000000	43.7	23.3	11.194	3.15974	5.994	0	4.01015	42.35	9.373	9245988	50.5375	49.4625	60.6218	1.32341	4.09477	2.73367	7.34104	85.9436	5.193	42.3342	1.4979	793.97	6.67705	22.6444	0	0	0	0	0	0	0	0	0	0	0	0	0	0	0	0	0	0	0	0	0
12	2013	2.08912	90.2347	7219000000	46.6	24.7	11.482	3.13341	5.897	0	3.97423	41.933	9.052	9540289	50.5208	49.4792	60.6218	1.33633	4.14744	3.07116	7.70067	86.2605	6.81596	42.0079	1.35045	807.174	6.69354	22.6999	0	0	0	0	0	0	0	0	0	0	0	0	0	0	0	0	0	0	0	0	0
12	2014	2.08236	90.5707	7615000000	41.7577	25.9	11.776	3.13685	5.797	0	3.96837	41.44	8.767	9844297	50.5036	49.4964	60.6218	1.34937	4.23658	3.37804	8.02684	86.6024	7.1711	41.5099	1.25415	815.379	6.70365	22.7533	0	0	0	0	0	0	0	0	0	0	0	0	0	0	0	0	0	0	0	0	0
12	2015	2.09585	90.8999	8049000000	32.542	22.4211	12.078	3.15691	5.697	0	4.00098	40.883	8.517	10160030	50.4851	49.5149	60.6218	1.36255	4.39907	3.64954	7.99415	86.8989	7.99392	39.1118	1.20538	786.824	6.668	22.8088	0	0	0	0	0	0	0	0	0	0	0	0	0	0	0	0	0	0	0	0	0
12	2016	2.1353	91.1937	8383000000	31.7442	23.4732	12.388	3.17702	5.599	0	4.08256	40.278	8.3	10487998	50.4648	49.5352	60.6218	1.37584	4.52503	3.85809	8.2211	87.1112	8.00165	38.6172	1.17287	783.858	6.66423	22.8495	0	0	0	0	0	0	0	0	0	0	0	0	0	0	0	0	0	0	0	0	0
12	2017	2.18676	91.3592	8692000000	34.3962	25.0863	12.706	3.18137	5.502	0	4.18457	39.646	8.106	10827024	50.4434	49.5566	60.6218	1.38927	4.6948	3.99743	8.22123	87.1746	8.29725	37.2444	1.17446	759.325	6.63243	22.8857	0	0	0	0	0	0	0	0	0	0	0	0	0	0	0	0	0	0	0	0	0
13	1981	3.64969	94.6701	39190000000	50.2812	8.8566	32.761	3.05141	6.661	0	7.10486	46.265	15.417	8888535	50.4187	49.5813	55.5015	1.3152	21.0194	18.1749	31.3288	87.5653	8.24468	35.5686	1.15651	3524.64	8.16753	24.3918	1	0	0	0	0	0	0	0	0	0	0	0	0	0	0	0	0	0	0	0	0
13	1982	3.62626	95.6021	42070000000	62.1254	8.83774	33.613	3.08278	6.688	0	7.09305	46.379	15.157	9166816	50.4016	49.5984	55.5015	1.3366	22.966	19.1002	33.6623	88.509	8.01192	35.6087	1.20239	3672.19	8.20854	24.4625	0	1	0	0	0	0	0	0	0	0	0	0	0	0	0	0	0	0	0	0	0
13	1983	3.5964	96.3916	45280000000	59.7012	9.49962	34.476	3.11117	6.704	0	7.06302	46.431	14.907	9456494	50.3848	49.6152	55.5015	1.35835	25.1225	20.1589	36.4909	89.3286	8.57613	35.8601	1.24622	3858.82	8.25812	24.5362	0	0	1	0	0	0	0	0	0	0	0	0	0	0	0	0	0	0	0	0	0
13	1984	3.56215	97.0186	48940000000	64.472	9.58998	35.35	3.13695	6.707	0	7.0181	46.411	14.671	9757841	50.3685	49.6315	55.5015	1.38044	27.5955	21.3459	39.427	90.0005	8.76386	35.8478	1.29278	4040.54	8.30413	24.6139	0	0	0	1	0	0	0	0	0	0	0	0	0	0	0	0	0	0	0	0	0
13	1985	3.52512	97.4755	52950000000	65.0246	8.99484	36.232	3.15696	6.695	0	6.96125	46.31	14.459	10070806	50.3529	49.6471	55.5015	1.4029	30.4419	22.505	40.3542	90.5143	7.82728	33.9152	1.35268	4007.05	8.29581	24.6926	0	0	0	0	1	0	0	0	0	0	0	0	0	0	0	0	0	0	0	0	0
13	1986	3.50684	98.3887	56780000000	46.0058	11.3366	37.124	3.17304	6.667	0	6.95718	46.127	14.284	10395480	50.3383	49.6617	55.5015	1.42573	33.2827	23.4931	38.2329	91.4315	7.10259	29.9654	1.4167	3677.84	8.21008	24.7624	0	0	0	0	0	1	0	0	0	0	0	0	0	0	0	0	0	0	0	0	0
13	1987	3.48417	98.9864	59930000000	37.3203	12.1548	37.941	3.17716	6.626	1	6.93301	45.874	14.155	10731064	50.3246	49.6754	55.5015	1.44892	35.8552	24.0764	36.0904	92.0534	7.33499	26.7967	1.48922	3363.17	8.12064	24.8165	0	0	0	0	0	0	1	0	0	0	0	0	0	0	0	0	0	0	0	0	0
13	1988	3.45786	99.3264	62460000000	31.9946	10.7282	38.511	3.15857	6.573	1	6.89244	45.566	14.076	11075422	50.3115	49.6885	55.5015	1.47249	38.0222	24.4357	34.7285	92.434	7.99563	24.7425	1.55601	3135.64	8.05059	24.8578	0	0	0	0	0	0	0	1	0	0	0	0	0	0	0	0	0	0	0	0	0
13	1989	3.42871	99.4589	64780000000	38.4765	10.7711	39.082	3.11455	6.509	1	6.83888	45.213	14.047	11425800	50.2987	49.7013	55.5015	1.49645	39.9725	24.8106	33.6359	92.6201	6.43101	23.104	1.61111	2943.85	7.98747	24.8943	0	0	0	0	0	0	0	0	1	0	0	0	0	0	0	0	0	0	0	0	0
13	1990	3.39788	99.3935	66240000000	37.4964	12.7505	39.657	3.05367	6.436	1	6.77515	44.824	14.072	11780088	50.286	49.714	55.5015	1.52079	41.0678	25.1718	31.5635	92.6183	5.60699	21.2038	1.6315	2679.4	7.89335	24.9165	0	0	0	0	0	0	0	0	0	1	0	0	0	0	0	0	0	0	0	0	0
13	1991	3.38226	99.685	67190000000	34.6388	13.2747	40.235	2.99231	6.354	1	6.75387	44.405	14.15	12137912	50.273	49.727	54.456	1.54215	41.7504	25.435	30.3755	92.9311	3.50441	20.5911	1.64145	2502.53	7.82506	24.9307	0	0	0	0	0	0	0	0	0	0	1	0	0	0	0	0	0	0	0	0	0
13	1992	3.36121	99.6988	67790000000	38.8626	12.8126	40.817	2.93548	6.264	0	6.71231	43.968	14.269	12499499	50.26	49.74	53.4106	1.56382	42.0794	25.7141	29.449	92.9865	5.577	20.2381	1.63644	2356.01	7.76473	24.9397	0	0	0	0	0	0	0	0	0	0	0	1	0	0	0	0	0	0	0	0	0
13	1993	3.33613	99.4388	67790000000	26.4527	14.3968	41.399	2.87511	6.17	0	6.65354	43.525	14.411	12864090	50.2481	49.7519	52.3651	1.58578	41.9285	25.865	28.519	92.7853	10.2695	20.0387	1.62105	2216.94	7.70388	24.9397	0	0	0	0	0	0	0	0	0	0	0	0	1	0	0	0	0	0	0	0	0
13	1994	3.30826	98.8917	68830000000	40.037	11.6259	41.985	2.81216	6.073	0	6.57986	43.094	14.558	13230984	50.2386	49.7614	54.4171	1.60806	42.3669	26.4611	29.1247	92.3118	8.82345	19.2885	1.6011	2201.25	7.69678	24.9549	0	0	0	0	0	0	0	0	0	0	0	0	0	1	0	0	0	0	0	0	0
13	1995	3.27872	98.0612	69560000000	38.2501	11.0536	42.573	2.75076	5.978	1	6.49388	42.691	14.687	13599988	50.2324	49.7676	50.9391	1.63065	42.703	26.8549	30.1352	91.5673	9.88903	21.2552	1.59014	2215.83	7.70338	24.9654	0	0	0	0	0	0	0	0	0	0	0	0	0	0	1	0	0	0	0	0	0
13	1996	3.26529	97.5354	70300000000	46.4378	11.7245	43.164	2.69015	5.886	1	6.45011	42.336	14.774	13970813	50.2295	49.7705	50.3529	1.65355	42.9127	27.386	31.4495	91.0853	10.5281	22.2106	1.56696	2251.08	7.71917	24.976	0	0	0	0	0	0	0	0	0	0	0	0	0	0	0	1	0	0	0	0	0
13	1997	3.2454	96.7082	71090000000	49.8427	11.0589	43.755	2.63927	5.799	1	6.38397	42.032	14.805	14344449	50.229	49.771	50.3529	1.67678	43.2346	27.8548	33.0947	90.3242	10.6635	23.1125	1.55215	2307.14	7.74376	24.9872	0	0	0	0	0	0	0	0	0	0	0	0	0	0	0	0	1	0	0	0	0
13	1998	3.22032	95.6461	72190000000	45.0164	10.4583	44.348	2.61	5.718	0	6.30042	41.779	14.771	14723768	50.2291	49.7709	50.3529	1.70033	43.7956	28.3987	34.5847	89.3457	10.9534	23.7835	1.54217	2348.9	7.7617	25.0026	0	0	0	0	0	0	0	0	0	0	0	0	0	0	0	0	0	1	0	0	0
13	1999	3.1905	94.4547	73620000000	40.3669	11.3588	44.944	2.60652	5.645	0	6.20409	41.576	14.669	15112592	50.2279	49.7721	50.3529	1.7205	44.5088	29.1076	36.0691	88.2506	11.628	24.3251	1.52911	2386.69	7.77766	25.0221	0	0	0	0	0	0	0	0	0	0	0	0	0	0	0	0	0	0	1	0	0
13	2000	3.15628	93.222	75220000000	50.8529	10.6859	45.542	2.6211	5.58	0	6.09862	41.419	14.499	15513945	50.2237	49.7763	50.3529	1.73868	45.5192	29.703	37.3507	87.1234	10.7468	24.6517	1.53248	2407.56	7.78637	25.0437	0	0	0	0	0	0	0	0	0	0	0	0	0	0	0	0	0	0	0	1	0
13	2001	3.14315	92.53	77050000000	54.1251	11.6964	46.139	2.63964	5.524	0	6.0515	41.298	14.269	15928910	50.2166	49.7834	50.3529	1.75138	47.7441	29.3104	38.9822	86.4785	9.76788	25.1167	1.62891	2447.26	7.80273	25.0678	0	0	0	0	0	0	0	0	0	0	0	0	0	0	0	0	0	0	0	0	1
13	2002	3.12137	91.7907	80060000000	51.8428	11.2844	46.738	2.6557	5.475	0	5.98651	41.196	14	16357602	50.2071	49.7929	50.3529	1.76416	51.0216	29.0418	40.634	85.8042	9.9031	25.197	1.75683	2484.1	7.81767	25.1061	0	0	0	0	0	0	0	0	0	0	0	0	0	0	0	0	0	0	0	0	0
13	2003	3.09174	91.0157	83150000000	46.6415	11.5197	47.338	2.67376	5.431	0	5.90571	41.093	13.71	16800865	50.1953	49.8047	50.3529	1.77704	54.4771	28.6737	42.4898	85.11	9.76714	25.3695	1.8999	2529.03	7.83559	25.1439	0	0	0	0	0	0	0	0	0	0	0	0	0	0	0	0	0	0	0	0	0
13	2004	3.0549	90.2014	85670000000	46.9351	11.2111	47.94	2.6922	5.39	0	5.81046	40.975	13.409	17259322	50.1816	49.8184	50.3529	1.79002	57.3742	28.2916	45.3711	84.391	10.5445	26.2946	2.02796	2628.79	7.87428	25.1737	0	0	0	0	0	0	0	0	0	0	0	0	0	0	0	0	0	0	0	0	0
13	2005	3.01169	89.3602	88720000000	50.9686	10.9536	48.541	2.7098	5.35	0	5.70294	40.826	13.104	17733410	50.1665	49.8335	50.3529	1.80309	60.8946	27.8249	46.2879	83.6572	10.5286	25.9025	2.1885	2610.21	7.86719	25.2087	0	0	0	0	0	0	0	0	0	0	0	0	0	0	0	0	0	0	0	0	0
13	2006	2.98849	89.0533	91630000000	51.9471	10.2945	49.143	2.72711	5.309	0	5.64984	40.636	12.801	18223674	50.1497	49.8503	50.3529	1.81625	63.9863	27.6392	47.8883	83.4034	10.7758	25.9482	2.31506	2627.81	7.87391	25.241	0	0	0	0	0	0	0	0	0	0	0	0	0	0	0	0	0	0	0	0	0
13	2007	2.95889	88.6007	94450000000	58.4932	10.3501	49.746	2.74201	5.266	0	5.58048	40.402	12.496	18730282	50.1317	49.8683	50.3529	1.82951	66.7883	27.6612	50.2359	83.0202	10.4185	26.4064	2.41451	2682.07	7.89434	25.2713	0	0	0	0	0	0	0	0	0	0	0	0	0	0	0	0	0	0	0	0	0
13	2008	2.92404	88.0744	97180000000	61.9796	11.1052	50.35	2.7508	5.219	0	5.49937	40.124	12.191	19252666	50.1137	49.8863	50.3529	1.84287	68.9159	28.267	51.9885	82.5751	10.2928	26.559	2.43804	2700.33	7.90113	25.2999	0	0	0	0	0	0	0	0	0	0	0	0	0	0	0	0	0	0	0	0	0
13	2009	2.8852	87.5458	101400000000	47.7725	11.603	50.954	2.75231	5.167	0	5.41106	39.797	11.887	19789919	50.097	49.903	50.3529	1.85633	72.5923	28.7787	53.1316	82.1348	10.0821	26.0216	2.52243	2684.78	7.89536	25.3421	0	0	0	0	0	0	0	0	0	0	0	0	0	0	0	0	0	0	0	0	0
13	2010	2.84361	87.0359	105400000000	49.1239	11.3896	51.559	2.74777	5.111	0	5.31858	39.42	11.583	20341241	50.0827	49.9173	50.3529	1.86988	76.4944	28.8647	54.9502	81.7174	10.2447	25.8935	2.6501	2701.42	7.90153	25.3806	0	0	0	0	0	0	0	0	0	0	0	0	0	0	0	0	0	0	0	0	0
13	2011	2.8266	86.8091	109500000000	56.9363	12.1111	52.164	2.74044	5.049	0	5.28036	38.992	11.277	20906388	50.0711	49.9289	50.3529	1.87274	80.5263	28.9306	57.2188	81.5288	10.8522	25.9532	2.78343	2736.91	7.91458	25.4188	0	0	0	0	0	0	0	0	0	0	0	0	0	0	0	0	0	0	0	0	0
13	2012	2.80519	86.5116	114400000000	56.3871	12.2182	52.769	2.73126	4.984	0	5.23201	38.522	10.968	21485266	50.0616	49.9384	50.3529	1.87561	84.5301	29.8658	59.8186	81.2796	11.6939	25.9609	2.83033	2784.17	7.93171	25.4629	0	0	0	0	0	0	0	0	0	0	0	0	0	0	0	0	0	0	0	0	0
13	2013	2.78082	86.1317	119300000000	55.6055	12.3266	53.373	2.71824	4.916	0	5.17598	38.02	10.657	22077298	50.0533	49.9467	50.3529	1.87848	88.541	30.8038	63.0512	80.9557	12.1507	26.2291	2.87435	2855.93	7.95715	25.5053	0	0	0	0	0	0	0	0	0	0	0	0	0	0	0	0	0	0	0	0	0
13	2014	2.75513	85.6335	124600000000	55.0648	12.1539	53.976	2.70156	4.847	0	5.11444	37.497	10.347	22681858	50.045	49.955	50.3529	1.88136	92.3941	32.2141	66.7616	80.5191	12.67	26.5995	2.86812	2943.39	7.98732	25.5484	0	0	0	0	0	0	0	0	0	0	0	0	0	0	0	0	0	0	0	0	0
13	2015	2.72934	85.0002	131000000000	49.8692	12.2768	54.578	2.68179	4.777	0	5.04929	36.964	10.046	23298368	50.0357	49.9643	50.3529	1.88424	96.785	34.2465	70.5346	79.9509	12.948	26.7252	2.82613	3027.45	8.01548	25.5987	0	0	0	0	0	0	0	0	0	0	0	0	0	0	0	0	0	0	0	0	0
13	2016	2.73159	84.4852	137400000000	43.2045	12.1247	55.179	2.66049	4.708	0	5.03939	36.429	9.762	23926539	50.0253	49.9747	50.3529	1.88713	101.647	35.7866	73.8131	79.4458	13.4612	26.6646	2.84036	3084.99	8.0343	25.6464	0	0	0	0	0	0	0	0	0	0	0	0	0	0	0	0	0	0	0	0	0
13	2017	2.7314	83.8192	144100000000	41.19	11.139	55.777	2.63769	4.639	0	5.02083	35.9	9.501	24566045	50.0144	49.9856	50.3529	1.89002	105.746	38.3665	76.433	78.7984	13.2452	26.3313	2.75621	3111.33	8.0428	25.6939	0	0	0	0	0	0	0	0	0	0	0	0	0	0	0	0	0	0	0	0	0
14	1981	9.59581	46.8499	1515000000000	52.2781	21.4741	75.712	1.2334	1.7	0	14.0914	15.3	7	24819915	50.2407	49.7593	69.2736	3.1055	1137.72	377.522	693.667	32.7585	4.57419	14.0663	3.01365	27948	10.2381	28.0466	1	0	0	0	0	0	0	0	0	0	0	0	0	0	0	0	0	0	0	0	0
14	1982	9.74757	46.428	1581000000000	46.7856	23.0329	75.874	1.18962	1.69	0	14.2732	15.1	7.1	25116942	50.2735	49.7265	70.736	3.12554	1196.16	384.817	671.386	32.1548	3.78951	12.4274	3.10837	26730.4	10.1936	28.0891	0	1	0	0	0	0	0	0	0	0	0	0	0	0	0	0	0	0	0	0	0
14	1983	9.89722	46.186	1627000000000	46.8897	22.7551	76.035	0.988488	1.68	0	14.4684	15	7	25366451	50.3013	49.6987	67.7225	3.14571	1235.15	392.218	688.884	31.7177	5.23385	13.6634	3.14915	27157.3	10.2094	28.118	0	0	1	0	0	0	0	0	0	0	0	0	0	0	0	0	0	0	0	0	0
14	1984	10.0639	46.074	1670000000000	52.6754	22.1187	76.195	0.944035	1.65	0	14.7007	15	7	25607053	50.3252	49.6748	66.1424	3.16601	1270.44	399.417	729.67	31.3733	6.22991	14.7946	3.18073	28494.9	10.2575	28.1438	0	0	0	1	0	0	0	0	0	0	0	0	0	0	0	0	0	0	0	0	0
14	1985	10.2569	46.064	1712000000000	53.049	22.1408	76.354	0.913774	1.67	0	14.9816	14.9	7	25842116	50.3459	49.6541	65.8375	3.18644	1304.79	407.637	764.221	31.0824	6.67739	15.246	3.20087	29572.7	10.2946	28.1689	0	0	0	0	1	0	0	0	0	0	0	0	0	0	0	0	0	0	0	0	0
14	1986	10.4372	46.1547	1763000000000	53.2857	22.1848	76.502	0.99404	1.675	0	15.2544	14.5	7.2	26100278	50.3629	49.6371	67.9513	3.20701	1344.98	417.708	780.724	30.9002	5.91087	14.1949	3.21992	29912.5	10.306	28.1979	0	0	0	0	0	1	0	0	0	0	0	0	0	0	0	0	0	0	0	0	0
14	1987	10.6354	46.2971	1815000000000	51.0807	21.5962	76.522	1.31817	1.68	0	15.5593	14.4	7.2	26446601	50.3762	49.6238	67.3339	3.2277	1388.09	426.866	812.729	30.7378	6.32834	14.6278	3.25181	30730.9	10.333	28.2271	0	0	0	0	0	0	1	0	0	0	0	0	0	0	0	0	0	0	0	0	0
14	1988	10.8449	46.4835	1877000000000	51.5709	21.2058	76.542	1.29662	1.68	0	15.8859	14.5	7.3	26791747	50.3876	49.6124	68.1399	3.24853	1440.63	435.913	848.725	30.5976	6.17814	14.4097	3.30485	31678.6	10.3634	28.2604	0	0	0	0	0	0	0	1	0	0	0	0	0	0	0	0	0	0	0	0	0
14	1989	11.053	46.703	1948000000000	50.2577	21.4503	76.562	1.79419	1.77	0	16.2151	14.9	7.3	27276781	50.3997	49.6003	69.3053	3.2695	1502.13	445.871	868.439	30.4879	5.73658	13.684	3.36897	31838	10.3684	28.2978	0	0	0	0	0	0	0	0	1	0	0	0	0	0	0	0	0	0	0	0	0
14	1990	11.2525	46.9398	2023000000000	50.1751	22.7	76.582	1.50766	1.83	0	16.5344	15	7.3	27691138	50.414	49.586	71.0366	3.2906	1566.32	457.111	869.805	30.4054	5.02893	12.4504	3.42655	31411	10.3549	28.3358	0	0	0	0	0	0	0	0	0	1	0	0	0	0	0	0	0	0	0	0	0
14	1991	11.4165	47.2088	2088000000000	49.4009	24.1033	76.62	1.24276	1.7	0	16.8062	14.9	7	28037420	50.4314	49.5686	73.3603	3.31135	1618.24	469.395	851.297	30.4027	4.22624	10.8632	3.4475	30362.9	10.321	28.367	0	0	0	0	0	0	0	0	0	0	1	0	0	0	0	0	0	0	0	0	0
14	1992	11.5608	47.4795	2140000000000	52.9161	24.5271	76.887	1.18368	1.71	0	17.0498	14.7	6.9	28371264	50.4509	49.5491	73.8517	3.33223	1657.86	482.211	858.825	30.4296	3.99012	10.4935	3.43804	30270.9	10.3179	28.3919	0	0	0	0	0	0	0	0	0	0	0	1	0	0	0	0	0	0	0	0	0
14	1993	11.6927	47.6988	2184000000000	58.4408	23.964	77.152	1.09893	1.7	0	17.2699	13.6	7.1	28684764	50.4699	49.5301	72.2486	3.35325	1690	493.975	881.63	30.4289	4.5488	11.2027	3.42123	30735.1	10.3332	28.4122	0	0	0	0	0	0	0	0	0	0	0	0	1	0	0	0	0	0	0	0	0
14	1994	11.8217	47.8062	2223000000000	64.5926	22.7488	77.414	1.09526	1.6695	0	17.4732	13.1	7.1	29000663	50.4849	49.5151	69.5458	3.37439	1717.31	505.597	921.237	30.3329	5.43798	12.6211	3.3966	31766.1	10.3661	28.4298	0	0	0	0	0	0	0	0	0	0	0	0	0	1	0	0	0	0	0	0	0
14	1995	11.9548	47.78	2269000000000	69.2824	21.7277	77.675	1.03477	1.639	0	17.6668	12.6	7.2	29302311	50.4935	49.5065	68.3057	3.39567	1751.58	517.672	945.899	30.1131	5.97117	13.2112	3.38356	32280.7	10.3822	28.4505	0	0	0	0	0	0	0	0	0	0	0	0	0	0	1	0	0	0	0	0	0
14	1996	12.0763	47.7839	2310000000000	70.4905	20.8286	77.951	1.04531	1.592	0	17.8468	12	7.2	29610218	50.4951	49.5049	67.6772	3.41709	1780.8	528.989	961.138	29.9371	6.11422	13.45	3.36642	32459.7	10.3878	28.4682	0	0	0	0	0	0	0	0	0	0	0	0	0	0	0	1	0	0	0	0	0
14	1997	12.2025	47.588	2356000000000	74.5829	19.9191	78.34	0.993789	1.55	0	18.0094	11.6	7.2	29905948	50.4909	49.5091	67.3506	3.43864	1817.51	538.866	1002.28	29.5786	6.12503	13.8873	3.37284	33514.2	10.4197	28.4882	0	0	0	0	0	0	0	0	0	0	0	0	0	0	0	0	1	0	0	0	0
14	1998	12.3302	47.2496	2419000000000	78.3514	19.9053	78.724	0.829909	1.52933	0	18.1562	11.4	7.2	30155173	50.4827	49.5173	68.6227	3.46032	1872.95	546.336	1041.18	29.0934	5.41268	13.5037	3.4282	34527.3	10.4495	28.5145	0	0	0	0	0	0	0	0	0	0	0	0	0	0	0	0	0	1	0	0	0
14	1999	12.4518	46.8599	2484000000000	80.3909	19.3873	79.103	0.812843	1.50867	0	18.2866	11.2	7.2	30401286	50.473	49.527	66.9298	3.48215	1929.99	553.634	1094.93	28.5733	6.14928	14.5793	3.48604	36015.8	10.4917	28.5407	0	0	0	0	0	0	0	0	0	0	0	0	0	0	0	0	0	0	1	0	0
14	2000	12.565	46.4743	2553000000000	83.0416	19.1702	79.478	0.931282	1.488	0	18.4045	10.7	7.1	30685730	50.4638	49.5362	65.3895	3.50411	1989.51	563.89	1151.67	28.0699	7.04294	15.6106	3.52818	37531.3	10.5329	28.5684	0	0	0	0	0	0	0	0	0	0	0	0	0	0	0	0	0	0	0	1	0
14	2001	12.6728	46.0067	2629000000000	78.621	19.5783	79.81	1.08635	1.5104	0	18.5031	10.7	7.1	31020902	50.4557	49.5443	65.7381	3.51892	2053.84	574.693	1172.07	27.5036	6.6558	15.2775	3.5738	37783.3	10.5396	28.5974	0	0	0	0	0	0	0	0	0	0	0	0	0	0	0	0	0	0	0	0	1
14	2002	12.7675	45.5907	2709000000000	75.9766	19.8491	79.888	1.08745	1.5014	0	18.5883	10.5	7.1	31360079	50.4484	49.5516	65.7403	3.53379	2120.03	588.804	1207.35	27.0024	6.4775	15.2699	3.60057	38499.7	10.5584	28.6275	0	0	0	0	0	0	0	0	0	0	0	0	0	0	0	0	0	0	0	0	0
14	2003	12.8627	45.2071	2785000000000	70.0873	19.9666	79.967	0.901373	1.5251	0	18.6776	10.6	7.1	31644028	50.4413	49.5587	64.5754	3.54872	2181.92	603.466	1229.11	26.5295	6.93565	15.6318	3.61564	38841.7	10.5672	28.6554	0	0	0	0	0	0	0	0	0	0	0	0	0	0	0	0	0	0	0	0	0
14	2004	12.9757	44.8343	2868000000000	70.4321	19.4838	80.045	0.933021	1.5258	0	18.7932	10.5	7.1	31940655	50.4336	49.5664	63.9334	3.56372	2249.56	618.726	1267.04	26.0411	7.05702	15.9321	3.6358	39668.5	10.5883	28.6847	0	0	0	0	0	0	0	0	0	0	0	0	0	0	0	0	0	0	0	0	0
14	2005	13.1176	44.4951	2966000000000	69.9829	19.1371	80.122	0.944467	1.5434	0	18.9542	10.6	7.1	32243753	50.425	49.575	62.9435	3.57878	2329.97	635.698	1307.6	25.5409	7.27604	16.3386	3.66522	40553.6	10.6104	28.7181	0	0	0	0	0	0	0	0	0	0	0	0	0	0	0	0	0	0	0	0	0
14	2006	13.2687	44.237	3080000000000	68.2513	19.3051	80.213	1.01033	1.5862	0	19.1383	10.9	7	32571174	50.4151	49.5849	63.4262	3.59391	2424.17	655.884	1341.91	25.0986	6.71639	15.9344	3.69603	41199.2	10.6262	28.756	0	0	0	0	0	0	0	0	0	0	0	0	0	0	0	0	0	0	0	0	0
14	2007	13.4366	44.0348	3204000000000	66.4573	19.301	80.396	0.971135	1.6589	0	19.3534	11.2	7.1	32889025	50.4045	49.5955	63.9495	3.6091	2527.16	677.052	1369.58	24.6813	6.20033	15.4091	3.73259	41642.5	10.6369	28.7955	0	0	0	0	0	0	0	0	0	0	0	0	0	0	0	0	0	0	0	0	0
14	2008	13.6319	43.9339	3329000000000	67.1905	19.7686	80.578	1.08291	1.6808	0	19.621	11.3	7.2	33247118	50.3948	49.6052	63.1198	3.62435	2628.77	700.294	1383.29	24.3129	6.20412	15.3245	3.7538	41606.3	10.636	28.8337	0	0	0	0	0	0	0	0	0	0	0	0	0	0	0	0	0	0	0	0	0
14	2009	13.8679	43.9768	3450000000000	58.6225	22.0202	80.758	1.14176	1.668	0	19.9666	11.3	7.1	33628895	50.3884	49.6116	67.2545	3.63967	2725.06	724.872	1342.49	24.0102	4.30257	12.7424	3.75937	39920.8	10.5946	28.8694	0	0	0	0	0	0	0	0	0	0	0	0	0	0	0	0	0	0	0	0	0
14	2010	14.1537	44.1799	3525000000000	60.3499	21.526	80.937	1.11186	1.6269	0	20.4067	11.1	7	34004889	50.3865	49.6135	65.0952	3.65505	2771.74	753.183	1383.88	23.7732	5.2007	13.7036	3.68003	40696.4	10.6139	28.8909	0	0	0	0	0	0	0	0	0	0	0	0	0	0	0	0	0	0	0	0	0
14	2011	14.4512	44.6476	3627000000000	62.645	21.1953	81.096	0.978698	1.61	0	20.9033	11	7.1	34339328	50.3897	49.6103	63.9589	3.66233	2840.22	786.916	1427.36	23.7443	5.69305	14.1829	3.60931	41566.2	10.635	28.9195	0	0	0	0	0	0	0	0	0	0	0	0	0	0	0	0	0	0	0	0	0
14	2012	14.8039	45.1392	3737000000000	62.5955	21.0578	81.137	1.08582	1.6142	0	21.4863	11	7.1	34714222	50.3971	49.6029	65.0562	3.66962	2922.6	813.918	1452.39	23.6529	5.24024	13.5827	3.59078	41838.5	10.6416	28.9492	0	0	0	0	0	0	0	0	0	0	0	0	0	0	0	0	0	0	0	0	0
14	2013	15.2018	45.707	3854000000000	62.2311	20.7043	81.178	1.05659	1.587	0	22.1502	10.8	7.2	35082954	50.4058	49.5942	64.9688	3.67692	3016.15	837.648	1486.08	23.5568	5.31292	13.5086	3.60073	42359.1	10.6539	28.9801	0	0	0	0	0	0	0	0	0	0	0	0	0	0	0	0	0	0	0	0	0
14	2014	15.6234	46.3805	3967000000000	64.3787	20.2666	81.218	1.00534	1.5818	0	22.8696	10.8	7.3	35437435	50.4123	49.5877	64.1807	3.68424	3110.26	856.594	1528.57	23.511	5.45621	13.8025	3.63096	43134.4	10.6721	29.009	0	0	0	0	0	0	0	0	0	0	0	0	0	0	0	0	0	0	0	0	0
14	2015	16.0536	47.1565	4079000000000	66.1649	20.8778	81.259	0.746339	1.563	0	23.624	10.7	7.4	35702908	50.4141	49.5859	67.0259	3.69158	3206.31	872.209	1538.88	23.5325	4.33255	12.4415	3.67608	43102.3	10.6713	29.0368	0	0	0	0	0	0	0	0	0	0	0	0	0	0	0	0	0	0	0	0	0
14	2016	16.455	47.8263	4162000000000	65.3637	21.048	81.3	1.13235	1.5433	0	24.3248	10.6	7.4	36109487	50.4106	49.5894	66.1178	3.69893	3274.24	887.645	1555.81	23.5015	4.46514	12.666	3.68868	43086	10.6709	29.057	0	0	0	0	0	0	0	0	0	0	0	0	0	0	0	0	0	0	0	0	0
14	2017	16.8425	48.6161	4223000000000	65.0337	20.7439	81.35	1.19428	1.4961	0	25.0307	10.3	7.5	36543321	50.4026	49.5974	65.1137	3.70629	3322.3	900.755	1602.25	23.5854	4.89008	13.2361	3.68835	43845.3	10.6884	29.0716	0	0	0	0	0	0	0	0	0	0	0	0	0	0	0	0	0	0	0	0	0
15	1981	4.35083	87.2737	15410000000	58.4432	14.9894	34.202	2.91638	5.899	0	8.14796	42.163	17.158	2264442	50.8263	49.1737	23.1892	1.12658	5.21537	10.1974	2.67092	79.1257	29.4539	13.3108	0.511443	1179.51	7.07285	23.4585	1	0	0	0	0	0	0	0	0	0	0	0	0	0	0	0	0	0	0	0	0
15	1982	4.29206	87.2118	15390000000	56.4023	15.9008	34.532	3.08261	5.904	0	8.03525	42.339	16.973	2335333	50.8146	49.1854	23.1892	1.14003	5.17992	10.2147	2.7189	79.1766	22.4736	13.5658	0.507105	1164.24	7.05983	23.4573	0	1	0	0	0	0	0	0	0	0	0	0	0	0	0	0	0	0	0	0	0
15	1983	4.22498	87.1068	15200000000	60.7653	16.8924	34.864	3.07737	5.909	0	7.90523	42.488	16.838	2408317	50.8015	49.1985	23.1892	1.15364	5.07335	10.1254	2.55312	79.2016	24.1795	12.9029	0.501052	1060.13	6.96614	23.4445	0	0	1	0	0	0	0	0	0	0	0	0	0	0	0	0	0	0	0	0	0
15	1984	4.15622	86.8968	15210000000	58.8957	14.2447	35.198	2.86778	5.914	0	7.76784	42.594	16.748	2478382	50.7897	49.2103	23.1892	1.16741	5.05424	10.1596	2.73759	79.1289	19.4417	13.8214	0.497484	1104.59	7.00723	23.4455	0	0	0	1	0	0	0	0	0	0	0	0	0	0	0	0	0	0	0	0	0
15	1985	4.09005	86.5418	15210000000	53.6445	15.1285	35.532	2.54117	5.915	0	7.62965	42.64	16.695	2542169	50.7798	49.2202	23.1892	1.18134	5.02691	10.1797	2.82893	78.9121	27.427	14.2893	0.493816	1112.8	7.01464	23.445	0	0	0	0	1	0	0	0	0	0	0	0	0	0	0	0	0	0	0	0	0
15	1986	4.07605	87.9439	15460000000	46.8091	15.5874	35.868	2.16323	5.91	0	7.66069	42.614	16.671	2597761	50.773	49.227	23.1892	1.19544	5.10739	10.3553	2.93015	80.2832	25.1254	14.5555	0.493215	1127.95	7.02816	23.4617	0	0	0	0	0	1	0	0	0	0	0	0	0	0	0	0	0	0	0	0	0
15	1987	4.05635	89.0622	15690000000	46.3944	17.4632	36.206	1.87166	5.897	0	7.66902	42.524	16.672	2646840	50.7679	49.2321	23.1892	1.20971	5.17715	10.5158	2.78567	81.3931	22.8128	13.6347	0.492321	1052.45	6.95888	23.4765	0	0	0	0	0	0	1	0	0	0	0	0	0	0	0	0	0	0	0	0	0
15	1988	4.02992	89.9415	15870000000	42.7986	16.132	36.545	1.76506	5.876	0	7.65449	42.383	16.698	2693973	50.7638	49.2362	23.1892	1.22415	5.22332	10.6421	2.84373	82.287	24.1211	13.7676	0.490815	1055.59	6.96185	23.4874	0	0	0	0	0	0	0	1	0	0	0	0	0	0	0	0	0	0	0	0	0
15	1989	3.99602	90.6802	15900000000	46.767	15.801	36.744	1.90314	5.847	0	7.61961	42.203	16.749	2745734	50.7588	49.2412	23.1892	1.23876	5.19207	10.7096	2.91412	83.0606	25.2681	14.0762	0.484803	1061.33	6.96727	23.4897	0	0	0	0	0	0	0	0	1	0	0	0	0	0	0	0	0	0	0	0	0
15	1990	3.95385	91.3292	16000000000	42.943	15.3798	36.825	2.19731	5.811	0	7.56487	42.004	16.833	2806734	50.7523	49.2477	23.1892	1.25354	5.20563	10.7894	2.8691	83.7643	24.8009	13.7779	0.482475	1022.22	6.92973	23.4955	0	0	0	0	0	0	0	0	0	1	0	0	0	0	0	0	0	0	0	0	0
15	1991	3.93002	91.3461	16160000000	43.7093	16.6301	36.906	2.52509	5.771	0	7.51994	41.81	16.968	2878509	50.7434	49.2566	23.1892	1.26725	5.30557	10.8525	2.90295	83.8261	24.0767	13.7997	0.48888	1008.49	6.91621	23.5057	0	0	0	0	0	0	0	0	0	0	1	0	0	0	0	0	0	0	0	0	0
15	1992	3.8978	91.1373	16330000000	43.2291	17.1266	36.987	2.76587	5.729	0	7.45014	41.64	17.159	2959236	50.7328	49.2672	23.1892	1.28111	5.34152	10.9882	2.86431	83.6872	22.585	13.473	0.486114	967.923	6.87515	23.5162	0	0	0	0	0	0	0	0	0	0	0	1	0	0	0	0	0	0	0	0	0
15	1993	3.85769	90.747	16470000000	39.9886	15.2501	37.068	2.8947	5.689	0	7.35843	41.509	17.404	3046149	50.7223	49.2777	23.1892	1.29512	5.35938	11.1094	2.85433	83.3885	21.6116	13.3127	0.48242	937.031	6.84272	23.5247	0	0	0	0	0	0	0	0	0	0	0	0	1	0	0	0	0	0	0	0	0
15	1994	3.80984	90.1856	16470000000	48.418	16.4837	37.149	2.87558	5.652	0	7.24576	41.42	17.691	3135015	50.7137	49.2863	23.1892	1.30929	5.30768	11.1601	3.00209	82.9398	22.4961	14.0026	0.475593	957.599	6.86443	23.5247	0	0	0	0	0	0	0	0	0	0	0	0	0	1	0	0	0	0	0	0	0
15	1995	3.75492	89.4654	16610000000	50.4759	14.9133	37.231	2.75719	5.618	1	7.11426	41.376	18.005	3222656	50.7081	49.2919	23.1892	1.3236	5.3242	11.2833	3.15679	82.3511	23.6904	14.6003	0.471864	979.56	6.8871	23.5331	0	0	0	0	0	0	0	0	0	0	0	0	0	0	1	0	0	0	0	0	0
15	1996	3.73514	89.507	16860000000	47.0844	12.9066	37.312	2.62083	5.589	1	7.07834	41.369	18.326	3308233	50.7064	49.2936	23.1892	1.33808	5.43658	11.4247	2.91851	82.4286	15.1676	13.2951	0.475863	882.195	6.78241	23.5483	0	0	0	0	0	0	0	0	0	0	0	0	0	0	0	1	0	0	0	0	0
15	1997	3.70026	89.3899	16610000000	55.8185	11.8541	37.394	2.5134	5.564	0	7.00792	41.378	18.63	3392436	50.7068	49.2932	23.1892	1.35271	5.37422	11.2353	3.09714	82.382	16.5172	14.3227	0.478334	912.955	6.81669	23.5332	0	0	0	0	0	0	0	0	0	0	0	0	0	0	0	0	1	0	0	0	0
15	1998	3.65318	89.1026	16430000000	51.0495	11.4603	37.475	2.41878	5.541	0	6.90826	41.385	18.892	3475492	50.7067	49.2933	23.1892	1.36751	5.29152	11.1384	3.23814	82.1943	17.5907	15.1385	0.47507	931.708	6.83702	23.5224	0	0	0	0	0	0	0	0	0	0	0	0	0	0	0	0	0	1	0	0	0
15	1999	3.59611	88.6322	16290000000	43.2123	16.9832	37.557	2.34665	5.52	0	6.78342	41.378	19.093	3558014	50.7025	49.2975	23.1892	1.38246	5.18969	11.1	3.43043	81.8488	18.5364	16.1755	0.467539	964.141	6.87124	23.5138	0	0	0	0	0	0	0	0	0	0	0	0	0	0	0	0	0	0	1	0	0
15	2000	3.53096	87.9924	16400000000	45.6598	16.2845	37.639	2.28985	5.5	0	6.63793	41.347	19.212	3640427	50.6919	49.3081	23.1892	1.39758	5.19961	11.1962	3.49636	81.3544	18.9101	16.3797	0.464409	960.425	6.86738	23.5203	0	0	0	0	0	0	0	0	0	0	0	0	0	0	0	0	0	0	0	1	0
15	2001	3.50525	88.4093	16420000000	39.7305	14.0101	37.72	2.2165	5.48	0	6.60421	41.286	19.237	3722018	50.6745	49.3255	23.1892	1.4045	5.24458	11.1757	3.5184	81.8051	19.0531	16.4584	0.469284	945.294	6.8515	23.5218	0	0	0	0	0	0	0	0	0	0	0	0	0	0	0	0	0	0	0	0	1
15	2002	3.46798	88.5382	16410000000	36.1086	13.8294	37.802	2.12949	5.459	0	6.53847	41.194	19.173	3802128	50.6517	49.3483	23.1892	1.41146	5.30655	11.1001	3.49694	81.9998	18.9856	16.3716	0.478066	919.732	6.82408	23.5209	0	0	0	0	0	0	0	0	0	0	0	0	0	0	0	0	0	0	0	0	0
15	2003	3.41909	88.4481	16360000000	36.2312	10.3578	37.884	2.05786	5.436	0	6.44321	41.068	19.026	3881181	50.626	49.374	23.1892	1.41844	5.29664	11.0638	3.25035	82.0049	17.7935	15.26	0.478735	837.463	6.73038	23.5181	0	0	0	0	0	0	0	0	0	0	0	0	0	0	0	0	0	0	0	0	0
15	2004	3.35844	88.2294	16140000000	33.244	10.4326	37.966	2.0073	5.411	0	6.32157	40.903	18.799	3959875	50.6005	49.3995	23.1892	1.42547	5.25622	10.8848	3.34032	81.9078	18.6033	15.8957	0.482897	843.542	6.73761	23.5046	0	0	0	0	0	0	0	0	0	0	0	0	0	0	0	0	0	0	0	0	0
15	2005	3.28637	87.921	15950000000	35.0709	8.70797	38.069	1.96317	5.383	0	6.17577	40.692	18.5	4038382	50.5773	49.4227	23.1892	1.43253	5.21383	10.7402	3.41988	81.7453	19.0345	16.465	0.485448	846.844	6.74152	23.493	0	0	0	0	0	0	0	0	0	0	0	0	0	0	0	0	0	0	0	0	0
15	2006	3.25803	88.5394	15920000000	36.3959	6.85807	38.193	1.95402	5.353	0	6.14267	40.427	18.137	4118069	50.557	49.443	16.4316	1.43962	5.20168	10.7158	3.58246	82.3967	20.5902	18.8082	0.48542	869.937	6.76842	23.4907	0	0	0	0	0	0	0	0	0	0	0	0	0	0	0	0	0	0	0	0	0
15	2007	3.21802	89.017	15880000000	37.5809	6.36687	38.339	1.92262	5.322	0	6.08261	40.111	17.727	4198010	50.5392	49.4608	16.4316	1.44675	5.21076	10.6654	3.72688	82.9343	19.6819	19.6174	0.488566	887.772	6.78871	23.4881	0	0	0	0	0	0	0	0	0	0	0	0	0	0	0	0	0	0	0	0	0
15	2008	3.16598	89.3031	15860000000	34.4375	7.05239	38.506	1.77912	5.289	0	5.9933	39.749	17.283	4273366	50.5234	49.4766	16.4316	1.45391	5.28961	10.5667	3.82426	83.3098	18.6645	20.1552	0.500594	894.905	6.79672	23.4868	0	0	0	0	0	0	0	0	0	0	0	0	0	0	0	0	0	0	0	0	0
15	2009	3.10114	89.3059	15840000000	31.4942	7.18439	38.694	1.49252	5.254	0	5.87065	39.346	16.816	4337625	50.509	49.491	16.4316	1.46111	5.36653	10.4696	3.89718	83.4353	18.5221	20.5657	0.512583	898.459	6.80068	23.4856	0	0	0	0	0	0	0	0	0	0	0	0	0	0	0	0	0	0	0	0	0
15	2010	3.02446	88.9664	15790000000	34.4305	7.63618	38.904	1.12658	5.215	0	5.71521	38.905	16.329	4386768	50.4956	49.5044	16.4316	1.46835	5.41151	10.3737	4.03608	83.2512	16.3675	21.3674	0.521657	920.058	6.82444	23.4823	0	0	0	0	0	0	0	0	0	0	0	0	0	0	0	0	0	0	0	0	0
15	2011	3.00848	90.229	15780000000	34.4756	7.14771	39.135	0.723831	5.172	0	5.72301	38.431	15.817	4418636	50.4831	49.5169	16.4316	1.47843	5.45934	10.3206	4.11843	84.506	16.9762	21.8106	0.528973	932.06	6.8374	23.482	0	0	0	0	0	0	0	0	0	0	0	0	0	0	0	0	0	0	0	0	0
15	2012	2.97862	91.2068	15750000000	33.0594	10.9199	39.388	0.401557	5.123	0	5.69533	37.933	15.28	4436415	50.4715	49.5285	16.4316	1.48858	5.53696	10.2133	4.23781	85.5115	18.1197	22.4852	0.542133	955.232	6.86196	23.4801	0	0	0	0	0	0	0	0	0	0	0	0	0	0	0	0	0	0	0	0	0
15	2013	2.9374	91.8711	15770000000	38.3993	17.3592	39.663	0.25949	5.068	0	5.63603	37.427	14.725	4447942	50.4611	49.5389	16.4316	1.4988	5.60068	10.1685	2.68253	86.2351	9.62055	14.216	0.55079	603.095	6.40207	23.4813	0	0	0	0	0	0	0	0	0	0	0	0	0	0	0	0	0	0	0	0	0
15	2014	2.88788	92.265	15460000000	53.0951	15.5309	39.959	0.364291	5.007	0	5.55238	36.927	14.164	4464175	50.4523	49.5477	16.4316	1.5091	5.50591	9.94917	2.71043	86.7127	9.36987	14.6558	0.553404	607.152	6.40878	23.4612	0	0	0	0	0	0	0	0	0	0	0	0	0	0	0	0	0	0	0	0	0
15	2015	2.83101	92.4403	15350000000	53.1451	14.7768	40.277	0.647404	4.941	0	5.448	36.454	13.621	4493170	50.4456	49.5544	16.4316	1.51946	5.44371	9.9035	2.84053	86.9923	10.0635	15.4672	0.549675	632.189	6.44919	23.4542	0	0	0	0	0	0	0	0	0	0	0	0	0	0	0	0	0	0	0	0	0
15	2016	2.83307	91.5254	15170000000	50.5306	14.4081	40.618	0.985894	4.87	0	5.42606	36.029	13.119	4537687	50.4409	49.5591	16.4316	1.52989	5.41558	9.75924	2.96924	86.0994	10.4452	16.3517	0.554918	654.351	6.48364	23.4429	0	0	0	0	0	0	0	0	0	0	0	0	0	0	0	0	0	0	0	0	0
15	2017	2.8316	90.3958	15010000000	57.1435	14.067	40.98	1.2775	4.796	0	5.39124	35.66	12.671	4596028	50.4381	49.5619	16.4316	1.5404	5.42727	9.58527	3.09777	85.0045	10.4914	17.244	0.56621	674.011	6.51325	23.4322	0	0	0	0	0	0	0	0	0	0	0	0	0	0	0	0	0	0	0	0	0
16	1981	4.99326	61.3507	115500000000	41.7594	12.9831	81.778	1.41443	2.689	1	8.05666	23.248	6.268	11582014	50.798	49.202	47.7676	2.41291	94.8606	20.6227	91.7635	53.294	11.6694	41.5041	4.59982	7922.94	8.97752	25.4724	1	0	0	0	0	0	0	0	0	0	0	0	0	0	0	0	0	0	0	0	0
16	1982	5.07718	60.3709	121000000000	39.8652	15.7789	82.226	1.38815	2.648	1	8.14231	23.015	6.125	11743911	50.8243	49.1757	47.7676	2.44043	99.4337	21.5316	79.2946	52.2286	8.93659	34.2392	4.61804	6751.98	8.81759	25.5188	0	1	0	0	0	0	0	0	0	0	0	0	0	0	0	0	0	0	0	0	0
16	1983	5.16022	59.4392	121800000000	44.82	14.3498	82.359	1.38722	2.619	1	8.22741	22.856	6	11907960	50.8487	49.1513	47.7676	2.46827	100.045	21.7965	77.0728	51.2118	8.50342	33.0406	4.58994	6472.37	8.7753	25.526	0	0	1	0	0	0	0	0	0	0	0	0	0	0	0	0	0	0	0	0	0
16	1984	5.24477	58.6355	121600000000	47.2618	13.4712	82.492	1.41897	2.601	1	8.32008	22.758	5.893	12078135	50.8688	49.1312	47.7676	2.49643	99.6837	21.8977	81.6088	50.3155	8.97028	35.0599	4.55225	6756.74	8.8183	25.5238	0	0	0	1	0	0	0	0	0	0	0	0	0	0	0	0	0	0	0	0	0
16	1985	5.33292	58.0016	122400000000	50.5838	12.2277	82.624	1.47197	2.592	1	8.42609	22.707	5.802	12257236	50.8834	49.1166	47.7676	2.5249	100.238	22.1436	83.2152	49.5755	9.133	35.5162	4.52673	6789.07	8.82307	25.5304	0	0	0	0	1	0	0	0	0	0	0	0	0	0	0	0	0	0	0	0	0
16	1986	5.43932	57.3994	123800000000	52.0537	12.5809	82.755	1.52686	2.589	0	8.56145	22.682	5.728	12445823	50.8922	49.1078	47.7676	2.55371	101.235	22.5441	87.8722	48.8379	9.20287	37.0805	4.49051	7060.37	8.86225	25.5418	0	0	0	0	0	1	0	0	0	0	0	0	0	0	0	0	0	0	0	0	0
16	1987	5.54184	56.9866	125200000000	54.193	10.882	82.885	1.57126	2.59	0	8.69994	22.656	5.667	12642924	50.896	49.104	47.7676	2.57535	101.972	23.2638	93.6667	48.2867	9.77422	39.0659	4.38329	7408.62	8.9104	25.5535	0	0	0	0	0	0	1	0	0	0	0	0	0	0	0	0	0	0	0	0	0
16	1988	5.65007	56.7173	128300000000	58.4545	10.3643	83.014	1.60677	2.591	0	8.85463	22.598	5.617	12847708	50.8953	49.1047	47.7676	2.59509	104.605	23.655	100.515	47.8627	10.3871	40.9337	4.42209	7823.57	8.9649	25.5773	0	0	0	0	0	0	0	1	0	0	0	0	0	0	0	0	0	0	0	0	0
16	1989	5.77728	56.523	132400000000	62.9729	10.0873	83.143	1.62936	2.589	0	9.04277	22.484	5.576	13058758	50.891	49.109	47.7676	2.61498	108.059	24.3506	111.13	47.4802	10.96	43.838	4.43763	8509.96	9.04899	25.6092	0	0	0	0	0	0	0	0	1	0	0	0	0	0	0	0	0	0	0	0	0
16	1990	5.92977	56.3702	139500000000	61.7457	9.75471	83.271	1.63951	2.579	0	9.2724	22.286	5.54	13274623	50.8841	49.1159	47.7676	2.63503	114.642	24.8867	115.239	47.0978	10.6682	43.1393	4.60657	8681.12	9.06891	25.6615	0	0	0	0	0	0	0	0	0	1	0	0	0	0	0	0	0	0	0	0	0
16	1991	6.09761	56.3831	146500000000	58.0943	9.66571	83.398	1.64842	2.558	0	9.53563	21.979	5.508	13495258	50.8748	49.1252	47.7676	2.64981	121.262	25.2789	124.423	46.8475	11.4384	44.3489	4.79696	9219.76	9.1291	25.7106	0	0	0	0	0	0	0	0	0	0	1	0	0	0	0	0	0	0	0	0	0
16	1992	6.28571	56.3583	153100000000	56.2541	9.67389	83.564	1.65031	2.526	0	9.82823	21.567	5.477	13719819	50.8632	49.1368	47.7676	2.66468	127.051	26.0149	139.7	46.5301	11.9674	47.6715	4.88377	10182.3	9.22841	25.7541	0	0	0	0	0	0	0	0	0	0	0	1	0	0	0	0	0	0	0	0	0
16	1993	6.48287	56.2977	162600000000	53.6091	10.0335	83.896	1.62751	2.484	0	10.1326	21.06	5.448	13944937	50.8507	49.1493	47.7676	2.67963	135.59	27.0323	149.46	46.1651	12.3052	48.0048	5.01584	10717.8	9.27966	25.8147	0	0	0	0	0	0	0	0	0	0	0	0	1	0	0	0	0	0	0	0	0
16	1994	6.67328	56.1916	174800000000	53.215	9.9487	84.223	1.57522	2.432	0	10.4231	20.471	5.419	14166340	50.8389	49.1611	47.7676	2.69466	146.434	28.3436	157.991	45.7685	12.701	47.2156	5.16641	11152.5	9.31942	25.8868	0	0	0	0	0	0	0	0	0	0	0	0	0	1	0	0	0	0	0	0	0
16	1995	6.8496	56.0132	187500000000	54.9672	9.8291	84.545	1.50298	2.372	0	10.6863	19.818	5.393	14380866	50.8286	49.1714	47.7676	2.70978	157.568	29.9009	174.781	45.3269	14.4269	48.6974	5.26968	12153.8	9.40539	25.9569	0	0	0	0	0	0	0	0	0	0	0	0	0	0	1	0	0	0	0	0	0
16	1996	7.02466	55.8052	204600000000	54.768	10.9917	84.861	1.42575	2.306	0	10.9448	19.124	5.369	14587370	50.8203	49.1797	47.7676	2.72498	172.985	31.627	187.739	44.8604	13.6084	47.9251	5.46955	12870	9.46265	26.0444	0	0	0	0	0	0	0	0	0	0	0	0	0	0	0	1	0	0	0	0	0
16	1997	7.18949	55.4583	223100000000	54.9466	11.1208	85.172	1.35396	2.238	0	11.1767	18.421	5.35	14786220	50.8138	49.1862	48.2842	2.74027	189.251	33.8875	200.14	44.2817	13.44	46.3856	5.58468	13535.6	9.51308	26.1311	0	0	0	0	0	0	0	0	0	0	0	0	0	0	0	0	1	0	0	0	0
16	1998	7.34691	54.9953	243700000000	54.3212	11.3906	85.477	1.2869	2.172	0	11.3874	17.742	5.337	14977733	50.8089	49.1911	50.3552	2.75564	207.34	36.3244	206.606	43.6079	12.6597	42.0945	5.708	13794.2	9.53201	26.2191	0	0	0	0	0	0	0	0	0	0	0	0	0	0	0	0	0	1	0	0	0
16	1999	7.49987	54.4397	263500000000	55.3473	12.1848	85.778	1.22804	2.11	0	11.5828	17.112	5.332	15162800	50.805	49.195	51.6288	2.7711	224.488	39.0152	205.034	42.8569	11.2863	37.6381	5.75387	13522.2	9.51209	26.2973	0	0	0	0	0	0	0	0	0	0	0	0	0	0	0	0	0	0	1	0	0
16	2000	7.65083	53.8045	275900000000	59.3158	12.0826	86.073	1.17721	2.055	0	11.7673	16.556	5.335	15342353	50.8018	49.1982	49.8518	2.78665	234.331	41.5459	214.239	42.0371	12.3463	38.9437	5.6403	13963.9	9.54423	26.3432	0	0	0	0	0	0	0	0	0	0	0	0	0	0	0	0	0	0	0	1	0
16	2001	7.8102	52.9524	289900000000	63.1431	12.1216	86.363	1.12619	2.009	0	11.9459	16.092	5.345	15516113	50.7992	49.2008	49.4579	2.80529	246.133	43.7239	221.474	41.0065	11.46	38.6181	5.62927	14273.8	9.56618	26.3926	0	0	0	0	0	0	0	0	0	0	0	0	0	0	0	0	0	0	0	0	1
16	2002	7.96138	52.1141	304200000000	63.3937	12.2197	86.606	1.07881	1.972	0	12.1104	15.713	5.362	15684409	50.7975	49.2025	49.3408	2.82406	258.487	45.6888	226.311	40.0038	10.8561	37.6911	5.65756	14429	9.577	26.4409	0	0	0	0	0	0	0	0	0	0	0	0	0	0	0	0	0	0	0	0	0
16	2003	8.1115	51.2617	318000000000	66.3163	11.7197	86.665	1.04804	1.943	0	12.2696	15.412	5.384	15849652	50.7962	49.2038	50.2191	2.84295	270.353	47.6241	234.848	38.9921	10.2161	36.7667	5.6768	14817.2	9.60355	26.4852	0	0	0	0	0	0	0	0	0	0	0	0	0	0	0	0	0	0	0	0	0
16	2004	8.26773	50.3752	332900000000	69.7337	10.9617	86.725	1.03764	1.923	0	12.4326	15.184	5.411	16014971	50.7951	49.2049	45.6808	2.86197	283.527	49.3322	251.325	37.9426	12.608	41.0137	5.7473	15693.1	9.66098	26.531	0	0	0	0	0	0	0	0	0	0	0	0	0	0	0	0	0	0	0	0	0
16	2005	8.43399	49.474	350500000000	71.6168	10.5766	86.783	1.04201	1.909	0	12.6066	15.021	5.442	16182721	50.7939	49.2061	43.1144	2.88111	299.366	51.1551	266.849	36.8674	14.3422	43.3066	5.85212	16489.8	9.71049	26.5827	0	0	0	0	0	0	0	0	0	0	0	0	0	0	0	0	0	0	0	0	0
16	2006	8.60028	48.6325	375800000000	73.0987	9.92531	86.842	1.05593	1.901	0	12.7828	14.914	5.476	16354504	50.7925	49.2075	38.4864	2.90038	322.491	53.313	283.706	35.8497	17.2898	46.4386	6.04901	17347.3	9.76119	26.6523	0	0	0	0	0	0	0	0	0	0	0	0	0	0	0	0	0	0	0	0	0
16	2007	8.77377	47.8106	402100000000	76.4074	10.2527	86.9	1.06854	1.898	0	12.9686	14.841	5.511	16530195	50.7906	49.2094	38.4132	2.91978	346.111	55.9895	297.623	34.842	16.2679	45.5847	6.18172	18004.8	9.79839	26.72	0	0	0	0	0	0	0	0	0	0	0	0	0	0	0	0	0	0	0	0	0
16	2008	8.95719	47.045	431800000000	80.7898	11.0714	86.959	1.07144	1.895	0	13.1711	14.78	5.549	16708258	50.7887	49.2113	43.0929	2.93932	372.098	59.6786	308.128	33.8739	12.5134	40.6104	6.23504	18441.6	9.82237	26.7912	0	0	0	0	0	0	0	0	0	0	0	0	0	0	0	0	0	0	0	0	0
16	2009	9.15242	46.3867	469500000000	66.3372	12.4169	87.017	1.05928	1.892	0	13.3979	14.712	5.588	16886186	50.7874	49.2126	43.9614	2.95898	406.067	63.4147	303.308	32.9887	10.6449	36.2036	6.40336	17961.9	9.79601	26.8749	0	0	0	0	0	0	0	0	0	0	0	0	0	0	0	0	0	0	0	0	0
16	2010	9.36205	45.8658	495900000000	69.0637	12.1087	87.074	1.03893	1.884	0	13.656	14.613	5.631	17062536	50.7869	49.2131	43.9614	2.97877	428.078	67.8426	321.034	32.2097	12.0588	36.2765	6.30988	18815.1	9.84242	26.9297	0	0	0	0	0	0	0	0	0	0	0	0	0	0	0	0	0	0	0	0	0
16	2011	9.5671	45.5513	527800000000	72.2057	11.9135	87.132	0.997439	1.87	0	13.925	14.463	5.677	17233576	50.7876	49.2124	43.9614	2.99688	455.84	71.9797	340.652	31.6262	12.1319	36.167	6.33289	19766.8	9.89176	26.992	0	0	0	0	0	0	0	0	0	0	0	0	0	0	0	0	0	0	0	0	0
16	2012	9.78518	45.3087	567700000000	68.2718	11.9249	87.189	0.963057	1.849	0	14.2187	14.258	5.728	17400347	50.7891	49.2109	43.9614	3.0151	491.159	76.5046	358.77	31.09	11.8922	35.417	6.41999	20618.5	9.93395	27.0648	0	0	0	0	0	0	0	0	0	0	0	0	0	0	0	0	0	0	0	0	0
16	2013	10.0233	45.1721	613000000000	64.9735	12.3008	87.246	0.978852	1.821	0	14.5511	14.002	5.785	17571507	50.7895	49.2105	43.9614	3.03343	531.907	81.044	373.282	30.6211	11.7806	34.127	6.56319	21243.6	9.96381	27.1415	0	0	0	0	0	0	0	0	0	0	0	0	0	0	0	0	0	0	0	0	0
16	2014	10.2916	45.1602	657700000000	65.2726	12.701	87.303	1.06115	1.787	0	14.9393	13.7	5.848	17758959	50.7864	49.2136	43.9614	3.05187	572.417	85.2527	379.877	30.2209	11.0865	32.3685	6.71436	21390.7	9.97071	27.212	0	0	0	0	0	0	0	0	0	0	0	0	0	0	0	0	0	0	0	0	0
16	2015	10.5964	45.2716	695000000000	58.9723	12.9939	87.36	1.17776	1.75	0	15.3936	13.369	5.917	17969353	50.7784	49.2216	43.9614	3.07042	605.762	89.2383	388.634	29.8781	10.789	31.336	6.78814	21627.6	9.98173	27.2672	0	0	0	0	0	0	0	0	0	0	0	0	0	0	0	0	0	0	0	0	0
16	2016	10.8784	45.3019	729300000000	55.688	13.7798	87.422	1.3252	1.713	0	15.8065	13.031	5.993	18209068	50.7649	49.2351	43.9614	3.08909	635.14	94.1413	393.554	29.4954	10.9343	30.241	6.74667	21613.1	9.98105	27.3153	0	0	0	0	0	0	0	0	0	0	0	0	0	0	0	0	0	0	0	0	0
16	2017	11.1919	45.3828	760300000000	55.6557	14.1099	87.49	1.42518	1.678	0	16.2711	12.711	6.076	18470439	50.747	49.253	43.9614	3.10787	661.932	98.4136	399.417	29.1117	11.354	29.4376	6.72602	21624.7	9.98159	27.357	0	0	0	0	0	0	0	0	0	0	0	0	0	0	0	0	0	0	0	0	0
17	1981	4.82531	65.602	2568000000000	14.8972	13.1826	20.118	1.28095	2.547	0	7.99081	20.91	6.36	993900000	48.6812	51.3188	59.2169	1.75907	331.151	2236.73	1473.87	57.6112	6.44662	23.408	0.148051	1482.94	7.30178	28.5741	1	0	0	0	0	0	0	0	0	0	0	0	0	0	0	0	0	0	0	0	0
17	1982	4.9661	63.0147	2705000000000	19.693	13.2082	20.902	1.47267	2.536	0	8.09548	22.28	6.6	1009000000	48.6848	51.3152	59.2169	1.78097	349.488	2355.6	1609.44	54.9192	6.48395	24.2647	0.148365	1595.67	7.37505	28.6261	0	1	0	0	0	0	0	0	0	0	0	0	0	0	0	0	0	0	0	0	0
17	1983	5.09624	60.5792	2860000000000	17.9211	13.9557	21.545	1.44495	2.561	0	8.1835	20.19	6.9	1023000000	48.6889	51.3111	59.2169	1.80315	370.466	2489.95	1722.91	52.3957	6.96224	24.5649	0.148784	1683.67	7.42873	28.682	0	0	1	0	0	0	0	0	0	0	0	0	0	0	0	0	0	0	0	0	0
17	1984	5.21187	58.3311	3034000000000	19.0326	15.0731	22.203	1.31207	2.607	0	8.252	19.9	6.82	1037000000	48.6924	51.3076	59.2169	1.8256	394.016	2639.65	1915.93	50.0791	7.3023	25.7569	0.149268	1847.88	7.5218	28.7408	0	0	0	1	0	0	0	0	0	0	0	0	0	0	0	0	0	0	0	0	0
17	1985	5.30994	56.3628	3236000000000	20.7129	14.2139	22.874	1.3617	2.65	0	8.30277	21.04	6.78	1051000000	48.6945	51.3055	59.2169	1.84833	421.868	2814.28	2081.4	48.06	8.10074	26.2307	0.149903	1980.33	7.59102	28.8054	0	0	0	0	1	0	0	0	0	0	0	0	0	0	0	0	0	0	0	0	0
17	1986	5.39128	55.1057	3486000000000	19.8815	13.852	23.559	1.4874	2.666	0	8.36218	22.43	6.86	1067000000	48.6948	51.3052	59.2169	1.86939	456.715	3028.79	2218.16	46.7435	8.16583	25.9542	0.150791	2079.29	7.63978	28.8796	0	0	0	0	0	1	0	0	0	0	0	0	0	0	0	0	0	0	0	0	0
17	1987	5.45165	54.1159	3757000000000	24.8577	13.1086	24.259	1.60361	2.643	0	8.40186	23.33	6.72	1084000000	48.6939	51.3061	59.2169	1.8907	490.874	3265.71	2404.07	45.714	8.54891	26.0996	0.150312	2217.7	7.70423	28.9545	0	0	0	0	0	0	1	0	0	0	0	0	0	0	0	0	0	0	0	0	0
17	1988	5.50144	53.3641	4048000000000	30.0648	12.4979	24.974	1.61007	2.575	0	8.43724	22.37	6.64	1102000000	48.6923	51.3077	59.2169	1.91224	528.319	3519.3	2536.88	44.9269	9.1529	25.5611	0.150121	2302.84	7.7419	29.0292	0	0	0	0	0	0	0	1	0	0	0	0	0	0	0	0	0	0	0	0	0
17	1989	5.55704	52.7102	4383000000000	25.1057	13.1883	25.701	1.53317	2.46	0	8.48617	21.58	6.54	1119000000	48.6908	51.3092	59.2169	1.93404	574.31	3808.85	2556.62	44.2241	9.21514	23.7881	0.150783	2285.45	7.73432	29.1088	0	0	0	0	0	0	0	0	1	0	0	0	0	0	0	0	0	0	0	0	0
17	1990	5.63016	52.0216	4638000000000	24.2731	13.6565	26.442	1.4673	2.309	0	8.55906	21.06	6.67	1135000000	48.69	51.31	59.2169	1.95608	614.987	4023.27	2559.84	43.4625	9.30529	22.5081	0.152857	2254.99	7.7209	29.1654	0	0	0	0	0	0	0	0	0	1	0	0	0	0	0	0	0	0	0	0	0
17	1991	5.69359	52.0833	4869000000000	25.9497	14.0016	27.312	1.36443	2.14	0	8.659	19.68	6.7	1151000000	48.6898	51.3102	59.2169	1.9912	646.247	4222.65	2682.31	43.4243	9.75561	22.4677	0.153043	2330.86	7.75399	29.2139	0	0	0	0	0	0	0	0	0	0	1	0	0	0	0	0	0	0	0	0	0
17	1992	5.78734	51.5009	5148000000000	30.1457	14.4407	28.2	1.22554	1.977	0	8.76788	18.27	6.64	1165000000	48.6901	51.3099	59.2169	2.02695	680.449	4467.34	2902.86	42.733	10.0889	22.9978	0.152316	2491.79	7.82076	29.2696	0	0	0	0	0	0	0	0	0	0	0	1	0	0	0	0	0	0	0	0	0
17	1993	5.90046	50.6329	5547000000000	36.0561	14.3527	29.103	1.14962	1.838	0	8.88804	18.09	6.64	1178000000	48.6906	51.3094	56.6813	2.06334	698.229	4848.6	3223.27	41.7449	10.7154	25.1726	0.144006	2735.2	7.91396	29.3442	0	0	0	0	0	0	0	0	0	0	0	0	1	0	0	0	0	0	0	0	0
17	1994	6.01543	49.9427	6113000000000	35.7698	14.0912	30.024	1.13026	1.731	0	9.0197	17.7	6.49	1192000000	48.6915	51.3085	56.1034	2.10038	774.224	5338.53	3506.83	40.923	12.5553	25.1831	0.145026	2942.38	7.98698	29.4414	0	0	0	0	0	0	0	0	0	0	0	0	0	1	0	0	0	0	0	0	0
17	1995	6.1243	49.6031	6755000000000	34.2741	13.3081	30.961	1.08651	1.66	0	9.16215	17.12	6.57	1205000000	48.6924	51.3076	56.7351	2.13809	882.658	5872.08	3844.35	40.441	13.3941	24.6235	0.150314	3190.72	8.068	29.5413	0	0	0	0	0	0	0	0	0	0	0	0	0	0	1	0	0	0	0	0	0
17	1996	6.29307	48.3925	7456000000000	33.8147	13.1982	31.916	1.04814	1.622	0	9.33844	16.98	6.56	1218000000	48.6935	51.3065	58.8391	2.17208	1015.96	6440.31	4147.62	39.054	12.7991	22.8962	0.15775	3406.53	8.13345	29.6401	0	0	0	0	0	0	0	0	0	0	0	0	0	0	0	1	0	0	0	0	0
17	1997	6.43059	48.0012	8224000000000	34.533	13.7526	32.883	1.02345	1.605	0	9.51735	16.57	6.51	1230000000	48.6948	51.3052	58.853	2.20662	1185.84	7038.64	4335.79	38.4839	12.6835	21.6919	0.168476	3524.82	8.16758	29.7381	0	0	0	0	0	0	0	0	0	0	0	0	0	0	0	0	1	0	0	0	0
17	1998	6.55103	47.9076	9035000000000	32.4247	14.946	33.867	0.95955	1.597	1	9.68948	15.64	6.5	1242000000	48.6953	51.3047	59.2413	2.2417	1366.68	7668	4433.43	38.2182	12.0083	20.0008	0.178231	3569.77	8.18026	29.8321	0	0	0	0	0	0	0	0	0	0	0	0	0	0	0	0	0	1	0	0	0
17	1999	6.67536	47.3967	9973000000000	33.5246	16.3657	34.865	0.865851	1.595	0	9.83925	14.64	6.46	1253000000	48.6938	51.3062	60.6277	2.27733	1561.42	8411.39	4693.98	37.5574	10.7721	18.5317	0.185632	3746.99	8.22871	29.9309	0	0	0	0	0	0	0	0	0	0	0	0	0	0	0	0	0	0	1	0	0
17	2000	6.81185	46.2001	10940000000000	39.4105	16.8384	35.877	0.787957	1.596	0	9.95893	14.03	6.45	1263000000	48.6895	51.3105	59.1962	2.31354	1772.37	9171.23	5042.13	36.2411	10.8774	18.7999	0.193253	3993.31	8.29237	30.0238	0	0	0	0	0	0	0	0	0	0	0	0	0	0	0	0	0	0	0	1	0
17	2001	6.93979	45.2523	11970000000000	38.5274	16.4134	37.093	0.726381	1.597	0	10.0802	13.38	6.43	1272000000	48.6823	51.3177	58.8033	2.32968	2037.64	9930.95	5437.06	35.1721	10.811	18.7147	0.205181	4274.92	8.36052	30.1133	0	0	0	0	0	0	0	0	0	0	0	0	0	0	0	0	0	0	0	0	1
17	2002	7.08221	43.5993	13130000000000	42.7474	16.0704	38.425	0.67	1.6	0	10.17	12.86	6.41	1280000000	48.6727	51.3273	60.3283	2.34594	2383.67	10743.4	5946.31	33.4293	9.60502	17.9705	0.221873	4644.11	8.44336	30.2057	0	0	0	0	0	0	0	0	0	0	0	0	0	0	0	0	0	0	0	0	0
17	2003	7.23089	41.6062	14440000000000	51.804	15.3142	39.776	0.622861	1.604	0	10.2394	12.41	6.4	1288000000	48.6616	51.3384	59.8128	2.36232	2845.86	11594.3	6418.75	31.3668	9.15957	17.8634	0.245453	4981.95	8.51358	30.301	0	0	0	0	0	0	0	0	0	0	0	0	0	0	0	0	0	0	0	0	0
17	2004	7.36672	39.8428	16030000000000	59.5055	14.6253	41.144	0.593933	1.608	0	10.3018	12.29	6.42	1296000000	48.6504	51.3496	57.2884	2.3788	3471.91	12559.3	7055.11	29.541	9.57024	18.7967	0.276441	5443.44	8.60217	30.4056	0	0	0	0	0	0	0	0	0	0	0	0	0	0	0	0	0	0	0	0	0
17	2005	7.48247	38.5731	17830000000000	62.2079	14.7977	42.522	0.588125	1.612	0	10.3687	12.4	6.51	1304000000	48.6401	51.3599	56.8219	2.3954	4256.59	13578.4	7864.69	28.2044	9.60192	19.0403	0.313484	6032.5	8.70492	30.5122	0	0	0	0	0	0	0	0	0	0	0	0	0	0	0	0	0	0	0	0	0
17	2006	7.60561	37.6016	19860000000000	64.4789	14.8205	43.868	0.558374	1.615	0	10.4654	12.09	6.81	1311000000	48.6309	51.3691	55.7359	2.40446	5228.95	14630.2	8820.22	27.1361	10.2231	19.6594	0.357407	6727.75	8.814	30.6197	0	0	0	0	0	0	0	0	0	0	0	0	0	0	0	0	0	0	0	0	0
17	2007	7.71284	37.0138	22130000000000	62.1934	14.6268	45.199	0.522272	1.617	0	10.5677	12.1	6.93	1318000000	48.6228	51.3772	55.3082	2.41355	6445.9	15683.9	9806.8	26.4461	10.6258	19.8051	0.410988	7441.31	8.9148	30.7279	0	0	0	0	0	0	0	0	0	0	0	0	0	0	0	0	0	0	0	0	0
17	2008	7.81572	36.7435	24640000000000	57.6127	14.4856	46.539	0.512387	1.62	0	10.6875	12.14	7.06	1325000000	48.6165	51.3835	55.2076	2.42267	7885.68	16749.4	10547.4	26.056	10.0512	19.1776	0.470804	7962.34	8.98248	30.8352	0	0	0	0	0	0	0	0	0	0	0	0	0	0	0	0	0	0	0	0	0
17	2009	7.93224	36.6013	27390000000000	45.1849	14.753	47.88	0.497381	1.623	0	10.8355	12.13	7.08	1331000000	48.6125	51.3875	55.2655	2.43183	9474.51	17914.9	11496.1	25.7658	9.60104	18.7763	0.528863	8635.48	9.06363	30.9412	0	0	0	0	0	0	0	0	0	0	0	0	0	0	0	0	0	0	0	0	0
17	2010	8.07445	36.4897	30910000000000	50.7171	14.587	49.226	0.48296	1.627	0	11.0208	11.9	7.11	1338000000	48.6113	51.3887	54.8255	2.44102	11395.9	19518.6	12990	25.4689	9.64302	18.982	0.583846	9710.66	9.18098	31.0622	0	0	0	0	0	0	0	0	0	0	0	0	0	0	0	0	0	0	0	0	0
17	2011	8.25915	36.5542	34850000000000	50.7409	15.2389	50.511	0.47915	1.632	0	11.2782	11.93	7.14	1344000000	48.6131	51.3869	54.9983	2.47547	13641.7	21213.3	14028.2	25.276	9.60138	18.112	0.643071	10436.6	9.25308	31.1822	0	0	0	0	0	0	0	0	0	0	0	0	0	0	0	0	0	0	0	0	0
17	2012	8.45331	36.6549	39070000000000	48.2675	15.7561	51.765	0.487231	1.639	0	11.5519	12.1	7.15	1351000000	48.6177	51.3823	56.034	2.5104	16359.6	22706.7	14811.8	25.103	8.87228	16.6696	0.720473	10966.1	9.30256	31.2963	0	0	0	0	0	0	0	0	0	0	0	0	0	0	0	0	0	0	0	0	0
17	2013	8.67898	36.8346	43580000000000	46.7444	15.884	53.013	0.49371	1.647	0	11.8758	12.08	7.16	1357000000	48.6248	51.3752	57.1144	2.54583	19350.7	24234.1	15855.7	24.9588	8.33789	15.6013	0.798491	11681.1	9.36573	31.4057	0	0	0	0	0	0	0	0	0	0	0	0	0	0	0	0	0	0	0	0	0
17	2014	8.9664	37.1756	48460000000000	44.9052	15.817	54.259	0.506312	1.656	0	12.2997	12.37	7.16	1364000000	48.6336	51.3664	57.8006	2.57462	22610.8	25846.2	16859.5	24.8759	8.04931	14.6823	0.874824	12357.9	9.42205	31.5117	0	0	0	0	0	0	0	0	0	0	0	0	0	0	0	0	0	0	0	0	0
17	2015	9.33183	37.7139	53550000000000	39.4642	16.2179	55.5	0.508137	1.665	0	12.8512	12.07	7.11	1371000000	48.6435	51.3565	58.3169	2.59903	26049.9	27499.4	17506.8	24.8626	8.37208	13.6274	0.947288	12767.4	9.45465	31.6116	0	0	0	0	0	0	0	0	0	0	0	0	0	0	0	0	0	0	0	0	0
17	2016	9.80263	38.4989	58870000000000	36.8944	16.3638	56.736	0.541479	1.675	0	13.5765	12.95	7.09	1379000000	48.6544	51.3456	58.6253	2.62367	29609.1	29260.6	18192	24.9223	8.37527	12.7857	1.01191	13195.4	9.48762	31.7064	0	0	0	0	0	0	0	0	0	0	0	0	0	0	0	0	0	0	0	0	0
17	2017	10.3451	39.4359	64450000000000	37.6324	16.3249	57.96	0.559121	1.683	0	14.4248	12.43	7.11	1386000000	48.6663	51.3337	58.6253	2.64854	33143.5	31302.8	18978.5	25.0111	8.10046	12.1843	1.0588	13689.1	9.52435	31.7968	0	0	0	0	0	0	0	0	0	0	0	0	0	0	0	0	0	0	0	0	0
18	1981	3.59117	75.896	358800000000	27.2694	10.4336	64.408	2.19175	3.743	0	6.31672	30.748	6.143	27496608	50.5229	49.4771	47.5737	1.80154	257.709	101.103	193.717	69.5793	12.7934	28.3041	2.54899	7045.11	8.86009	26.6061	1	0	0	0	0	0	0	0	0	0	0	0	0	0	0	0	0	0	0	0	0
18	1982	3.64229	74.4211	377000000000	26.1038	10.9224	65.073	2.17718	3.632	1	6.35292	30.263	6.017	28101824	50.5362	49.4638	47.5737	1.81441	266.897	110.117	195.554	68.0682	12.5034	27.1931	2.42375	6958.76	8.84776	26.6556	0	1	0	0	0	0	0	0	0	0	0	0	0	0	0	0	0	0	0	0	0
18	1983	3.69333	72.9238	395400000000	23.6998	10.9545	65.733	2.15567	3.527	0	6.38665	29.77	5.909	28714183	50.5541	49.4459	47.5737	1.82737	275.612	119.823	198.632	66.5371	12.1989	26.3344	2.30015	6917.55	8.84182	26.7033	0	0	1	0	0	0	0	0	0	0	0	0	0	0	0	0	0	0	0	0	0
18	1984	3.74504	71.6124	413500000000	24.3487	11.0365	66.387	2.12616	3.43	0	6.42695	29.28	5.823	29331230	50.5744	49.4256	47.5737	1.84042	279.641	133.886	205.287	65.1855	11.9381	26.026	2.08865	6998.94	8.85351	26.748	0	0	0	1	0	0	0	0	0	0	0	0	0	0	0	0	0	0	0	0	0
18	1985	3.79883	70.5632	431300000000	26.3331	10.6983	67.034	2.09164	3.343	0	6.47941	28.813	5.758	29951194	50.5953	49.4047	47.5737	1.85357	285.804	145.54	211.666	64.0838	10.2909	25.7262	1.96375	7067.03	8.86319	26.7902	0	0	0	0	1	0	0	0	0	0	0	0	0	0	0	0	0	0	0	0	0
18	1986	3.86811	69.6558	446600000000	30.8306	9.80876	67.566	2.0531	3.269	0	6.56248	28.392	5.718	30572479	50.6162	49.3838	47.5737	1.86681	291.763	154.834	223.993	63.0933	10.6843	26.2947	1.88436	7326.64	8.89927	26.8249	0	0	0	0	0	1	0	0	0	0	0	0	0	0	0	0	0	0	0	0	0
18	1987	3.93693	68.9636	463700000000	29.8655	9.84069	68.051	2.0171	3.208	0	6.65197	28.02	5.698	31195417	50.6379	49.3621	47.5737	1.88015	301.943	161.765	236.02	62.3116	10.5186	26.6841	1.86655	7565.84	8.9314	26.8625	0	0	0	0	0	0	1	0	0	0	0	0	0	0	0	0	0	0	0	0	0
18	1988	4.00717	68.4007	480300000000	30.1428	10.0787	68.532	1.99032	3.158	0	6.7481	27.696	5.692	31822527	50.6608	49.3392	47.5737	1.89358	312.153	168.163	245.612	61.6526	9.71895	26.8084	1.85625	7718.17	8.95133	26.8977	0	0	0	0	0	0	0	1	0	0	0	0	0	0	0	0	0	0	0	0	0
18	1989	4.08118	67.8413	500000000000	31.8216	10.5545	69.008	1.9757	3.117	0	6.84991	27.41	5.695	32457497	50.6857	49.3143	47.5737	1.90711	324.969	175.079	253.997	60.9914	9.55815	26.6297	1.85612	7825.53	8.96515	26.938	0	0	0	0	0	0	0	0	1	0	0	0	0	0	0	0	0	0	0	0	0
18	1990	4.16029	67.2336	516800000000	34.7778	12.4525	69.481	1.96794	3.082	0	6.9574	27.136	5.698	33102569	50.7129	49.2871	47.5737	1.92073	334.472	182.303	264.873	60.2762	9.90391	26.8711	1.83471	8001.6	8.9874	26.9709	0	0	0	0	0	0	0	0	0	1	0	0	0	0	0	0	0	0	0	0	0
18	1991	4.24871	66.6669	531500000000	33.5299	11.7593	69.949	1.96162	3.047	0	7.08119	26.844	5.693	33758328	50.7422	49.2578	47.5737	1.94368	342.621	188.832	270.175	59.5857	10.4346	26.652	1.81443	8003.21	8.9876	26.9989	0	0	0	0	0	0	0	0	0	0	1	0	0	0	0	0	0	0	0	0	0
18	1992	4.33718	66.1307	543200000000	33.6116	13.1328	70.415	1.94853	3.01	0	7.2054	26.505	5.672	34422568	50.7727	49.2273	47.5737	1.96691	347.203	195.985	281.103	58.9253	10.7104	27.1309	1.77158	8166.26	9.00777	27.0207	0	0	0	0	0	0	0	0	0	0	0	1	0	0	0	0	0	0	0	0	0
18	1993	4.42769	65.5822	558600000000	36.1775	14.0516	70.874	1.924	2.968	0	7.33147	26.101	5.635	35091272	50.8038	49.1962	46.9647	1.99041	353.986	204.64	297.155	58.2507	10.8805	28.2116	1.7298	8468.06	9.04406	27.0487	0	0	0	0	0	0	0	0	0	0	0	0	1	0	0	0	0	0	0	0	0
18	1994	4.52252	64.9781	584400000000	35.9175	14.4735	71.328	1.88489	2.918	0	7.46116	25.628	5.58	35758978	50.8344	49.1656	50.499	2.01419	367.646	216.751	312.451	57.517	10.1917	26.4659	1.69617	8737.68	9.0754	27.0938	0	0	0	0	0	0	0	0	0	0	0	0	0	1	0	0	0	0	0	0	0
18	1995	4.62323	64.2988	614900000000	35.4972	14.9484	71.777	1.83562	2.862	0	7.59591	25.094	5.511	36421438	50.864	49.136	49.8516	2.03826	389.807	225.062	328.706	56.7029	10.2945	26.809	1.73199	9025.06	9.10776	27.1447	0	0	0	0	0	0	0	0	0	0	0	0	0	0	1	0	0	0	0	0	0
18	1996	4.73066	63.7573	644500000000	36.0441	17.9945	72.223	1.78227	2.802	0	7.7468	24.52	5.434	37076387	50.8924	49.1076	50.511	2.06262	410.369	234.116	335.463	56.0105	9.78588	25.7597	1.75284	9047.9	9.11029	27.1917	0	0	0	0	0	0	0	0	0	0	0	0	0	0	0	1	0	0	0	0	0
18	1997	4.84513	63.0339	671900000000	35.5971	19.9213	72.662	1.7311	2.742	0	7.89921	23.935	5.357	37723803	50.9194	49.0806	50.3685	2.08726	427.47	244.463	346.971	55.1347	9.9669	25.6286	1.74861	9197.66	9.1267	27.2334	0	0	0	0	0	0	0	0	0	0	0	0	0	0	0	0	1	0	0	0	0
18	1998	4.96431	62.22	697100000000	35.9089	20.3069	73.098	1.68362	2.683	1	8.05311	23.361	5.288	38364307	50.9437	49.0563	50.5347	2.1122	441.185	255.899	348.948	54.1669	9.51556	24.7614	1.72406	9095.63	9.11555	27.2702	0	0	0	0	0	0	0	0	0	0	0	0	0	0	0	0	0	1	0	0	0
18	1999	5.08414	61.4321	717600000000	36.1493	22.1606	73.53	1.64205	2.627	1	8.20744	22.803	5.231	38999468	50.9636	49.0364	49.6112	2.13744	453.451	264.129	334.278	53.2246	9.03769	23.4731	1.71678	8571.34	9.05618	27.2992	0	0	0	0	0	0	0	0	0	0	0	0	0	0	0	0	0	0	1	0	0
18	2000	5.20337	60.7128	719600000000	32.6671	16.4729	73.957	1.60375	2.572	1	8.36248	22.256	5.189	39629965	50.9782	49.0218	47.8871	2.16298	447.092	272.51	344.055	52.3503	10.1836	24.9161	1.64064	8681.69	9.06897	27.302	0	0	0	0	0	0	0	0	0	0	0	0	0	0	0	0	0	0	0	1	0
18	2001	5.32856	59.8437	720900000000	33.9011	16.5662	74.379	1.56724	2.516	0	8.51736	21.705	5.161	40255956	50.9871	49.0129	48.4831	2.18431	441.846	279.01	349.828	51.3263	9.93203	25.0009	1.58362	8690.09	9.06994	27.3037	0	0	0	0	0	0	0	0	0	0	0	0	0	0	0	0	0	0	0	0	1
18	2002	5.45101	59.1028	725200000000	32.9826	16.0409	74.797	1.52695	2.458	0	8.6727	21.133	5.145	40875363	50.991	49.009	49.1315	2.20585	439.197	285.999	358.588	50.4301	9.76598	25.153	1.53566	8772.71	9.0794	27.3097	0	0	0	0	0	0	0	0	0	0	0	0	0	0	0	0	0	0	0	0	0
18	2003	5.57378	58.3979	733300000000	36.5162	15.6103	75.211	1.47772	2.395	0	8.82875	20.535	5.136	41483872	50.9916	49.0084	47.9896	2.2276	441.798	291.463	372.638	49.5692	10.0624	26.4313	1.51579	8982.72	9.10306	27.3208	0	0	0	0	0	0	0	0	0	0	0	0	0	0	0	0	0	0	0	0	0
18	2004	5.70108	57.5931	745400000000	35.8634	15.6816	75.62	1.41717	2.33	0	8.98451	19.917	5.135	42075953	50.9911	49.0089	47.0782	2.24956	446.691	298.758	392.511	48.6086	10.5941	27.8656	1.49516	9328.63	9.14084	27.3373	0	0	0	0	0	0	0	0	0	0	0	0	0	0	0	0	0	0	0	0	0
18	2005	5.83607	56.6346	761900000000	37.4227	13.9562	76.024	1.34977	2.263	0	9.14131	19.295	5.14	42647731	50.9913	49.0087	46.9287	2.27175	460.716	301.164	410.985	47.4933	11.0853	28.6285	1.52978	9636.73	9.17334	27.359	0	0	0	0	0	0	0	0	0	0	0	0	0	0	0	0	0	0	0	0	0
18	2006	5.9648	55.6641	783900000000	39.6414	13.8806	76.423	1.28873	2.198	0	9.28505	18.69	5.152	43200901	50.9923	49.0077	46.9307	2.29415	478.76	305.109	438.51	46.3791	11.533	29.6879	1.56914	10150.5	9.22528	27.3875	0	0	0	0	0	0	0	0	0	0	0	0	0	0	0	0	0	0	0	0	0
18	2007	6.10133	54.5262	814700000000	37.0989	13.73	76.816	1.23448	2.137	0	9.42815	18.124	5.169	43737512	50.9936	49.0064	47.263	2.31677	502.881	311.846	468.77	45.098	11.9245	30.3433	1.61259	10717.8	9.27966	27.4261	0	0	0	0	0	0	0	0	0	0	0	0	0	0	0	0	0	0	0	0	0
18	2008	6.24869	53.3154	853500000000	39.1676	13.1439	77.204	1.17616	2.081	0	9.5802	17.612	5.191	44254972	50.9952	49.0048	46.1115	2.33961	531.213	322.255	485.397	43.7351	12.1613	30.6483	1.64842	10968.2	9.30275	27.4726	0	0	0	0	0	0	0	0	0	0	0	0	0	0	0	0	0	0	0	0	0
18	2009	6.40943	52.1763	897600000000	35.1561	13.8041	77.587	1.11249	2.033	0	9.75363	17.162	5.218	44750054	50.9971	49.0029	47.1205	2.36268	566.158	331.456	493.413	42.4226	11.2196	29.0675	1.70809	11026	9.30801	27.523	0	0	0	0	0	0	0	0	0	0	0	0	0	0	0	0	0	0	0	0	0
18	2010	6.58642	51.1829	938400000000	34.2646	13.7602	77.964	1.05065	1.992	0	9.95754	16.779	5.247	45222699	50.9988	49.0012	46.8265	2.38598	595.272	343.128	513.011	41.2253	12.0678	29.0693	1.73484	11344.1	9.33645	27.5674	0	0	0	0	0	0	0	0	0	0	0	0	0	0	0	0	0	0	0	0	0
18	2011	6.77742	50.1845	981100000000	39.4704	13.3493	78.335	0.968365	1.958	0	10.1786	16.458	5.277	45662747	51.0014	48.9986	44.7501	2.41069	621.914	359.162	546.816	40.0059	13.6213	30.7943	1.73157	11975.1	9.39058	27.6119	0	0	0	0	0	0	0	0	0	0	0	0	0	0	0	0	0	0	0	0	0
18	2012	6.97764	49.3653	1038000000000	38.8352	13.4755	78.701	0.900335	1.93	0	10.4222	16.186	5.307	46075721	51.0045	48.9955	45.7664	2.43566	652.851	385.071	568.928	38.9431	13.3815	29.7277	1.69541	12347.7	9.42122	27.6682	0	0	0	0	0	0	0	0	0	0	0	0	0	0	0	0	0	0	0	0	0
18	2013	7.19288	48.6837	1097000000000	37.9866	14.0973	79.061	0.906921	1.905	0	10.6946	15.945	5.339	46495492	51.0059	48.9941	45.9551	2.46088	690.083	406.74	596.658	37.989	13.4105	29.3998	1.69662	12832.6	9.45974	27.7234	0	0	0	0	0	0	0	0	0	0	0	0	0	0	0	0	0	0	0	0	0
18	2014	7.43066	48.0811	1160000000000	37.4875	14.2438	79.415	1.01049	1.883	0	11.0034	15.725	5.373	46967706	51.0024	48.9976	46.9603	2.48637	728.333	431.689	622.873	37.0777	12.7892	28.4796	1.68717	13261.7	9.49264	27.7795	0	0	0	0	0	0	0	0	0	0	0	0	0	0	0	0	0	0	0	0	0
18	2015	7.69469	47.5456	1231000000000	38.3608	14.8116	79.764	1.17045	1.863	0	11.3532	15.515	5.41	47520667	50.9923	49.0077	49.3405	2.51213	773.471	457.813	641.883	36.1925	11.3302	26.4094	1.68949	13507.5	9.511	27.8391	0	0	0	0	0	0	0	0	0	0	0	0	0	0	0	0	0	0	0	0	0
18	2016	7.93629	47.02	1301000000000	36.2027	14.5413	80.108	1.36765	1.843	0	11.6679	15.308	5.453	48175048	50.9743	49.0257	49.4809	2.53814	819.932	481.324	654.997	35.3521	11.2129	25.4292	1.70349	13596.2	9.51755	27.8943	0	0	0	0	0	0	0	0	0	0	0	0	0	0	0	0	0	0	0	0	0
18	2017	8.19909	46.533	1364000000000	35.2829	14.8806	80.446	1.51375	1.825	0	12.0144	15.098	5.503	48909844	50.9504	49.0496	49.7038	2.56298	870.666	493.49	666.578	34.5187	11.262	24.5766	1.7643	13628.7	9.51993	27.9416	0	0	0	0	0	0	0	0	0	0	0	0	0	0	0	0	0	0	0	0	0
19	1981	3.99916	68.062	29630000000	91.4445	15.7374	43.45	2.70825	3.548	0	6.72108	29.957	4.463	2455588	49.5078	50.4922	57.5478	1.98035	24.893	4.73618	17.6321	61.341	8.79942	25.263	5.25592	7180.4	8.87911	24.112	1	0	0	0	0	0	0	0	0	0	0	0	0	0	0	0	0	0	0	0	0
19	1982	4.05318	67.1761	30450000000	87.2488	14.555	43.803	2.72227	3.521	0	6.77594	29.95	4.342	2523354	49.5237	50.4763	57.5478	2.00959	25.5696	4.88345	16.3476	60.4001	6.96518	22.7888	5.23597	6478.5	8.77624	24.1395	0	1	0	0	0	0	0	0	0	0	0	0	0	0	0	0	0	0	0	0	0
19	1983	4.10718	66.389	30640000000	72.8201	15.1005	44.156	2.72343	3.5	0	6.8339	29.917	4.241	2593020	49.5398	50.4602	57.5478	2.03925	25.6964	4.94653	16.815	59.5551	10.0097	23.2953	5.19482	6484.72	8.7772	24.1457	0	0	1	0	0	0	0	0	0	0	0	0	0	0	0	0	0	0	0	0	0
19	1984	4.16163	65.8986	30950000000	68.3535	15.6447	44.542	2.70892	3.482	0	6.90408	29.84	4.159	2664223	49.5549	50.4451	57.5478	2.06935	25.9219	5.02384	18.165	58.9945	11.8188	24.9192	5.15978	6818.12	8.82734	24.1555	0	0	0	1	0	0	0	0	0	0	0	0	0	0	0	0	0	0	0	0	0
19	1985	4.21846	65.7567	31660000000	63.1993	15.7513	45.445	2.68447	3.464	0	6.99237	29.692	4.095	2736712	49.5682	50.4318	57.5478	2.0999	26.5076	5.15593	18.2959	58.7643	13.0653	24.5298	5.14118	6685.35	8.80767	24.1784	0	0	0	0	1	0	0	0	0	0	0	0	0	0	0	0	0	0	0	0	0
19	1986	4.28604	65.8372	32460000000	61.8362	15.3909	46.353	2.65134	3.441	0	7.10784	29.449	4.047	2810242	49.5794	50.4206	57.5478	2.1291	27.1579	5.29828	19.3074	58.7293	15.2248	25.2539	5.12578	6870.38	8.83497	24.2032	0	0	0	0	0	1	0	0	0	0	0	0	0	0	0	0	0	0	0	0	0
19	1987	4.35246	66.1983	33470000000	67.3988	14.9901	47.264	2.62027	3.412	1	7.23372	29.098	4.011	2884851	49.5892	50.4108	57.5478	2.15871	28.0009	5.4708	20.2274	58.9646	15.1174	25.6544	5.11824	7011.58	8.85532	24.234	0	0	0	0	0	0	1	0	0	0	0	0	0	0	0	0	0	0	0	0	0
19	1988	4.42118	66.6926	34690000000	69.8355	15.6199	48.177	2.60298	3.373	1	7.36978	28.635	3.984	2960929	49.599	50.401	57.5478	2.18872	29.017	5.67096	20.9229	59.3228	14.8484	25.6061	5.11677	7066.34	8.8631	24.2697	0	0	0	0	0	0	0	1	0	0	0	0	0	0	0	0	0	0	0	0	0
19	1989	4.49705	67.0794	35740000000	73.583	16.9715	49.089	2.60297	3.324	1	7.51365	28.064	3.964	3039013	49.6099	50.3901	57.5478	2.21916	29.8921	5.85082	22.1084	59.5658	15.0756	26.2583	5.10905	7274.85	8.89218	24.2996	0	0	0	0	0	0	0	0	1	0	0	0	0	0	0	0	0	0	0	0	0
19	1990	4.5834	67.2266	37150000000	75.2852	18.1599	50.003	2.61185	3.264	1	7.66466	27.394	3.947	3119433	49.6233	50.3767	57.5478	2.25002	31.0693	6.0782	22.8937	59.5619	14.8581	26.1629	5.1116	7339.05	8.90096	24.3382	0	0	0	0	0	0	0	0	0	1	0	0	0	0	0	0	0	0	0	0	0
19	1991	4.66046	67.1452	38920000000	71.7115	13.0612	50.917	2.61509	3.193	1	7.78974	26.644	3.933	3202085	49.6391	50.3609	57.5478	2.27054	32.5628	6.35611	23.4116	59.3555	14.3522	25.537	5.12308	7311.37	8.89719	24.3848	0	0	0	0	0	0	0	0	0	0	1	0	0	0	0	0	0	0	0	0	0
19	1992	4.74715	66.7404	40160000000	76.4125	12.0164	51.832	2.60271	3.114	0	7.91542	25.841	3.921	3286520	49.6565	50.3435	57.5478	2.29125	33.5911	6.56564	25.5647	58.825	15.4702	27.0261	5.11619	7778.65	8.95914	24.4161	0	0	0	0	0	0	0	0	0	0	0	1	0	0	0	0	0	0	0	0	0
19	1993	4.84151	66.0763	42200000000	79.7315	12.6954	52.743	2.57652	3.029	0	8.04059	25.014	3.911	3372298	49.6754	50.3246	57.5478	2.31214	35.3357	6.86173	27.3766	58.0357	15.7705	27.5419	5.14968	8118.08	9.00185	24.4656	0	0	0	0	0	0	0	0	0	0	0	0	1	0	0	0	0	0	0	0	0
19	1994	4.93987	65.2636	44710000000	78.4023	13.2501	53.653	2.53371	2.941	1	8.16381	24.181	3.904	3458834	49.695	50.305	57.5478	2.33323	37.4493	7.26192	28.605	57.0997	15.8251	27.1598	5.15694	8270.14	9.02041	24.5235	0	0	0	0	0	0	0	0	0	0	0	0	0	1	0	0	0	0	0	0	0
19	1995	5.0413	64.3597	47260000000	80.2256	12.9092	54.561	2.47572	2.85	1	8.28587	23.352	3.9	3545534	49.7153	50.2847	57.5478	2.35451	39.6325	7.63053	29.784	56.0739	15.8422	26.7523	5.19393	8400.43	9.03604	24.579	0	0	0	0	0	0	0	0	0	0	0	0	0	0	1	0	0	0	0	0	0
19	1996	5.14035	63.2979	49950000000	84.4923	13.0611	55.467	2.41943	2.755	0	8.39408	22.527	3.9	3632362	49.736	50.264	57.5478	2.36828	41.8718	8.07659	30.1527	54.9038	15.4854	25.6274	5.18435	8301.12	9.02415	24.6343	0	0	0	0	0	0	0	0	0	0	0	0	0	0	0	1	0	0	0	0	0
19	1997	5.23973	62.1761	52220000000	88.0497	12.5769	56.367	2.3558	2.657	0	8.49759	21.703	3.904	3718949	49.7569	50.2431	57.5478	2.38213	43.7606	8.46134	31.8306	53.6785	16.1222	25.8757	5.17183	8559.04	9.05474	24.6788	0	0	0	0	0	0	0	0	0	0	0	0	0	0	0	0	1	0	0	0	0
19	1998	5.34338	60.9592	55220000000	92.4899	12.7596	57.264	2.25823	2.558	0	8.60065	20.885	3.915	3803887	49.7771	50.2229	57.5478	2.39606	46.3322	8.89248	34.0466	52.3585	16.1691	26.1722	5.21027	8950.48	9.09946	24.7347	0	0	0	0	0	0	0	0	0	0	0	0	0	0	0	0	0	1	0	0	0
19	1999	5.456	59.5941	59510000000	87.9039	13.4193	58.157	2.12102	2.459	0	8.70745	20.088	3.933	3885430	49.7955	50.2045	57.5478	2.41007	50.0171	9.49095	35.3892	50.8866	15.4099	25.2462	5.26998	9108.18	9.11693	24.8094	0	0	0	0	0	0	0	0	0	0	0	0	0	0	0	0	0	0	1	0	0
19	2000	5.58085	58.081	63440000000	86.896	13.8259	59.052	1.96092	2.363	0	8.82226	19.335	3.959	3962372	49.8117	50.1883	57.5478	2.42417	53.2999	10.1446	36.7457	49.2588	15.0797	24.5874	5.25403	9273.66	9.13493	24.8734	0	0	0	0	0	0	0	0	0	0	0	0	0	0	0	0	0	0	0	1	0
19	2001	5.7168	56.7669	66870000000	81.1719	14.4052	60.41	1.79339	2.275	0	8.96205	18.648	3.993	4034074	49.825	50.175	57.5478	2.44833	56.1843	10.6897	38.0283	47.8048	14.6874	24.1407	5.25592	9426.77	9.15131	24.9261	0	0	0	0	0	0	0	0	0	0	0	0	0	0	0	0	0	0	0	0	1
19	2002	5.8638	55.3188	70310000000	80.7746	14.803	61.753	1.64358	2.195	0	9.10758	18.038	4.035	4100925	49.8362	50.1638	57.5478	2.47274	58.9826	11.3261	39.2801	46.2112	14.8118	23.7172	5.20765	9578.35	9.16726	24.9762	0	0	0	0	0	0	0	0	0	0	0	0	0	0	0	0	0	0	0	0	0
19	2003	6.0206	53.813	73900000000	83.6948	14.6047	63.08	1.52763	2.124	0	9.26047	17.512	4.083	4164053	49.8459	50.1541	57.5478	2.49739	61.9754	11.9228	40.9517	44.5525	15.0226	23.5254	5.19808	9834.57	9.19366	25.026	0	0	0	0	0	0	0	0	0	0	0	0	0	0	0	0	0	0	0	0	0
19	2004	6.18432	52.363	77680000000	85.6321	14.0603	64.388	1.45671	2.065	0	9.42261	17.074	4.138	4225155	49.8548	50.1452	57.5478	2.52228	64.8531	12.828	42.7276	42.9404	14.2943	23.3503	5.05561	10112.7	9.22154	25.0759	0	0	0	0	0	0	0	0	0	0	0	0	0	0	0	0	0	0	0	0	0
19	2005	6.35398	51.0347	81340000000	89.6359	13.5745	65.672	1.41818	2.016	0	9.59672	16.72	4.197	4285502	49.8639	50.1361	57.5478	2.54742	68.0878	13.2541	44.3815	41.438	14.1664	23.1626	5.13711	10356.2	9.24534	25.1219	0	0	0	0	0	0	0	0	0	0	0	0	0	0	0	0	0	0	0	0	0
19	2006	6.52258	49.8027	85140000000	90.2629	13.2028	66.935	1.38829	1.978	0	9.771	16.444	4.26	4345412	49.8729	50.1271	57.5478	2.54192	71.554	13.5905	47.5937	40.0317	14.3328	23.7298	5.26502	10952.6	9.30133	25.1676	0	0	0	0	0	0	0	0	0	0	0	0	0	0	0	0	0	0	0	0	0
19	2007	6.69196	48.7298	89330000000	86.9115	12.8168	68.174	1.35352	1.948	0	9.95294	16.225	4.325	4404628	49.8822	50.1178	57.5478	2.53644	75.4316	13.9021	51.4811	38.7769	14.5817	24.4643	5.4259	11688	9.36631	25.2156	0	0	0	0	0	0	0	0	0	0	0	0	0	0	0	0	0	0	0	0	0
19	2008	6.87072	47.7945	94880000000	86.9344	13.5603	69.39	1.31934	1.923	0	10.1546	16.041	4.39	4463125	49.8914	50.1086	57.5478	2.53096	80.5205	14.3591	53.8748	37.6399	13.8669	24.1053	5.60765	12071.1	9.39857	25.2759	0	0	0	0	0	0	0	0	0	0	0	0	0	0	0	0	0	0	0	0	0
19	2009	7.07156	46.9599	101100000000	70.1778	15.7739	70.575	1.28265	1.903	0	10.3924	15.877	4.456	4520740	49.9009	50.0991	57.5478	2.5255	85.7803	15.3117	53.3519	36.5676	12.9428	22.4044	5.60227	11801.6	9.37599	25.3393	0	0	0	0	0	0	0	0	0	0	0	0	0	0	0	0	0	0	0	0	0
19	2010	7.30154	46.2184	105600000000	68.2186	16.7592	71.736	1.24506	1.885	0	10.6762	15.719	4.521	4577378	49.9107	50.0893	57.5478	2.52005	89.5257	16.0727	55.9938	35.5422	14.1191	22.5104	5.57005	12232.7	9.41187	25.3829	0	0	0	0	0	0	0	0	0	0	0	0	0	0	0	0	0	0	0	0	0
19	2011	7.54048	45.7331	110300000000	69.4511	17.1644	72.868	1.20968	1.869	0	10.989	15.554	4.587	4633086	49.9207	50.0793	57.5478	2.54592	93.3437	16.9245	58.4055	34.7441	14.0087	22.4856	5.51531	12606.2	9.44194	25.4262	0	0	0	0	0	0	0	0	0	0	0	0	0	0	0	0	0	0	0	0	0
19	2012	7.80636	45.3066	115000000000	68.1445	17.0792	73.946	1.17829	1.853	0	11.3431	15.381	4.654	4688000	49.931	50.069	57.5478	2.56811	97.3572	17.6479	61.2072	33.9634	14.0771	22.5936	5.51666	13056.1	9.47701	25.4682	0	0	0	0	0	0	0	0	0	0	0	0	0	0	0	0	0	0	0	0	0
19	2013	8.09197	44.9601	120500000000	65.6184	17.5708	74.97	1.14755	1.838	0	11.7301	15.194	4.722	4742107	49.9419	50.0581	58.7378	2.58583	102.038	18.4595	62.596	33.23	13.6533	21.435	5.52763	13200	9.48798	25.5149	0	0	0	0	0	0	0	0	0	0	0	0	0	0	0	0	0	0	0	0	0
19	2014	8.38592	44.7161	125600000000	67.0455	17.5004	75.941	1.11747	1.823	0	12.1358	14.989	4.791	4795396	49.9537	50.0463	58.7744	2.60368	106.326	19.3238	64.7964	32.5803	13.5209	21.2596	5.50235	13512.2	9.51135	25.5568	0	0	0	0	0	0	0	0	0	0	0	0	0	0	0	0	0	0	0	0	0
19	2015	8.68315	44.5772	130900000000	62.5183	17.4798	76.862	1.08695	1.806	0	12.5539	14.762	4.862	4847804	49.9664	50.0336	58.8891	2.62165	110.682	20.2024	67.1497	32.0233	14.1353	21.0918	5.47864	13851.6	9.53615	25.5976	0	0	0	0	0	0	0	0	0	0	0	0	0	0	0	0	0	0	0	0	0
19	2016	8.96546	44.5423	136200000000	63.9275	17.206	77.735	1.05757	1.789	0	12.9589	14.512	4.933	4899345	49.9802	50.0198	57.9786	2.63974	114.948	21.2239	69.9406	31.5834	15.0413	21.583	5.41597	14275.5	9.5663	25.6372	0	0	0	0	0	0	0	0	0	0	0	0	0	0	0	0	0	0	0	0	0
19	2017	9.25051	44.5669	141600000000	65.8144	17.1704	78.56	1.02768	1.772	0	13.3732	14.246	5.005	4949954	49.9948	50.0052	57.9786	2.65796	119.291	22.3521	72.173	31.1937	15.0368	21.4117	5.33688	14580.5	9.58744	25.6766	0	0	0	0	0	0	0	0	0	0	0	0	0	0	0	0	0	0	0	0	0
20	1981	9.46163	52.5884	40120000000	113.573	14.6119	60.809	0.548242	2.385	0	14.4373	20.168	7.549	689173	49.5978	50.4022	49.921	2.13939	31.3927	8.72343	5.95954	38.151	5.80007	7.4396	3.59866	8647.39	9.06501	24.415	1	0	0	0	0	0	0	0	0	0	0	0	0	0	0	0	0	0	0	0	0
20	1982	9.5732	52.7631	41620000000	115.162	14.8405	62.964	0.36629	2.415	0	14.6243	20.379	7.462	691702	49.5676	50.4324	49.921	2.15729	32.5744	9.04786	6.33449	38.1388	6.2138	7.62151	3.60023	9157.83	9.12236	24.4519	0	1	0	0	0	0	0	0	0	0	0	0	0	0	0	0	0	0	0	0	0
20	1983	9.67832	52.9272	43170000000	114.384	15.1227	63.822	0.342768	2.438	0	14.8008	20.483	7.382	694077	49.5449	50.4551	49.921	2.17535	33.7844	9.38131	6.6714	38.1264	6.33209	7.73987	3.60125	9611.91	9.17076	24.4883	0	0	1	0	0	0	0	0	0	0	0	0	0	0	0	0	0	0	0	0	0
20	1984	9.76933	53.1159	44530000000	121.759	14.1095	64.252	0.522637	2.453	0	14.9584	20.467	7.309	697714	49.5198	50.4802	49.921	2.19356	34.8484	9.68641	7.26006	38.1575	6.59513	8.16387	3.59765	10405.5	9.25009	24.5195	0	0	0	1	0	0	0	0	0	0	0	0	0	0	0	0	0	0	0	0	0
20	1985	9.84304	53.3156	46570000000	107.57	14.0669	64.678	0.852154	2.458	0	15.0909	20.34	7.243	703685	49.487	50.513	49.921	2.21192	36.458	10.1109	7.60078	38.2247	6.54844	8.17368	3.6058	10801.4	9.28743	24.5642	0	0	0	0	1	0	0	0	0	0	0	0	0	0	0	0	0	0	0	0	0
20	1986	9.83758	53.6533	48150000000	93.4599	14.1108	65.102	1.22245	2.456	0	15.1158	20.132	7.183	712340	49.4426	50.5574	49.921	2.23043	37.6908	10.4591	7.89027	38.5376	6.93862	8.20638	3.60362	11076.5	9.31259	24.5976	0	0	0	0	0	1	0	0	0	0	0	0	0	0	0	0	0	0	0	0	0
20	1987	9.83942	53.7998	49350000000	97.5565	16.6105	65.524	1.53738	2.45	0	15.133	19.883	7.128	723376	49.3902	50.6098	49.921	2.2491	38.6084	10.7425	8.44719	38.6668	7.50698	8.57181	3.59399	11677.5	9.36542	24.6222	0	0	0	0	0	0	1	0	0	0	0	0	0	0	0	0	0	0	0	0	0
20	1988	9.85357	54.0083	50650000000	101.583	16.6592	65.945	1.79448	2.442	0	15.1753	19.62	7.077	736474	49.3419	50.6581	49.921	2.26792	39.6046	11.044	9.14526	38.833	7.65942	9.04241	3.58607	12417.6	9.42687	24.6482	0	0	0	0	0	0	0	1	0	0	0	0	0	0	0	0	0	0	0	0	0
20	1989	9.87701	54.3693	52260000000	111.334	15.9821	66.361	1.95943	2.43	0	15.2471	19.347	7.029	751047	49.3109	50.6891	49.921	2.28691	40.8589	11.4026	9.88491	39.1223	7.68185	9.47211	3.58331	13161.5	9.48505	24.6795	0	0	0	0	0	0	0	0	1	0	0	0	0	0	0	0	0	0	0	0	0
20	1990	9.90667	54.791	54610000000	108.608	17.3377	66.776	2.05165	2.411	0	15.3346	19.049	6.987	766615	49.3056	50.6944	49.921	2.30605	42.7191	11.8939	10.6507	39.4564	8.09807	9.7665	3.59167	13893.2	9.53915	24.7235	0	0	0	0	0	0	0	0	0	1	0	0	0	0	0	0	0	0	0	0	0
20	1991	9.92678	54.5108	56670000000	104.18	18.4581	67.188	2.13063	2.381	0	15.3379	18.694	6.953	783124	49.3267	50.6733	49.921	2.32938	44.3356	12.3384	10.7226	39.1728	7.68619	9.47483	3.59332	13692.1	9.52457	24.7606	0	0	0	0	0	0	0	0	0	0	1	0	0	0	0	0	0	0	0	0	0
20	1992	9.94803	54.173	58560000000	110.097	19.037	67.598	2.20841	2.337	0	15.3372	18.259	6.928	800611	49.3682	50.6318	49.921	2.35294	45.8017	12.7546	11.7338	38.8358	8.27715	10.0351	3.59101	14656	9.59261	24.7933	0	0	0	0	0	0	0	0	0	0	0	1	0	0	0	0	0	0	0	0	0
20	1993	9.98319	53.8019	61170000000	95.4164	16.8718	67.792	2.23987	2.278	0	15.3543	17.731	6.911	818746	49.4212	50.5788	49.921	2.37675	47.8636	13.302	11.8159	38.4476	7.87865	9.67419	3.59822	14431.7	9.57718	24.8368	0	0	0	0	0	0	0	0	0	0	0	0	1	0	0	0	0	0	0	0	0
20	1994	10.0395	53.3219	62900000000	95.7762	16.6571	67.915	2.21816	2.206	0	15.3928	17.121	6.902	837110	49.475	50.525	49.921	2.40079	49.1969	13.6989	12.4986	37.9291	8.31492	9.95162	3.5913	14930.6	9.61117	24.8648	0	0	0	0	0	0	0	0	0	0	0	0	0	1	0	0	0	0	0	0	0
20	1995	10.1163	52.6927	64260000000	134.391	12.4155	68.038	2.15938	2.124	0	15.4468	16.446	6.898	855383	49.521	50.479	49.921	2.42508	50.2268	14.033	13.7389	37.2459	8.9191	10.707	3.5792	16061.7	9.6842	24.8862	0	0	0	0	0	0	0	0	0	0	0	0	0	0	1	0	0	0	0	0	0
20	1996	10.1129	52.2776	65490000000	140.849	13.1499	68.161	2.08707	2.036	0	15.3996	15.735	6.895	873423	49.561	50.439	50.6394	2.44962	51.1444	14.3474	13.9105	36.878	8.57071	10.4842	3.56471	15926.4	9.67573	24.9052	0	0	0	0	0	0	0	0	0	0	0	0	0	0	0	1	0	0	0	0	0
20	1997	10.1234	51.4766	66430000000	139.763	14.7896	68.283	2.01377	1.946	0	15.3346	15.023	6.889	891190	49.5986	50.4014	51.0773	2.4744	51.6456	14.7829	14.2777	36.142	8.36644	10.5152	3.49362	16021	9.68165	24.9194	0	0	0	0	0	0	0	0	0	0	0	0	0	0	0	0	1	0	0	0	0
20	1998	10.148	50.48	67480000000	134.91	16.0644	68.405	1.94596	1.861	0	15.2707	14.347	6.88	908702	49.6232	50.3768	49.0657	2.49943	52.3098	15.1673	15.1503	35.2093	9.52007	11.436	3.44886	16672.5	9.72152	24.9351	0	0	0	0	0	0	0	0	0	0	0	0	0	0	0	0	0	1	0	0	0
20	1999	10.1833	49.4464	67720000000	131.209	16.0601	68.527	1.89067	1.783	0	15.2186	13.731	6.865	926046	49.6247	50.3753	48.714	2.52472	52.5537	15.1619	15.9075	34.2278	9.98632	12.048	3.46617	17177.9	9.75138	24.9386	0	0	0	0	0	0	0	0	0	0	0	0	0	0	0	0	0	0	1	0	0
20	2000	10.2287	48.4309	68510000000	137.495	15.0864	68.648	1.84499	1.716	0	15.1825	13.2	6.847	943290	49.599	50.401	48.7177	2.55026	53.267	15.239	16.8564	33.2484	10.4333	12.6184	3.49544	17869.8	9.79087	24.9502	0	0	0	0	0	0	0	0	0	0	0	0	0	0	0	0	0	0	0	1	0
20	2001	10.2811	47.6344	69170000000	131.849	15.936	68.769	1.7847	1.66	0	15.1784	12.765	6.828	960276	49.5382	50.4618	48.3941	2.56984	53.7754	15.3939	17.5226	32.4559	10.9426	13.0733	3.4933	18247.5	9.81178	24.9598	0	0	0	0	0	0	0	0	0	0	0	0	0	0	0	0	0	0	0	0	1
20	2002	10.3562	46.8167	69760000000	123.641	16.6094	68.694	1.72291	1.614	0	15.2046	12.421	6.811	976964	49.4506	50.5494	50.4668	2.58636	54.2105	15.552	18.175	31.6121	10.1664	12.9047	3.48576	18603.6	9.83111	24.9684	0	0	0	0	0	0	0	0	0	0	0	0	0	0	0	0	0	0	0	0	0
20	2003	10.4658	46.0173	70810000000	114.005	17.9116	68.553	1.68477	1.576	0	15.2818	12.153	6.798	993563	49.3672	50.6328	52.4958	2.60298	55.0095	15.8013	18.6519	30.7355	9.97589	12.5128	3.48133	18772.7	9.84016	24.9833	0	0	0	0	0	0	0	0	0	0	0	0	0	0	0	0	0	0	0	0	0
20	2004	10.6076	45.2238	71860000000	113.904	16.5771	68.41	1.6812	1.545	0	15.4048	11.957	6.791	1010408	49.3267	50.6733	52.2323	2.61971	55.6764	16.1877	19.5893	29.8191	10.2509	13.0209	3.43943	19387.5	9.87238	24.998	0	0	0	0	0	0	0	0	0	0	0	0	0	0	0	0	0	0	0	0	0
20	2005	10.7657	44.4317	73130000000	111.917	16.5136	68.268	1.69321	1.52	0	15.5491	11.821	6.787	1027662	49.3533	50.6467	54.6706	2.63655	56.4781	16.6478	20.54	28.8826	9.44079	12.7324	3.39253	19987.1	9.90284	25.0155	0	0	0	0	0	0	0	0	0	0	0	0	0	0	0	0	0	0	0	0	0
20	2006	10.8813	43.7985	74640000000	109.806	16.8987	68.125	1.72156	1.498	0	15.6472	11.733	6.783	1045507	49.4577	50.5423	55.0122	2.65349	57.7248	16.9104	21.5082	28.1513	9.24958	12.9644	3.41357	20572	9.93168	25.0359	0	0	0	0	0	0	0	0	0	0	0	0	0	0	0	0	0	0	0	0	0
20	2007	10.9898	43.1184	77230000000	111.275	16.4445	67.982	1.72637	1.479	0	15.7284	11.674	6.779	1063713	49.6215	50.3785	55.7584	2.67055	60.0692	17.1657	22.6047	27.3899	9.12557	12.9484	3.49938	21250.8	9.96415	25.0701	0	0	0	0	0	0	0	0	0	0	0	0	0	0	0	0	0	0	0	0	0
20	2008	11.1056	42.4607	80160000000	112.926	17.0519	67.839	1.66416	1.461	0	15.8211	11.626	6.772	1081563	49.8074	50.1926	56.3791	2.68771	62.7942	17.3698	23.4291	26.6396	8.54069	12.7488	3.61515	21662.2	9.98333	25.1073	0	0	0	0	0	0	0	0	0	0	0	0	0	0	0	0	0	0	0	0	0
20	2009	11.2454	41.8644	83510000000	102.791	18.7765	67.695	1.51587	1.443	0	15.9532	11.577	6.763	1098083	49.9661	50.0339	60.1337	2.70498	65.9107	17.595	22.9569	25.9112	7.26199	10.9598	3.746	20906.4	9.94781	25.1482	0	0	0	0	0	0	0	0	0	0	0	0	0	0	0	0	0	0	0	0	0
20	2010	11.4175	41.351	85470000000	109.101	18.5199	67.551	1.31445	1.424	0	16.1388	11.517	6.756	1112612	50.0653	49.9347	59.5915	2.72237	67.3481	18.1267	23.2634	25.2122	7.3959	10.9979	3.7154	20908.9	9.94793	25.1715	0	0	0	0	0	0	0	0	0	0	0	0	0	0	0	0	0	0	0	0	0
20	2011	11.6674	41.4086	87080000000	110.817	19.088	67.406	1.09242	1.406	1	16.4987	11.441	6.753	1124833	50.0943	49.9057	59.6353	2.74202	68.4281	18.6532	23.3573	24.9098	7.70319	10.8268	3.66843	20765.2	9.94103	25.1901	0	0	0	0	0	0	0	0	0	0	0	0	0	0	0	0	0	0	0	0	0
20	2012	11.94	41.5149	87730000000	112.538	18.8141	67.261	0.90386	1.39	1	16.8969	11.353	6.758	1135046	50.0689	49.9311	59.8626	2.76181	68.5991	19.1335	22.6851	24.618	7.45346	10.3784	3.58529	19986.1	9.90279	25.1976	0	0	0	0	0	0	0	0	0	0	0	0	0	0	0	0	0	0	0	0	0
20	2013	12.2324	41.713	87070000000	121.14	18.4524	67.137	0.774057	1.376	1	17.3349	11.255	6.772	1143866	50.0112	49.9888	57.3446	2.78174	67.8334	19.233	21.3695	24.3781	7.26449	10.4693	3.52693	18681.8	9.83531	25.1899	0	0	0	0	0	0	0	0	0	0	0	0	0	0	0	0	0	0	0	0	0
20	2014	12.5336	41.9915	85600000000	131.116	16.787	67.031	0.733317	1.364	1	17.7967	11.143	6.799	1152285	49.9545	50.0455	56.5491	2.80182	66.5631	19.0387	21.0893	24.1948	7.21642	10.7048	3.49621	18302.1	9.81477	25.173	0	0	0	0	0	0	0	0	0	0	0	0	0	0	0	0	0	0	0	0	0
20	2015	12.833	42.3053	83420000000	137.587	16.3538	66.946	0.752186	1.354	1	18.262	11.011	6.838	1160985	49.9224	50.0776	55.3562	2.82204	64.6549	18.7693	21.5031	24.0433	7.45471	11.5072	3.44471	18521.4	9.82668	25.1472	0	0	0	0	0	0	0	0	0	0	0	0	0	0	0	0	0	0	0	0	0
20	2016	13.1238	42.8501	81800000000	139.383	15.2467	66.881	0.789478	1.345	0	18.7474	10.852	6.89	1170187	49.9201	50.0799	54.2981	2.8424	63.242	18.5583	22.5378	24.1028	8.36565	12.5919	3.40775	19260	9.86579	25.1275	0	0	0	0	0	0	0	0	0	0	0	0	0	0	0	0	0	0	0	0	0
20	2017	13.4154	43.3732	81800000000	147.378	14.9081	66.836	0.807965	1.337	0	19.234	10.668	6.952	1179680	49.9399	50.0601	54.9274	2.86292	63.3189	18.4791	23.4915	24.1392	8.26642	12.9444	3.42652	19913.5	9.89915	25.1275	0	0	0	0	0	0	0	0	0	0	0	0	0	0	0	0	0	0	0	0	0
21	1981	14.6049	53.7721	508400000000	70.7447	27.2726	83.915	-0.0284052	1.44	0	22.4583	10.4	11	5121572	50.6372	49.3628	64.1629	2.95874	247.504	260.875	136.256	31.3138	6.72103	9.60508	0.948744	26604.3	10.1888	26.9545	1	0	0	0	0	0	0	0	0	0	0	0	0	0	0	0	0	0	0	0	0
21	1982	14.7509	52.9453	509900000000	70.8387	27.691	84.025	-0.073481	1.43	0	22.5609	10.3	10.8	5117810	50.6623	49.3377	64.1629	2.97458	249.032	260.913	141.276	30.3844	6.91451	9.92839	0.954461	27604.8	10.2257	26.9576	0	1	0	0	0	0	0	0	0	0	0	0	0	0	0	0	0	0	0	0	0
21	1983	14.8749	52.047	512400000000	69.6331	26.9825	84.134	-0.0686662	1.38	0	22.6168	9.9	11.2	5114297	50.684	49.316	64.1629	2.9905	252.835	259.56	144.944	29.4302	6.92648	10.1374	0.974091	28340.9	10.2521	26.9624	0	0	1	0	0	0	0	0	0	0	0	0	0	0	0	0	0	0	0	0	0
21	1984	14.9909	51.1769	515100000000	70.9086	25.1306	84.243	-0.0523767	1.4	0	22.6627	10.1	11.2	5111619	50.7006	49.2994	64.1629	3.0065	257.843	257.275	150.982	28.5142	7.09181	10.5039	1.00221	29537.1	10.2934	26.9677	0	0	0	1	0	0	0	0	0	0	0	0	0	0	0	0	0	0	0	0	0
21	1985	15.1056	50.411	519800000000	72.0873	24.5899	84.351	0.0405269	1.45	0	22.7205	10.5	11.4	5113691	50.7107	49.2893	64.1629	3.02259	264.743	255.06	157.027	27.6905	7.15393	10.826	1.03797	30707.2	10.3323	26.9767	0	0	0	0	1	0	0	0	0	0	0	0	0	0	0	0	0	0	0	0	0
21	1986	15.2614	49.7916	527800000000	64.7973	23.5316	84.458	0.133728	1.48	0	22.8604	10.8	11.3	5120534	50.7137	49.2863	64.1629	3.03877	273.944	253.855	164.728	26.9313	7.47622	11.1849	1.07914	32170.1	10.3788	26.992	0	0	0	0	0	1	0	0	0	0	0	0	0	0	0	0	0	0	0	0	0
21	1987	15.3947	49.3458	540300000000	61.3529	24.2985	84.565	0.126664	1.5	0	22.9913	11	11.3	5127024	50.7099	49.2901	64.1629	3.05503	287.665	252.587	165.147	26.3544	7.32735	10.9549	1.13887	32211.1	10.3801	27.0153	0	0	0	0	0	0	1	0	0	0	0	0	0	0	0	0	0	0	0	0	0
21	1988	15.5004	49.0178	552800000000	63.7553	24.701	84.671	0.0485934	1.56	0	23.0983	11.5	11.5	5129516	50.7011	49.2989	64.1629	3.07138	301.36	251.47	165.125	25.9195	7.02929	10.7042	1.19839	32191.1	10.3794	27.0383	0	0	0	0	0	0	0	1	0	0	0	0	0	0	0	0	0	0	0	0	0
21	1989	15.5706	48.7233	562500000000	67.0449	24.3605	84.777	0.0599877	1.62	0	23.1571	12	11.6	5132594	50.6892	49.3108	64.1629	3.08781	311.772	250.766	166.19	25.5662	6.82926	10.5873	1.24327	32379.3	10.3853	27.0557	0	0	0	0	0	0	0	0	1	0	0	0	0	0	0	0	0	0	0	0	0
21	1990	15.6013	48.4346	571800000000	67.2902	23.9066	84.843	0.162456	1.67	0	23.1577	12.3	11.9	5140939	50.6758	49.3242	64.1629	3.10434	322.725	249.093	168.642	25.2769	6.61168	10.5692	1.2956	32803.7	10.3983	27.0721	0	0	0	0	0	0	0	0	0	1	0	0	0	0	0	0	0	0	0	0	0
21	1991	15.5876	48.4204	579900000000	69.1465	24.2481	84.871	0.259518	1.68	0	23.1352	12.5	11.6	5154298	50.6617	49.3383	64.1629	3.12348	333.431	246.483	170.992	25.2852	6.48367	10.5669	1.35276	33174.6	10.4095	27.0861	0	0	0	0	0	0	0	0	0	0	1	0	0	0	0	0	0	0	0	0	0
21	1992	15.5393	48.3451	586300000000	67.002	24.163	84.898	0.330671	1.76	0	23.0518	13.1	11.8	5171370	50.6467	49.3533	64.1629	3.14274	342.859	243.457	174.338	25.2933	6.52736	10.656	1.40829	33712.2	10.4256	27.0971	0	0	0	0	0	0	0	0	0	0	0	1	0	0	0	0	0	0	0	0	0
21	1993	15.4608	48.2774	592100000000	65.6049	25.3011	84.925	0.333166	1.75	0	22.9248	13	12.1	5188628	50.6311	49.3689	64.1629	3.16212	350.808	241.269	174.357	25.3526	6.26863	10.5534	1.45401	33603.7	10.4224	27.1069	0	0	0	0	0	0	0	0	0	0	0	0	1	0	0	0	0	0	0	0	0
21	1994	15.3574	48.2852	596300000000	67.7805	24.4042	84.952	0.337707	1.81	0	22.7727	13.4	11.7	5206180	50.6147	49.3853	64.1629	3.18162	357.37	238.929	183.654	25.5125	6.49424	11.0375	1.49572	35276.2	10.471	27.114	0	0	0	0	0	0	0	0	0	0	0	0	0	1	0	0	0	0	0	0	0
21	1995	15.2363	48.381	602300000000	68.5146	24.0521	84.979	0.520962	1.8	0	22.6078	13.3	12.1	5233373	50.598	49.402	64.1629	3.20124	365.283	237.001	189.215	25.7732	6.56577	11.2587	1.54127	36155.4	10.4956	27.124	0	0	0	0	0	0	0	0	0	0	0	0	0	0	1	0	0	0	0	0	0
21	1996	15.1756	48.7299	611400000000	68.4713	24.1054	85.006	0.565926	1.75	0	22.5707	12.9	11.6	5263074	50.5808	49.4192	64.7052	3.22099	375.741	235.623	194.702	26.1592	6.38338	11.2404	1.59467	36994	10.5185	27.139	0	0	0	0	0	0	0	0	0	0	0	0	0	0	0	1	0	0	0	0	0
21	1997	15.1023	49.0652	621700000000	71.1685	23.6392	85.033	0.415565	1.75	0	22.5123	12.8	11.3	5284991	50.5634	49.4366	64.1905	3.24085	386.998	234.738	201.051	26.5529	6.42995	11.5797	1.64864	38041.9	10.5464	27.1558	0	0	0	0	0	0	0	0	0	0	0	0	0	0	0	0	1	0	0	0	0
21	1998	15.0205	49.3967	635200000000	71.2991	24.1291	85.06	0.363163	1.72	0	22.4402	12.5	11	5304219	50.5468	49.4532	65.6605	3.26084	401.674	233.507	205.511	26.9564	5.7417	11.1104	1.72018	38744.8	10.5648	27.1772	0	0	0	0	0	0	0	0	0	0	0	0	0	0	0	0	0	1	0	0	0
21	1999	14.9352	49.7075	650300000000	72.6972	24.366	85.086	0.330886	1.73	0	22.3592	12.4	11.1	5321799	50.5316	49.4684	64.8662	3.28094	418.531	231.777	211.569	27.3484	5.80214	11.4303	1.80575	39755.2	10.5905	27.2007	0	0	0	0	0	0	0	0	0	0	0	0	0	0	0	0	0	0	1	0	0
21	2000	14.8538	49.9773	664100000000	82.984	23.8738	85.1	0.334234	1.77	0	22.2773	12.6	10.9	5339616	50.5186	49.4814	62.22	3.30118	433.875	230.198	219.497	27.7	6.72891	12.4875	1.88479	41107.2	10.6239	27.2217	0	0	0	0	0	0	0	0	0	0	0	0	0	0	0	0	0	0	0	1	0
21	2001	14.8822	50.2406	680600000000	83.9686	24.3249	85.15	0.358316	1.74	0	22.3591	12.2	10.9	5358783	50.508	49.492	63.6456	3.31472	451.511	229.075	221.303	27.8815	5.97594	11.8212	1.97102	41297.3	10.6286	27.2462	0	0	0	0	0	0	0	0	0	0	0	0	0	0	0	0	0	0	0	0	1
21	2002	14.9049	50.5053	695500000000	84.557	24.8691	85.25	0.319487	1.72	0	22.4327	11.9	10.9	5375931	50.4994	49.5006	64.0946	3.32832	467.129	228.385	222.335	28.0726	5.62049	11.4779	2.04536	41357.6	10.63	27.2679	0	0	0	0	0	0	0	0	0	0	0	0	0	0	0	0	0	0	0	0	0
21	2003	14.9429	50.7585	707900000000	80.8817	25.038	85.36	0.27201	1.76	0	22.5277	12	10.7	5390574	50.4915	49.5085	64.2334	3.34197	480.975	226.916	223.203	28.2308	5.41308	11.2774	2.11962	41406.1	10.6312	27.2856	0	0	0	0	0	0	0	0	0	0	0	0	0	0	0	0	0	0	0	0	0
21	2004	15.0211	50.9987	719900000000	82.2078	24.9339	85.566	0.258432	1.78	0	22.6816	12	10.3	5404523	50.4823	49.5177	63.2363	3.35568	494.748	225.156	229.158	28.3171	5.7757	11.7025	2.19735	42401.2	10.6549	27.3024	0	0	0	0	0	0	0	0	0	0	0	0	0	0	0	0	0	0	0	0	0
21	2005	15.1527	51.2417	732600000000	89.3997	24.4987	85.856	0.275482	1.8	0	22.9172	11.9	10.1	5419432	50.4708	49.5292	63.4598	3.36944	508.622	223.939	234.513	28.3245	5.70548	11.6975	2.27125	43272.6	10.6753	27.3198	0	0	0	0	0	0	0	0	0	0	0	0	0	0	0	0	0	0	0	0	0
21	2006	15.3891	51.5684	747100000000	97.3667	24.2035	86.098	0.328645	1.85	0	23.3249	12	10.2	5437272	50.4568	49.5432	63.2629	3.38326	524.825	222.266	243.689	28.2434	5.65866	11.9831	2.36125	44818.3	10.7104	27.3394	0	0	0	0	0	0	0	0	0	0	0	0	0	0	0	0	0	0	0	0	0
21	2007	15.658	51.8915	768000000000	100.068	24.338	86.293	0.443466	1.84	0	23.7831	11.7	10.2	5461438	50.4406	49.5594	64.9296	3.39714	546.617	221.337	245.905	28.1084	4.84886	11.2298	2.46962	45025.7	10.715	27.367	0	0	0	0	0	0	0	0	0	0	0	0	0	0	0	0	0	0	0	0	0
21	2008	15.9605	52.2258	787600000000	104.828	25.1009	86.487	0.587548	1.89	1	24.2959	11.8	9.9	5493621	50.4225	49.5775	64.9351	3.41108	566.49	221.096	244.646	27.9299	4.5925	10.8921	2.56219	44532.7	10.704	27.3922	0	0	0	0	0	0	0	0	0	0	0	0	0	0	0	0	0	0	0	0	0
21	2009	16.2972	52.5775	803900000000	89.755	27.935	86.654	0.535079	1.84	1	24.8659	11.4	9.9	5523095	50.4024	49.5976	67.1794	3.42507	583.287	220.593	232.642	27.7117	3.89689	9.49825	2.64418	42121.7	10.6483	27.4127	0	0	0	0	0	0	0	0	0	0	0	0	0	0	0	0	0	0	0	0	0
21	2010	16.6677	52.9459	810600000000	94.1	27.3658	86.795	0.444197	1.87	0	25.4926	11.4	9.8	5547683	50.3806	49.6194	64.1319	3.43912	590.476	220.084	236.995	27.4534	5.00356	10.4873	2.68295	42719.6	10.6624	27.421	0	0	0	0	0	0	0	0	0	0	0	0	0	0	0	0	0	0	0	0	0
21	2011	17.0323	53.4748	813200000000	101.246	26.5647	86.957	0.411738	1.75	0	26.1403	10.6	9.4	5570572	50.3564	49.6436	63.7184	3.45655	593.096	220.129	240.163	27.3346	5.03907	10.7148	2.69431	43112.8	10.6716	27.4243	0	0	0	0	0	0	0	0	0	0	0	0	0	0	0	0	0	0	0	0	0
21	2012	17.4897	53.9838	815500000000	103.241	26.4715	87.142	0.376272	1.73	0	26.9314	10.4	9.4	5591572	50.3309	49.6691	62.9859	3.47408	595.05	220.47	240.707	27.0524	5.1953	10.925	2.69901	43048.2	10.6701	27.4271	0	0	0	0	0	0	0	0	0	0	0	0	0	0	0	0	0	0	0	0	0
21	2013	18.0265	54.5866	819200000000	103.05	26.0075	87.292	0.416901	1.67	0	27.8665	10	9.3	5614932	50.3064	49.6936	62.8321	3.49169	597.725	221.485	242.954	26.7201	5.29795	11.0229	2.69871	43269.2	10.6752	27.4316	0	0	0	0	0	0	0	0	0	0	0	0	0	0	0	0	0	0	0	0	0
21	2014	18.5705	55.2868	823700000000	102.264	25.7857	87.41	0.507053	1.69	0	28.8375	10.1	9.1	5643475	50.2864	49.7136	62.0647	3.5094	601.437	222.296	246.888	26.4494	5.64092	11.3699	2.70557	43747.5	10.6862	27.4371	0	0	0	0	0	0	0	0	0	0	0	0	0	0	0	0	0	0	0	0	0
21	2015	19.0474	55.9834	829300000000	104.048	25.4692	87.526	0.706424	1.71	0	29.7108	10.2	9.2	5683483	50.2732	49.7268	61.9105	3.52719	605.587	223.716	252.672	26.2725	5.7826	11.6051	2.70695	44457.2	10.7023	27.4439	0	0	0	0	0	0	0	0	0	0	0	0	0	0	0	0	0	0	0	0	0
21	2016	19.4225	56.2982	837300000000	100.169	24.8685	87.642	0.780393	1.79	0	30.3569	10.8	9.2	5728010	50.2674	49.7326	61.8479	3.54507	612.808	224.45	258.735	25.9412	5.7947	11.79	2.73027	45170.1	10.7182	27.4534	0	0	0	0	0	0	0	0	0	0	0	0	0	0	0	0	0	0	0	0	0
21	2017	19.6595	56.62	848800000000	102.979	24.4121	87.757	0.643351	1.75	0	30.7907	10.6	9.2	5764980	50.2684	49.7316	61.5561	3.56304	623.15	225.647	264.588	25.8293	5.96364	11.9838	2.76162	45895.8	10.7341	27.4671	0	0	0	0	0	0	0	0	0	0	0	0	0	0	0	0	0	0	0	0	0
22	1981	3.03369	82.7961	60750000000	50.6152	9.16509	52.401	2.24854	4.247	0	5.54546	33.556	7.66	5935909	49.5875	50.4125	64.4174	1.7227	42.5737	18.1776	31.9961	77.2506	9.9826	18.7404	2.3421	5390.25	8.59235	24.8301	1	0	0	0	0	0	0	0	0	0	0	0	0	0	0	0	0	0	0	0	0
22	1982	3.09906	81.4187	63570000000	41.075	9.42739	53.05	2.1971	4.122	0	5.62228	33.047	7.516	6067770	49.5952	50.4048	64.4174	1.74179	45.1079	18.4625	32.5399	75.7964	8.82876	18.2137	2.44321	5362.74	8.58723	24.8754	0	1	0	0	0	0	0	0	0	0	0	0	0	0	0	0	0	0	0	0	0
22	1983	3.16406	80.1349	65080000000	41.3412	8.52764	53.323	2.15035	4.005	0	5.69958	32.556	7.382	6199661	49.6031	50.3969	64.4174	1.76108	46.5388	18.5366	34.0458	74.4353	8.56431	18.616	2.51064	5491.56	8.61097	24.8988	0	0	1	0	0	0	0	0	0	0	0	0	0	0	0	0	0	0	0	0	0
22	1984	3.23041	78.9254	67020000000	51.7435	7.51038	53.596	2.10843	3.896	0	5.78003	32.077	7.255	6331764	49.6115	50.3885	64.4174	1.78059	48.3536	18.67	34.4724	73.1454	7.27286	18.3013	2.58991	5444.36	8.60234	24.9283	0	0	0	1	0	0	0	0	0	0	0	0	0	0	0	0	0	0	0	0	0
22	1985	3.29988	77.7759	69280000000	56.9971	7.08263	53.868	2.07049	3.795	0	5.8664	31.612	7.134	6464229	49.6207	50.3793	64.4174	1.80032	50.5089	18.7674	33.7407	71.9095	9.72053	17.3303	2.6913	5219.6	8.56018	24.9614	0	0	0	0	1	0	0	0	0	0	0	0	0	0	0	0	0	0	0	0	0
22	1986	3.38618	76.7027	71100000000	49.4261	7.29611	54.14	2.03255	3.703	0	5.98347	31.167	7.015	6596962	49.6307	50.3693	64.4174	1.82315	51.9572	19.1464	34.929	70.7192	8.2676	17.4797	2.71367	5294.72	8.57447	24.9874	0	0	0	0	0	1	0	0	0	0	0	0	0	0	0	0	0	0	0	0	0
22	1987	3.47225	75.678	73000000000	58.0565	4.00787	54.412	1.99559	3.62	0	6.09998	30.745	6.901	6729933	49.6414	50.3586	64.4174	1.84626	53.7415	19.2579	38.4629	69.578	7.89245	18.7483	2.79062	5715.2	8.65089	25.0137	0	0	0	0	0	0	1	0	0	0	0	0	0	0	0	0	0	0	0	0	0
22	1988	3.5583	74.71	76070000000	71.3525	3.54233	54.684	1.96437	3.544	0	6.21671	30.344	6.791	6863441	49.6535	50.3465	64.4174	1.86968	55.8788	20.1931	39.2922	68.4933	7.71356	18.3789	2.76723	5724.85	8.65257	25.0549	0	0	0	0	0	0	0	1	0	0	0	0	0	0	0	0	0	0	0	0	0
22	1989	3.64441	73.8189	79750000000	69.4727	2.93194	54.955	1.93995	3.475	0	6.33468	29.956	6.687	6997888	49.6675	50.3325	64.4174	1.89338	58.4595	21.2886	41.0213	67.4843	9.15725	18.3032	2.74605	5861.95	8.67624	25.1021	0	0	0	0	0	0	0	0	1	0	0	0	0	0	0	0	0	0	0	0	0
22	1990	3.73141	73.0106	84040000000	69.1984	2.92604	55.226	1.91928	3.411	0	6.45574	29.568	6.59	7133494	49.6836	50.3164	64.4174	1.91739	61.3775	22.6606	38.9694	66.5548	10.1908	16.5001	2.70855	5462.88	8.60573	25.1545	0	0	0	0	0	0	0	0	0	1	0	0	0	0	0	0	0	0	0	0	0
22	1991	3.83293	72.205	86780000000	83.0911	3.21565	55.497	1.90114	3.349	0	6.6005	29.162	6.501	7270409	49.7011	50.2989	64.4174	1.94223	63.4224	23.3534	39.2683	65.6045	1	16.1021	2.71577	5401.11	8.59436	25.1866	0	0	0	0	0	0	0	0	0	0	1	0	0	0	0	0	0	0	0	0	0
22	1992	3.93115	71.5004	88570000000	80.4648	3.84325	55.767	1.87941	3.287	0	6.74194	28.728	6.423	7408342	49.7193	50.2807	62.6211	1.96739	64.4914	24.0799	43.3966	64.7585	1	18.3143	2.67823	5857.81	8.67553	25.2071	0	0	0	0	0	0	0	0	0	0	0	1	0	0	0	0	0	0	0	0	0
22	1993	4.02798	70.8556	91410000000	78.0029	4.48307	56.037	1.84723	3.226	0	6.88203	28.261	6.355	7546463	49.7392	50.2608	61.9029	1.99287	66.3157	25.0954	46.531	63.9735	1	19.3926	2.64255	6165.94	8.7268	25.2386	0	0	0	0	0	0	0	0	0	0	0	0	1	0	0	0	0	0	0	0	0
22	1994	4.12661	70.2117	95020000000	77.1579	4.89773	56.752	1.80231	3.163	0	7.02398	27.762	6.298	7683707	49.7621	50.2379	67.3582	2.01869	68.5429	26.4726	47.6027	63.1878	1	16.3535	2.58921	6195.28	8.73154	25.2773	0	0	0	0	0	0	0	0	0	0	0	0	0	1	0	0	0	0	0	0	0
22	1995	4.22915	69.5344	99480000000	73.898	4.83759	57.598	1.74861	3.101	0	7.16987	27.239	6.251	7819247	49.7881	50.2119	65.8052	2.04484	71.5251	27.9524	50.2179	62.3646	3.13334	17.2621	2.55882	6422.35	8.76754	25.3232	0	0	0	0	0	0	0	0	0	0	0	0	0	0	1	0	0	0	0	0	0
22	1996	4.34467	68.8873	104000000000	72.6425	5.18261	58.441	1.69312	3.04	0	7.33759	26.707	6.214	7952763	49.8191	50.1809	66.1799	2.06714	74.5574	29.4034	53.7991	61.5497	4.09515	17.5017	2.53567	6764.83	8.81949	25.3673	0	0	0	0	0	0	0	0	0	0	0	0	0	0	0	1	0	0	0	0	0
22	1997	4.4607	68.1579	109200000000	74.2332	7.07105	59.276	1.64177	2.983	0	7.50102	26.184	6.184	8084407	49.8534	50.1466	64.2518	2.08969	78.1767	31.064	58.1053	60.6569	6.66106	19.0145	2.51663	7187.34	8.88007	25.4168	0	0	0	0	0	0	0	0	0	0	0	0	0	0	0	0	1	0	0	0	0
22	1998	4.57679	67.3831	116200000000	75.9113	7.32182	60.107	1.59547	2.93	0	7.66077	25.683	6.158	8214426	49.8832	50.1168	62.3237	2.11248	83.6759	32.4776	62.1789	59.7223	8.25737	20.1687	2.57642	7569.48	8.93188	25.4782	0	0	0	0	0	0	0	0	0	0	0	0	0	0	0	0	0	1	0	0	0
22	1999	4.69204	66.6197	127000000000	76.3028	7.88406	60.933	1.55649	2.882	0	7.81786	25.211	6.137	8343283	49.8986	50.1014	60.3957	2.13553	93.2115	33.8179	66.3544	58.8018	8.79626	20.6875	2.75628	7953.03	8.98131	25.5677	0	0	0	0	0	0	0	0	0	0	0	0	0	0	0	0	0	0	1	0	0
22	2000	4.80657	65.8893	135900000000	79.3004	8.72035	61.753	1.52297	2.839	0	7.97359	24.771	6.117	8471321	49.8939	50.1061	58.4676	2.15882	100.219	35.6884	70.1078	57.9157	10.4424	21.4244	2.80818	8275.9	9.0211	25.6352	0	0	0	0	0	0	0	0	0	0	0	0	0	0	0	0	0	0	0	1	0
22	2001	4.93379	65.1339	146300000000	70.5106	9.53021	62.565	1.49131	2.799	0	8.14736	24.356	6.098	8598601	49.8663	50.1337	56.5395	2.17516	109.43	36.8779	71.3762	56.9865	11.1726	21.2021	2.96736	8300.91	9.02412	25.709	0	0	0	0	0	0	0	0	0	0	0	0	0	0	0	0	0	0	0	0	1
22	2002	5.0577	64.4476	155500000000	68.7233	9.97161	63.371	1.45901	2.762	0	8.31727	23.959	6.08	8724975	49.8208	50.1792	54.6114	2.19163	116.459	39.0541	75.5076	56.1304	11.7268	22.0379	2.982	8654.19	9.0658	25.77	0	0	0	0	0	0	0	0	0	0	0	0	0	0	0	0	0	0	0	0	0
22	2003	5.17586	63.7689	165100000000	84.4495	8.63688	64.605	1.42637	2.725	1	8.47645	23.572	6.064	8850317	49.769	50.231	52.6833	2.20823	123.288	41.7791	75.3163	55.2925	12.1033	21.5895	2.95094	8510.01	9.049	25.8296	0	0	0	0	0	0	0	0	0	0	0	0	0	0	0	0	0	0	0	0	0
22	2004	5.28481	63.0224	170800000000	81.3514	7.58809	66.003	1.39277	2.689	1	8.61542	23.196	6.048	8974444	49.7263	50.2737	50.7552	2.22494	126.433	44.3329	76.3044	54.407	12.6621	22.0044	2.85189	8502.41	9.0481	25.8636	0	0	0	0	0	0	0	0	0	0	0	0	0	0	0	0	0	0	0	0	0
22	2005	5.38361	62.1791	175900000000	61.6536	8.08939	67.37	1.3592	2.653	0	8.73109	22.836	6.035	9097257	49.7028	50.2972	48.8272	2.24179	130.341	45.5877	83.3723	53.448	12.7684	24.2507	2.85913	9164.56	9.1231	25.8933	0	0	0	0	0	0	0	0	0	0	0	0	0	0	0	0	0	0	0	0	0
22	2006	5.4837	61.2777	182600000000	63.7665	8.78702	68.71	1.32596	2.619	0	8.84398	22.496	6.025	9218686	49.7015	50.2985	46.8991	2.27711	135.873	46.6868	92.2691	52.4337	14.1916	26.8383	2.9103	10008.9	9.21123	25.9303	0	0	0	0	0	0	0	0	0	0	0	0	0	0	0	0	0	0	0	0	0
22	2007	5.57411	60.2978	192000000000	61.9472	9.17707	70.02	1.29518	2.586	0	8.93517	22.182	6.019	9338861	49.7182	50.2818	44.971	2.31299	143.712	48.2924	100.089	51.3626	15.4016	28.6857	2.97587	10717.4	9.27963	25.9808	0	0	0	0	0	0	0	0	0	0	0	0	0	0	0	0	0	0	0	0	0
22	2008	5.66108	59.276	203200000000	61.3921	10.0566	71.3	1.26846	2.556	0	9.01674	21.896	6.018	9458075	49.7472	50.2528	45.9391	2.34943	153.204	49.9986	103.301	50.2593	14.5132	27.4827	3.06416	10922	9.29853	26.0375	0	0	0	0	0	0	0	0	0	0	0	0	0	0	0	0	0	0	0	0	0
22	2009	5.75192	58.2869	215100000000	50.6123	10.7056	72.542	1.24681	2.528	0	9.10453	21.636	6.022	9576737	49.78	50.22	47.6	2.38645	163.139	51.9495	104.278	49.1824	13.6482	25.4044	3.14033	10888.7	9.29548	26.0943	0	0	0	0	0	0	0	0	0	0	0	0	0	0	0	0	0	0	0	0	0
22	2010	5.85177	57.3864	223200000000	55.9999	9.92711	73.753	1.22858	2.503	0	9.20989	21.398	6.03	9695121	49.8106	50.1894	47.0922	2.42405	170.227	52.9602	112.975	48.1765	14.706	26.7813	3.21424	11652.8	9.3633	26.1313	0	0	0	0	0	0	0	0	0	0	0	0	0	0	0	0	0	0	0	0	0
22	2011	5.96682	56.658	234000000000	58.9897	9.32214	74.827	1.21067	2.481	0	9.34751	21.178	6.039	9813210	49.8378	50.1622	45.8413	2.47031	179.711	54.3063	116.515	47.3105	14.3455	26.9651	3.30921	11873.3	9.38204	26.1787	0	0	0	0	0	0	0	0	0	0	0	0	0	0	0	0	0	0	0	0	0
22	2012	6.0872	56.0279	243800000000	58.3887	9.88615	75.802	1.19228	2.46	0	9.49774	20.969	6.048	9930911	49.8635	50.1365	45.4918	2.51746	188.347	55.4212	119.681	46.5302	13.9902	26.7615	3.39846	12051.4	9.39693	26.2195	0	0	0	0	0	0	0	0	0	0	0	0	0	0	0	0	0	0	0	0	0
22	2013	6.2156	55.4918	252900000000	56.6818	10.4483	76.749	1.17437	2.441	0	9.66476	20.761	6.058	10048224	49.888	50.112	45.3679	2.5637	193.819	59.0811	125.516	45.8271	14.1075	27.1142	3.28055	12491.3	9.43279	26.2563	0	0	0	0	0	0	0	0	0	0	0	0	0	0	0	0	0	0	0	0	0
22	2014	6.35552	55.0364	261000000000	55.4964	10.4713	77.67	1.15721	2.423	0	9.85337	20.547	6.068	10165178	49.9121	50.0879	44.2944	2.59654	200.675	60.3472	135.1	45.1831	14.9873	28.8321	3.32534	13290.5	9.4948	26.2879	0	0	0	0	0	0	0	0	0	0	0	0	0	0	0	0	0	0	0	0	0
22	2015	6.50972	54.6507	271200000000	52.1711	10.2887	78.566	1.13957	2.405	0	10.0673	20.32	6.081	10281680	49.9365	50.0635	43.5345	2.6298	210.111	61.0881	144.602	44.5834	17.3221	30.1072	3.43947	14064	9.55138	26.3261	0	0	0	0	0	0	0	0	0	0	0	0	0	0	0	0	0	0	0	0	0
22	2016	6.68918	54.3752	285500000000	51.586	10.3027	79.436	1.12251	2.387	0	10.3264	20.07	6.097	10397743	49.9608	50.0392	42.6877	2.66348	222.438	63.0916	154.163	44.0488	19.4091	30.9441	3.52564	14826.6	9.60418	26.3776	0	0	0	0	0	0	0	0	0	0	0	0	0	0	0	0	0	0	0	0	0
22	2017	6.87999	54.1559	302200000000	50.2251	10.9386	80.277	1.10363	2.367	0	10.6059	19.799	6.12	10513131	49.9846	50.0154	42.6877	2.6976	236.742	65.478	161.181	43.55	17.3346	30.5659	3.61559	15331.4	9.63766	26.4344	0	0	0	0	0	0	0	0	0	0	0	0	0	0	0	0	0	0	0	0	0
23	1981	4.12055	84.4624	187300000000	29.9153	15.8729	47.888	2.57589	4.612	0	7.60086	34.101	8.204	8197652	49.7216	50.2784	46.6587	1.99659	123.014	64.2853	62.6683	76.8615	15.1206	17.8474	1.91357	7644.66	8.94176	25.956	1	0	0	0	0	0	0	0	0	0	0	0	0	0	0	0	0	0	0	0	0
23	1982	4.12148	83.2616	195500000000	32.4129	17.334	48.818	2.5502	4.501	1	7.5531	33.606	7.919	8409397	49.7181	50.2819	45.1732	2.01989	128.365	67.1	63.0536	75.7085	13.3569	17.6861	1.91305	7497.99	8.92239	25.9987	0	1	0	0	0	0	0	0	0	0	0	0	0	0	0	0	0	0	0	0	0
23	1983	4.11804	82.0009	202900000000	30.876	15.3875	49.658	2.52681	4.395	1	7.49487	33.132	7.647	8624594	49.715	50.285	41.4725	2.04347	133.215	69.7268	62.8412	74.5061	16.4523	18.1231	1.91052	7286.28	8.89375	26.0362	0	0	1	0	0	0	0	0	0	0	0	0	0	0	0	0	0	0	0	0	0
23	1984	4.11496	80.6981	207300000000	33.0583	16.1991	50.438	2.50605	4.293	1	7.43566	32.671	7.389	8843462	49.7129	50.2871	41.656	2.06731	135.846	71.4399	64.4909	73.2625	15.8046	18.152	1.90154	7292.5	8.8946	26.0574	0	0	0	1	0	0	0	0	0	0	0	0	0	0	0	0	0	0	0	0	0
23	1985	4.11497	79.3766	211400000000	35.7173	14.762	51.215	2.48647	4.195	1	7.3813	32.217	7.147	9066109	49.7119	50.2881	40.9387	2.09144	138.315	73.0855	67.0286	71.9953	16.4046	18.7266	1.89251	7393.32	8.90833	26.077	0	0	0	0	1	0	0	0	0	0	0	0	0	0	0	0	0	0	0	0	0
23	1986	4.13392	78.3175	216300000000	33.1106	15.6143	51.993	2.46617	4.1	1	7.37149	31.763	6.921	9292474	49.7121	50.2879	44.2295	2.11585	141.332	74.9611	69.351	70.946	12.5053	17.8819	1.8854	7463.14	8.91773	26.0999	0	0	0	0	0	1	0	0	0	0	0	0	0	0	0	0	0	0	0	0	0
23	1987	4.15349	77.2008	221400000000	37.7307	15.2809	52.769	2.44379	4.007	0	7.36001	31.306	6.71	9522360	49.7136	50.2864	45.0114	2.14054	144.496	76.9019	69.1714	69.8408	9.99152	17.1801	1.87896	7264.1	8.8907	26.1232	0	0	0	0	0	0	1	0	0	0	0	0	0	0	0	0	0	0	0	0	0
23	1988	4.17504	76.0674	226200000000	42.6623	16.2754	53.546	2.41966	3.917	0	7.35088	30.843	6.514	9755579	49.7161	50.2839	41.3851	2.16552	147.465	78.7649	73.2459	68.7165	10.7892	18.9776	1.87221	7508.1	8.92374	26.1448	0	0	0	0	0	0	0	1	0	0	0	0	0	0	0	0	0	0	0	0	0
23	1989	4.19968	74.958	230100000000	45.113	13.6809	54.318	2.39324	3.829	0	7.34768	30.377	6.333	9991870	49.7196	50.2804	38.9068	2.19079	149.736	80.3372	73.9826	67.6103	10.9417	19.6452	1.86384	7404.27	8.90981	26.1617	0	0	0	0	0	0	0	0	1	0	0	0	0	0	0	0	0	0	0	0	0
23	1990	4.22857	73.8896	233300000000	44.5949	12.302	55.09	2.36441	3.744	0	7.35304	29.912	6.167	10230934	49.724	50.276	35.5357	2.21636	151.59	81.7313	76.7051	66.5366	12.8903	21.1929	1.85473	7497.37	8.92231	26.1757	0	0	0	0	0	0	0	0	0	1	0	0	0	0	0	0	0	0	0	0	0
23	1991	4.27615	73.0204	235800000000	45.1966	11.3386	55.709	2.33345	3.665	0	7.39861	29.459	6.016	10472475	49.7293	50.2707	34.8438	2.23901	152.911	82.8951	79.9967	65.6218	13.9475	22.1041	1.84463	7638.76	8.94099	26.1863	0	0	0	0	0	0	0	0	0	0	1	0	0	0	0	0	0	0	0	0	0
23	1992	4.32618	72.1427	239000000000	44.8065	9.93884	56.226	2.29996	3.591	0	7.4472	29.025	5.881	10716129	49.7354	50.2646	35.356	2.2619	154.758	84.2696	81.6881	64.6955	13.9896	22.0922	1.83647	7622.91	8.93891	26.1999	0	0	0	0	0	0	0	0	0	0	0	1	0	0	0	0	0	0	0	0	0
23	1993	4.37888	71.2699	242200000000	43.1712	10.6039	56.74	2.2636	3.524	0	7.4997	28.611	5.759	10961466	49.7423	50.2577	35.8682	2.28501	156.599	85.6352	83.3	63.7702	12.4601	22.0537	1.82868	7599.35	8.93582	26.2132	0	0	0	0	0	0	0	0	0	0	0	0	1	0	0	0	0	0	0	0	0
23	1994	4.4339	70.414	245300000000	43.7777	10.9568	57.254	2.22419	3.461	0	7.55599	28.214	5.65	11208001	49.75	50.25	36.3804	2.30837	158.337	86.9512	86.8471	62.858	13.665	22.5252	1.82099	7748.67	8.95528	26.2257	0	0	0	0	0	0	0	0	0	0	0	0	0	1	0	0	0	0	0	0	0
23	1995	4.49143	69.5809	248900000000	45.9113	11.2137	57.766	2.18162	3.403	0	7.6166	27.82	5.551	11455204	49.7583	50.2417	36.8927	2.33196	160.504	88.4406	88.8034	61.9643	13.6474	22.5116	1.81482	7752.23	8.95574	26.2405	0	0	0	0	0	0	0	0	0	0	0	0	0	0	1	0	0	0	0	0	0
23	1996	4.56904	68.9264	252200000000	44.2157	10.8754	58.277	2.1416	3.345	0	7.71832	27.413	5.462	11703174	49.7674	50.2326	37.4049	2.35579	162.42	89.8209	90.3412	61.2081	13.3817	22.4187	1.80827	7719.38	8.95149	26.2537	0	0	0	0	0	0	0	0	0	0	0	0	0	0	0	1	0	0	0	0	0
23	1997	4.64606	68.3103	254900000000	45.0172	11.2693	58.785	2.09927	3.288	0	7.8198	26.981	5.382	11951452	49.777	50.223	37.9171	2.37987	163.908	91.0152	94.2511	60.4905	13.625	22.9535	1.80088	7886.16	8.97287	26.2642	0	0	0	0	0	0	0	0	0	0	0	0	0	0	0	0	1	0	0	0	0
23	1998	4.72399	67.6937	258500000000	43.3951	11.093	59.291	2.0456	3.228	1	7.92184	26.517	5.308	12198449	49.7869	50.2131	38.8788	2.40419	166.04	92.4716	97.3298	59.7719	11.7996	23.0122	1.79558	7978.87	8.98455	26.2782	0	0	0	0	0	0	0	0	0	0	0	0	0	0	0	0	0	1	0	0	0
23	1999	4.80463	67.0211	262600000000	49.2013	11.7675	59.796	1.97783	3.166	1	8.02474	26.022	5.241	12442115	49.7967	50.2033	40.9952	2.42877	168.494	94.0593	92.717	58.9963	8.43931	20.8367	1.79136	7451.87	8.91622	26.2937	0	0	0	0	0	0	0	0	0	0	0	0	0	0	0	0	0	0	1	0	0
23	2000	4.88943	66.2686	262500000000	59.4647	9.3504	60.299	1.90274	3.102	1	8.12958	25.503	5.182	12681123	49.806	50.194	43.1115	2.45359	168.064	94.4333	93.7293	58.1391	7.47792	20.313	1.77971	7391.24	8.90805	26.2935	0	0	0	0	0	0	0	0	0	0	0	0	0	0	0	0	0	0	0	1	0
23	2001	4.98036	65.6896	263800000000	50.7451	9.44893	60.799	1.82491	3.037	1	8.25194	24.97	5.131	12914667	49.8149	50.1851	45.2279	2.48428	168.873	94.9503	97.4931	57.4377	8.56304	20.2404	1.77855	7549.02	8.92917	26.2985	0	0	0	0	0	0	0	0	0	0	0	0	0	0	0	0	0	0	0	0	1
23	2002	5.07458	64.9758	267700000000	49.3766	9.83244	61.118	1.7561	2.972	1	8.37182	24.441	5.091	13143465	49.8234	50.1766	47.3442	2.51535	170.689	96.9709	101.487	56.604	8.43535	19.9652	1.76021	7721.49	8.95176	26.313	0	0	0	0	0	0	0	0	0	0	0	0	0	0	0	0	0	0	0	0	0
23	2003	5.17389	64.1867	274100000000	47.2416	10.7139	61.316	1.70646	2.911	0	8.49484	23.933	5.062	13369678	49.8318	50.1682	49.4606	2.54681	174.628	99.4597	104.251	55.6918	8.19324	19.2229	1.75577	7797.54	8.96156	26.3367	0	0	0	0	0	0	0	0	0	0	0	0	0	0	0	0	0	0	0	0	0
23	2004	5.28006	63.4073	280200000000	50.6652	10.8844	61.514	1.68149	2.853	0	8.62801	23.455	5.042	13596388	49.8405	50.1595	51.5769	2.57254	178.643	101.601	112.811	54.7793	7.17504	19.4924	1.75827	8297.1	9.02366	26.3589	0	0	0	0	0	0	0	0	0	0	0	0	0	0	0	0	0	0	0	0	0
23	2005	5.39442	62.678	287000000000	56.0998	10.7178	61.711	1.67356	2.8	0	8.77553	23.019	5.033	13825847	49.8499	50.1501	53.6933	2.59416	183.543	103.49	118.78	53.9025	6.54778	19.1626	1.77353	8591.14	9.05849	26.3829	0	0	0	0	0	0	0	0	0	0	0	0	0	0	0	0	0	0	0	0	0
23	2006	5.50784	61.8182	295500000000	59.7098	10.6019	61.907	1.67503	2.753	0	8.91269	22.631	5.032	14059384	49.8599	50.1401	55.8096	2.61596	190.522	104.997	124.01	52.9055	5.59082	18.5438	1.81454	8820.46	9.08483	26.412	0	0	0	0	0	0	0	0	0	0	0	0	0	0	0	0	0	0	0	0	0
23	2007	5.62809	61.0532	304600000000	62.5871	10.9282	62.104	1.67287	2.711	0	9.06422	22.287	5.037	14296557	49.8704	50.1296	57.926	2.63795	198.507	106.089	126.726	51.989	4.94507	17.5047	1.87114	8864.1	9.08976	26.4423	0	0	0	0	0	0	0	0	0	0	0	0	0	0	0	0	0	0	0	0	0
23	2008	5.75216	60.3333	314000000000	68.0569	11.8304	62.3	1.65916	2.675	0	9.22263	21.982	5.047	14535739	49.8811	50.1189	60.0423	2.66012	204.096	109.925	134.782	51.1107	4.46675	17.1504	1.85668	9272.48	9.13481	26.4727	0	0	0	0	0	0	0	0	0	0	0	0	0	0	0	0	0	0	0	0	0
23	2009	5.8752	59.5923	326700000000	52.1048	13.7257	62.495	1.62872	2.643	0	9.37637	21.712	5.059	14774424	49.8916	50.1084	62.1587	2.68247	211.698	114.993	135.546	50.2159	3.16795	15.7006	1.84097	9174.35	9.12417	26.5123	0	0	0	0	0	0	0	0	0	0	0	0	0	0	0	0	0	0	0	0	0
23	2010	5.9957	58.8133	337800000000	60.3032	13.1997	62.69	1.58935	2.615	0	9.52196	21.471	5.072	15011117	49.9014	50.0986	64.275	2.70501	214.186	123.6	140.324	49.2913	2.5019	14.841	1.7329	9348.02	9.14292	26.5457	0	0	0	0	0	0	0	0	0	0	0	0	0	0	0	0	0	0	0	0	0
23	2011	6.10117	58.0556	351000000000	64.4902	12.7291	62.851	1.53872	2.59	0	9.64325	21.253	5.082	15243883	49.9107	50.0893	66.3914	2.71134	218.866	132.176	151.365	48.4123	2.25979	14.4916	1.65586	9929.56	9.20327	26.5842	0	0	0	0	0	0	0	0	0	0	0	0	0	0	0	0	0	0	0	0	0
23	2012	6.20193	57.2862	367800000000	61.7511	13.3373	62.988	1.49895	2.567	0	9.75478	21.049	5.089	15474102	49.9194	50.0806	68.1181	2.71768	226.04	141.767	159.905	47.5314	1.97593	13.8607	1.59445	10333.7	9.24317	26.6308	0	0	0	0	0	0	0	0	0	0	0	0	0	0	0	0	0	0	0	0	0
23	2013	6.31	56.5499	387300000000	59.6062	14.0054	63.125	1.49689	2.544	0	9.8783	20.848	5.094	15707474	49.9279	50.0721	66.6959	2.72403	233.332	153.941	167.815	46.6716	2.90598	14.4315	1.51573	10683.8	9.27648	26.6824	0	0	0	0	0	0	0	0	0	0	0	0	0	0	0	0	0	0	0	0	0
23	2014	6.44079	55.9168	409700000000	57.7082	14.2962	63.261	1.54374	2.522	0	10.0423	20.645	5.096	15951838	49.9363	50.0637	66.6959	2.7304	237.743	171.94	174.173	45.8746	3.15561	14.159	1.38271	10918.7	9.29823	26.7386	0	0	0	0	0	0	0	0	0	0	0	0	0	0	0	0	0	0	0	0	0
23	2015	6.60245	55.4274	432000000000	45.2439	14.4295	63.398	1.61789	2.499	0	10.262	20.432	5.096	16212020	49.9448	50.0552	66.6959	2.73678	243.708	188.336	174.345	45.1653	2.97142	13.4394	1.29401	10754.1	9.28304	26.7918	0	0	0	0	0	0	0	0	0	0	0	0	0	0	0	0	0	0	0	0	0
23	2016	6.76381	54.9684	450800000000	38.5213	14.6057	63.534	1.70688	2.475	0	10.4818	20.205	5.098	16491115	49.9535	50.0465	66.6959	2.74318	251.153	199.682	171.597	44.4867	2.9917	12.6762	1.25777	10405.4	9.25008	26.8344	0	0	0	0	0	0	0	0	0	0	0	0	0	0	0	0	0	0	0	0	0
23	2017	6.95114	54.5899	465600000000	42.4217	14.5713	63.67	1.76854	2.451	0	10.7458	19.968	5.101	16785361	49.9621	50.0379	66.6959	2.7496	255.431	210.193	176.741	43.8442	3.41824	12.6415	1.21522	10529.5	9.26193	26.8666	0	0	0	0	0	0	0	0	0	0	0	0	0	0	0	0	0	0	0	0	0
24	1981	4.50233	82.7951	105400000000	74.4596	17.3393	43.874	2.48801	5.567	0	8.23003	38.914	11.747	44400113	49.4869	50.5131	39.2683	1.31555	44.4081	61.0057	173.706	74.565	20.309	100.076	0.727933	3912.28	8.27187	25.3812	1	0	0	0	0	0	0	0	0	0	0	0	0	0	0	0	0	0	0	0	0
24	1982	4.51423	82.7533	121100000000	64.202	15.9605	43.89	2.53336	5.516	0	8.24991	38.763	11.377	45539296	49.544	50.456	39.2683	1.35228	51.3351	69.7326	190.915	74.5034	20.5198	95.7695	0.736171	4192.31	8.34101	25.5196	0	1	0	0	0	0	0	0	0	0	0	0	0	0	0	0	0	0	0	0	0
24	1983	4.52413	82.6526	140100000000	57.1429	15.7895	43.906	2.57741	5.456	0	8.26344	38.537	10.988	46728286	49.6029	50.3971	39.2683	1.39004	59.7692	80.3399	220.82	74.3891	17.2453	95.7166	0.743954	4725.62	8.46075	25.6657	0	0	1	0	0	0	0	0	0	0	0	0	0	0	0	0	0	0	0	0	0
24	1984	4.53356	82.5958	157300000000	52.5316	15.5063	43.922	2.61978	5.383	0	8.27808	38.211	10.583	47968642	49.6558	50.3442	39.2683	1.42886	67.2847	90.0312	243.343	74.3177	17.0964	93.9423	0.747349	5072.96	8.53168	25.7815	0	0	0	1	0	0	0	0	0	0	0	0	0	0	0	0	0	0	0	0	0
24	1985	4.54395	82.6218	172900000000	46.1126	15.2815	43.938	2.65391	5.293	0	8.29824	37.749	10.169	49258732	49.6975	50.3025	39.2683	1.46875	73.9832	98.9011	259.772	74.3235	17.7716	91.2542	0.748052	5273.63	8.57048	25.8759	0	0	0	0	1	0	0	0	0	0	0	0	0	0	0	0	0	0	0	0	0
24	1986	4.55541	82.8522	187700000000	36.0544	14.7392	43.954	2.69114	5.182	0	8.32967	37.118	9.762	50602354	49.7277	50.2723	39.2683	1.50976	80.2957	107.431	264.951	74.5225	19.4224	85.7147	0.747419	5235.94	8.5633	25.9582	0	0	0	0	0	1	0	0	0	0	0	0	0	0	0	0	0	0	0	0	0
24	1987	4.56481	83.0904	201300000000	35.3398	14.3689	43.877	2.7086	5.052	0	8.35772	36.325	9.377	51991700	49.7481	50.2519	39.2683	1.55192	85.9857	115.333	285.778	74.7326	20.8475	86.2106	0.745545	5496.61	8.61189	26.0282	0	0	0	0	0	0	1	0	0	0	0	0	0	0	0	0	0	0	0	0	0
24	1988	4.57368	83.2803	213700000000	52.5974	13.961	43.744	2.67125	4.906	0	8.38265	35.393	9.027	53399246	49.7586	50.2414	39.2683	1.59525	94.1776	119.553	300.926	74.8977	15.0358	85.5083	0.787746	5635.41	8.63682	26.088	0	0	0	0	0	0	0	1	0	0	0	0	0	0	0	0	0	0	0	0	0
24	1989	4.58494	83.2882	225900000000	50.1299	12.5974	43.611	2.56871	4.747	0	8.40365	34.352	8.713	54788685	49.7596	50.2404	39.2683	1.63979	101.042	124.899	318.428	74.8845	19.5472	85.5913	0.808989	5811.93	8.66767	26.1435	0	0	0	0	0	0	0	0	1	0	0	0	0	0	0	0	0	0	0	0	0
24	1990	4.60093	83.0106	239400000000	52.9228	11.3779	43.478	2.42665	4.58	0	8.42019	33.249	8.434	56134475	49.7518	50.2482	39.2683	1.68558	110.521	128.891	336.947	74.5904	21.2747	85.4736	0.857476	6002.5	8.69993	26.2015	0	0	0	0	0	0	0	0	0	1	0	0	0	0	0	0	0	0	0	0	0
24	1991	4.63596	82.9386	252900000000	62.8444	11.1111	43.345	2.27217	4.413	0	8.48096	32.141	8.18	57424549	49.7344	50.2656	39.2683	1.71692	118.742	134.114	354.945	74.4576	24.0946	85.2516	0.885381	6181.06	8.72925	26.2561	0	0	0	0	0	0	0	0	0	0	1	0	0	0	0	0	0	0	0	0	0
24	1992	4.67383	82.3776	265900000000	59.3098	10.4242	43.212	2.14023	4.253	0	8.52403	31.08	7.939	58666814	49.7088	50.2912	39.2683	1.74288	127.081	138.771	378.596	73.8536	28.8673	86.487	0.915762	6453.32	8.77235	26.3062	0	0	0	0	0	0	0	0	0	0	0	1	0	0	0	0	0	0	0	0	0
24	1993	4.71274	81.4558	277400000000	55.9278	10.3093	43.079	2.04793	4.103	0	8.55154	30.11	7.705	59880658	49.6809	50.3191	39.2683	1.76922	133.805	143.567	389.51	72.9042	30.4726	85.2849	0.932006	6504.77	8.78029	26.3486	0	0	0	0	0	0	0	0	0	0	0	0	1	0	0	0	0	0	0	0	0
24	1994	4.74916	80.373	291600000000	50.6286	10.2857	42.946	2.00896	3.967	0	8.5662	29.256	7.475	61095804	49.6578	50.3422	39.2683	1.79597	141.426	150.17	404.888	71.8068	31.8169	84.3273	0.94177	6627.1	8.79892	26.3986	0	0	0	0	0	0	0	0	0	0	0	0	0	1	0	0	0	0	0	0	0
24	1995	4.78143	79.2409	309000000000	50.2451	10.5392	42.814	2.00644	3.844	0	8.57029	28.526	7.255	62334034	49.644	50.356	39.2683	1.82312	152.693	156.262	423.342	70.6706	30.8354	83.2169	0.977162	6791.5	8.82343	26.4565	0	0	0	0	0	0	0	0	0	0	0	0	0	0	1	0	0	0	0	0	0
24	1996	4.83006	77.7435	326200000000	46.9486	10.3749	42.681	2.01315	3.733	0	8.58511	27.903	7.054	63601629	49.6415	50.3585	39.2683	1.85068	164.586	161.594	445.007	69.1584	32.6771	82.856	1.01852	6996.78	8.85321	26.5107	0	0	0	0	0	0	0	0	0	0	0	0	0	0	0	1	0	0	0	0	0
24	1997	4.86453	76.4046	344700000000	43.7382	11.32	42.658	2.00894	3.629	0	8.58125	27.352	6.879	64892270	49.6477	50.3523	39.1856	1.87865	177.296	167.395	469.443	67.8233	36.4136	82.8247	1.05915	7234.18	8.88657	26.5659	0	0	0	0	0	0	0	0	0	0	0	0	0	0	0	0	1	0	0	0	0
24	1998	4.88808	75.0702	366500000000	41.9276	11.3083	42.704	1.9956	3.529	0	8.55756	26.845	6.737	66200269	49.657	50.343	39.9597	1.90705	194.606	171.922	488.333	66.5126	36.1265	79.9929	1.13194	7376.61	8.90607	26.6273	0	0	0	0	0	0	0	0	0	0	0	0	0	0	0	0	0	1	0	0	0
24	1999	4.90459	73.5332	393200000000	38.3615	11.606	42.75	1.9674	3.432	0	8.51109	26.381	6.628	67515591	49.6624	50.3376	41.3919	1.93588	215.906	177.26	518.17	65.0221	34.0282	77.242	1.21802	7674.82	8.9457	26.6975	0	0	0	0	0	0	0	0	0	0	0	0	0	0	0	0	0	0	1	0	0
24	2000	4.9159	71.743	419200000000	39.0179	11.2026	42.797	1.93038	3.34	0	8.44272	25.958	6.548	68831561	49.6591	50.3409	41.6549	1.96514	235.476	183.773	546.065	63.3002	34.689	75.9936	1.28134	7933.35	8.97883	26.7617	0	0	0	0	0	0	0	0	0	0	0	0	0	0	0	0	0	0	0	1	0
24	2001	4.92753	70.1916	446200000000	39.8104	11.3187	42.843	1.90114	3.253	0	8.38624	25.578	6.493	70152661	49.6462	50.3538	41.183	2.00113	256.691	189.535	565.308	61.8053	34.2208	74.5132	1.35432	8058.26	8.99445	26.8241	0	0	0	0	0	0	0	0	0	0	0	0	0	0	0	0	0	0	0	0	1
24	2002	4.93617	68.371	470900000000	40.9871	12.5891	42.889	1.88145	3.173	0	8.31108	25.258	6.455	71485043	49.626	50.374	40.6574	2.03778	277.014	193.845	583.316	60.0599	32.5761	73.5156	1.42904	8159.98	9.007	26.8778	0	0	0	0	0	0	0	0	0	0	0	0	0	0	0	0	0	0	0	0	0
24	2003	4.93763	66.4667	496600000000	46.1796	12.6707	42.935	1.85861	3.106	0	8.21951	25.015	6.425	72826097	49.6016	50.3984	40.2968	2.0751	297.239	199.405	601.482	58.2472	27.6739	72.3062	1.49063	8259.16	9.01908	26.9311	0	0	0	0	0	0	0	0	0	0	0	0	0	0	0	0	0	0	0	0	0
24	2004	4.92437	64.7192	518400000000	57.8199	12.755	42.981	1.83133	3.052	0	8.11138	24.864	6.398	74172073	49.5771	50.4229	37.6297	2.1131	314.661	203.703	626.269	56.6078	32.5585	75.3534	1.5447	8443.45	9.04115	26.9739	0	0	0	0	0	0	0	0	0	0	0	0	0	0	0	0	0	0	0	0	0
24	2005	4.89506	63.2379	541800000000	62.9526	12.7391	43.027	1.80571	3.019	0	7.9906	24.849	6.371	75523569	49.5553	50.4447	37.9697	2.1518	333.639	208.181	654.274	55.2473	30.2829	74.9046	1.60264	8663.17	9.06684	27.0182	0	0	0	0	0	0	0	0	0	0	0	0	0	0	0	0	0	0	0	0	0
24	2006	4.87879	62.0262	568800000000	61.5185	12.2875	43.073	1.77186	3.013	0	7.90491	25.024	6.342	76873663	49.5369	50.4631	37.8494	2.19121	357.502	211.289	699.051	54.1213	27.9489	76.3838	1.69201	9093.5	9.11532	27.0668	0	0	0	0	0	0	0	0	0	0	0	0	0	0	0	0	0	0	0	0	0
24	2007	4.84368	61.0348	601100000000	65.0779	11.3319	43.078	1.7517	3.037	0	7.8	25.393	6.313	78232126	49.521	50.479	33.6146	2.23134	388.6	212.498	748.599	53.2348	30.8393	82.6753	1.82872	9568.94	9.16628	27.122	0	0	0	0	0	0	0	0	0	0	0	0	0	0	0	0	0	0	0	0	0
24	2008	4.80587	60.2801	645400000000	71.6806	10.8878	43.058	1.77869	3.085	0	7.70285	25.93	6.283	79636079	49.5074	50.4926	31.9902	2.27221	431.453	213.924	802.17	52.5773	30.2036	84.5327	2.01685	10073	9.21761	27.1931	0	0	0	0	0	0	0	0	0	0	0	0	0	0	0	0	0	0	0	0	0
24	2009	4.78587	59.7944	698300000000	56.5534	11.351	43.039	1.86447	3.154	0	7.64755	26.584	6.252	81134798	49.4958	50.5042	33.8636	2.31382	480.88	217.442	839.661	52.1468	28.793	79.5222	2.21154	10349	9.24464	27.272	0	0	0	0	0	0	0	0	0	0	0	0	0	0	0	0	0	0	0	0	0
24	2010	4.79296	59.6147	740900000000	47.9363	11.1636	43.019	1.98478	3.233	0	7.65027	27.266	6.218	82761235	49.4858	50.5142	35.0514	2.3562	516.813	224.118	882.88	51.9644	27.7362	77.3916	2.30599	10667.8	9.27498	27.3312	0	0	0	0	0	0	0	0	0	0	0	0	0	0	0	0	0	0	0	0	0
24	2011	4.85036	59.7643	787300000000	45.2556	11.4507	43	2.11379	3.311	0	7.74915	27.871	6.178	84529250	49.4774	50.5226	37.6622	2.39559	555.755	231.516	898.459	52.0152	25.782	71.1419	2.4005	10629	9.27134	27.3918	0	0	0	0	0	0	0	0	0	0	0	0	0	0	0	0	0	0	0	0	0
24	2012	4.9197	60.325	829300000000	40.7118	11.1781	42.946	2.21474	3.377	0	7.8875	28.308	6.132	86422240	49.471	50.529	31.3836	2.43564	592.193	237.134	918.461	52.4375	31.6412	75.9911	2.49729	10627.6	9.27121	27.4439	0	0	0	0	0	0	0	0	0	0	0	0	0	0	0	0	0	0	0	0	0
24	2013	4.99125	61.1097	873700000000	40.373	11.3524	42.893	2.26794	3.421	0	8.04139	28.518	6.081	88404640	49.4665	50.5335	34.3698	2.47636	632.355	241.329	938.522	53.0683	30.1184	70.5008	2.62031	10616.2	9.27014	27.496	0	0	0	0	0	0	0	0	0	0	0	0	0	0	0	0	0	0	0	0	0
24	2014	5.0534	61.8442	908500000000	36.9202	11.8498	42.839	2.25925	3.441	0	8.17864	28.475	6.027	90424654	49.4638	50.5362	35.3351	2.51776	662.835	245.681	965.888	53.6656	30.007	68.7484	2.69795	10681.7	9.27629	27.5351	0	0	0	0	0	0	0	0	0	0	0	0	0	0	0	0	0	0	0	0	0
24	2015	5.10221	62.379	942700000000	34.8459	11.7599	42.785	2.20704	3.436	0	8.28492	28.182	5.971	92442547	49.463	50.537	36.2036	2.55985	689.843	252.88	1008.12	54.0941	28.5781	68.2219	2.72795	10905.3	9.29701	27.572	0	0	0	0	0	0	0	0	0	0	0	0	0	0	0	0	0	0	0	0	0
24	2016	5.1466	63.3775	981800000000	30.2465	11.4269	42.732	2.14523	3.41	0	8.40839	27.677	5.915	94447072	49.464	50.536	36.2036	2.58863	721.901	259.854	1051.94	54.9691	27.5724	68.357	2.7781	11137.8	9.3181	27.6126	0	0	0	0	0	0	0	0	0	0	0	0	0	0	0	0	0	0	0	0	0
24	2017	5.18793	63.8363	1028000000000	45.1268	10.0922	42.705	2.09083	3.37	0	8.49972	27.05	5.863	96442593	49.4665	50.5335	36.2036	2.61769	760.598	267.558	1095.92	55.3366	28.0669	68.0012	2.84274	11363.5	9.33816	27.6588	0	0	0	0	0	0	0	0	0	0	0	0	0	0	0	0	0	0	0	0	0
25	1981	2.6518	112.32	8600000000	181.014	26.7119	16.824	3.43143	6.662	0	5.6303	48.813	11.421	608380	52.3167	47.6833	73.5966	1.63733	5.85021	2.7499	2.57358	106.69	1	7.9012	2.12743	4230.21	8.35001	22.875	1	0	0	0	0	0	0	0	0	0	0	0	0	0	0	0	0	0	0	0	0
25	1982	2.61952	113.172	9471000000	168.032	24.1562	17.176	3.46201	6.567	0	5.58408	48.129	10.831	629811	52.3772	47.6228	72.6714	1.66558	6.36462	3.1064	2.61062	107.588	1.9	7.53295	2.04888	4145.09	8.32968	22.9715	0	1	0	0	0	0	0	0	0	0	0	0	0	0	0	0	0	0	0	0	0
25	1983	2.58344	113.911	10310000000	162.567	21.5767	17.533	3.48012	6.434	0	5.52625	47.211	10.246	652115	52.4461	47.5539	77.0794	1.69432	6.83212	3.47741	2.59634	108.384	1.58533	5.77228	1.96471	3981.41	8.28939	23.0563	0	0	1	0	0	0	0	0	0	0	0	0	0	0	0	0	0	0	0	0	0
25	1984	2.54606	114.15	11750000000	148.252	20.6158	17.897	3.48458	6.265	0	5.45239	46.082	9.683	675239	52.5127	47.4873	68.1361	1.72	7.88677	3.86569	2.66075	108.698	4.40246	7.21397	2.0402	3940.46	8.27905	23.1873	0	0	0	1	0	0	0	0	0	0	0	0	0	0	0	0	0	0	0	0	0
25	1985	2.51087	113.732	12990000000	149.517	20.7679	18.266	3.46985	6.069	0	5.36653	44.801	9.154	699080	52.5695	47.4305	68.3613	1.74232	8.79337	4.1997	2.71195	108.365	4.664	6.60372	2.09381	3879.32	8.26341	23.2877	0	0	0	0	1	0	0	0	0	0	0	0	0	0	0	0	0	0	0	0	0
25	1986	2.49214	112.939	13750000000	148.543	20.0646	18.641	3.44667	5.857	0	5.30674	43.455	8.672	723595	52.6156	47.3844	63.1054	1.74781	9.16124	4.5922	3.21594	107.632	10.7195	8.62699	1.99496	4444.4	8.3994	23.3446	0	0	0	0	0	1	0	0	0	0	0	0	0	0	0	0	0	0	0	0	0
25	1987	2.47959	111.292	14300000000	163.954	19.4251	19.022	3.40157	5.646	0	5.23918	42.142	8.252	748632	52.6531	47.3469	61.2079	1.75331	9.326	4.97806	3.53804	106.053	35.8848	9.59504	1.87342	4726.01	8.46083	23.3838	0	0	0	0	0	0	1	0	0	0	0	0	0	0	0	0	0	0	0	0	0
25	1988	2.47128	109.153	15650000000	157.141	17.5454	19.41	3.30245	5.447	0	5.16876	40.935	7.916	773768	52.676	47.324	61.2079	1.75882	10.1593	5.49457	3.80591	103.984	19.5137	9.43148	1.84897	4918.66	8.50079	23.474	0	0	0	0	0	0	0	1	0	0	0	0	0	0	0	0	0	0	0	0	0
25	1989	2.46385	106.955	17060000000	171.003	17.4342	19.803	3.14716	5.267	0	5.09906	39.87	7.686	798507	52.6772	47.3228	61.2079	1.76436	11.3502	5.71087	4.16396	101.856	19.8516	9.46768	1.98747	5214.69	8.55923	23.5601	0	0	0	0	0	0	0	0	1	0	0	0	0	0	0	0	0	0	0	0	0
25	1990	2.45592	104.855	18570000000	127.902	14.2958	20.202	2.95075	5.106	0	5.03107	38.946	7.587	822420	52.6548	47.3452	61.2079	1.76991	12.553	6.01986	4.57447	99.8236	23.9573	9.55442	2.08527	5562.21	8.62375	23.645	0	0	0	0	0	0	0	0	0	1	0	0	0	0	0	0	0	0	0	0	0
25	1991	2.47827	102.816	20000000000	129.896	14.8694	20.607	2.74002	4.962	0	5.02635	38.132	7.641	845266	52.6104	47.3896	61.2079	1.7663	13.4847	6.51518	4.65499	97.7901	22.5387	9.0289	2.06974	5507.14	8.6138	23.719	0	0	0	0	0	0	0	0	0	0	1	0	0	0	0	0	0	0	0	0	0
25	1992	2.49575	101.25	21450000000	133.442	13.3755	21.018	2.53795	4.827	0	5.02271	37.364	7.852	866993	52.5489	47.4511	61.2079	1.7627	14.2693	7.17636	4.8052	96.2277	17.2245	8.6919	1.98838	5542.38	8.62018	23.7888	0	0	0	0	0	0	0	0	0	0	0	1	0	0	0	0	0	0	0	0	0
25	1993	2.51378	99.7875	23060000000	133.662	17.6101	21.434	2.36097	4.694	0	5.02222	36.601	8.22	887706	52.4721	47.5279	61.2079	1.75911	14.9032	8.15622	4.95443	94.7653	17.2557	8.33469	1.82721	5581.16	8.62715	23.8613	0	0	0	0	0	0	0	0	0	0	0	0	1	0	0	0	0	0	0	0	0
25	1994	2.53763	97.9589	24510000000	136.544	17.3426	21.857	2.21852	4.563	0	5.02346	35.837	8.742	907620	52.3829	47.6171	61.2079	1.75552	15.6881	8.82313	5.07338	92.9355	18.2605	8.02925	1.77807	5589.76	8.62869	23.9224	0	0	0	0	0	0	0	0	0	0	0	0	0	1	0	0	0	0	0	0	0
25	1995	2.57056	95.5951	25910000000	133.763	15.4324	22.286	2.09562	4.434	1	5.02789	35.083	9.433	926841	52.2868	47.7132	61.2079	1.75194	16.53	9.38212	5.31821	90.5672	16.7624	7.96172	1.76186	5738	8.65487	23.978	0	0	0	0	0	0	0	0	0	0	0	0	0	0	1	0	0	0	0	0	0
25	1996	2.61362	94.0793	27140000000	139.987	17.2086	22.722	1.99403	4.311	1	5.0725	34.361	10.307	945508	52.1795	47.8205	61.2079	1.73821	17.4594	9.6786	5.52254	89.0068	13.8836	7.89414	1.80392	5840.82	8.67263	24.0242	0	0	0	0	0	0	0	0	0	0	0	0	0	0	0	1	0	0	0	0	0
25	1997	2.66331	91.8908	28070000000	137.503	20.7217	23.081	1.87733	4.195	1	5.11064	33.704	11.341	963426	52.0662	47.9338	61.2079	1.72459	18.2382	9.83131	5.69388	86.7801	13.4099	7.86896	1.85511	5910.04	8.68441	24.058	0	0	0	0	0	0	0	0	0	0	0	0	0	0	0	0	1	0	0	0	0
25	1998	2.71819	89.3397	28990000000	151.95	20.6582	22.949	1.69732	4.09	1	5.14661	33.137	12.486	979918	51.9686	48.0314	61.2079	1.71107	19.0893	9.9017	5.84217	84.1931	13.403	7.81724	1.92788	5961.9	8.69314	24.0903	0	0	0	0	0	0	0	0	0	0	0	0	0	0	0	0	0	1	0	0	0
25	1999	2.77495	86.8628	30020000000	146.267	19.7139	22.817	1.4377	3.997	1	5.18535	32.669	13.687	994108	51.912	48.088	61.2079	1.69392	19.9869	10.0291	6.01457	81.6774	3.77316	7.77314	1.99289	6050.22	8.70785	24.125	0	0	0	0	0	0	0	0	0	0	0	0	0	0	0	0	0	0	1	0	0
25	2000	2.83241	84.6397	30300000000	156.402	14.4539	22.686	1.13297	3.915	0	5.22974	32.318	14.877	1005435	51.9129	48.0871	61.2079	1.67633	20.1204	10.1835	5.95533	79.4099	3.30288	7.62345	1.97579	5923.14	8.68662	24.1345	0	0	0	0	0	0	0	0	0	0	0	0	0	0	0	0	0	0	0	1	0
25	2001	2.92914	83.258	30320000000	155.972	14.6479	22.555	0.809695	3.848	0	5.36788	32.1	15.989	1013609	51.9736	48.0264	61.2079	1.64403	20.0958	10.2221	6.01815	77.8901	4.01642	7.70031	1.96592	5937.34	8.68902	24.135	0	0	0	0	0	0	0	0	0	0	0	0	0	0	0	0	0	0	0	0	1
25	2002	3.02318	82.3676	30420000000	175.798	13.1769	22.425	0.536242	3.792	0	5.5133	31.998	16.965	1019059	52.0846	47.9154	61.2079	1.61236	20.1554	10.2621	6.28175	76.8543	4.5323	8.01126	1.96407	6164.26	8.72652	24.1383	0	0	0	0	0	0	0	0	0	0	0	0	0	0	0	0	0	0	0	0	0
25	2003	3.11468	81.7604	30420000000	172.092	15.3634	22.296	0.366627	3.745	0	5.66125	31.979	17.753	1022802	52.2296	47.7704	61.2079	1.5813	20.1074	10.3111	6.52549	76.0991	5.03891	8.32182	1.95007	6380.01	8.76093	24.1383	0	0	0	0	0	0	0	0	0	0	0	0	0	0	0	0	0	0	0	0	0
25	2004	3.20427	81.1958	30320000000	150.174	17.9467	22.166	0.340054	3.704	0	5.80601	32.008	18.308	1026286	52.3841	47.6159	61.2079	1.55083	19.993	10.3248	6.76197	75.3898	5.71659	8.65205	1.9364	6588.78	8.79312	24.135	0	0	0	0	0	0	0	0	0	0	0	0	0	0	0	0	0	0	0	0	0
25	2005	3.29145	80.5695	30290000000	124.538	17.0759	22.038	0.417432	3.663	0	5.94336	32.022	18.586	1030579	52.5283	47.4717	61.2079	1.52096	19.8543	10.4366	7.16754	74.6262	6.77392	9.17913	1.90237	6954.87	8.8472	24.1341	0	0	0	0	0	0	0	0	0	0	0	0	0	0	0	0	0	0	0	0	0
25	2006	3.37808	79.9405	30230000000	106.925	17.1702	21.91	0.533516	3.617	0	6.07853	31.957	18.566	1036092	52.6592	47.3408	61.2079	1.55764	19.6212	10.6048	7.59714	73.862	7.27655	9.75017	1.85021	7332.5	8.90007	24.132	0	0	0	0	0	0	0	0	0	0	0	0	0	0	0	0	0	0	0	0	0
25	2007	3.45782	79.3788	30140000000	114.851	17.7647	21.829	0.631152	3.561	0	6.20259	31.77	18.28	1042652	52.7761	47.2239	61.2079	1.59522	19.3878	10.7563	7.93413	73.1762	7.44706	10.2104	1.80246	7609.56	8.93716	24.1292	0	0	0	0	0	0	0	0	0	0	0	0	0	0	0	0	0	0	0	0	0
25	2008	3.53104	78.8876	30030000000	112.989	20.1296	22.045	0.697031	3.496	0	6.3166	31.442	17.773	1049945	52.8582	47.1418	61.2079	1.63369	19.048	10.9831	7.99916	72.571	7.29651	10.3328	1.73431	7618.65	8.93835	24.1255	0	0	0	0	0	0	0	0	0	0	0	0	0	0	0	0	0	0	0	0	0
25	2009	3.60087	78.4779	29870000000	107.354	21.4361	22.262	0.713864	3.421	0	6.42675	30.972	17.08	1057467	52.8841	47.1159	61.2079	1.6731	18.5931	11.2746	8.12454	72.0511	8.02555	10.5521	1.64911	7683.02	8.94677	24.12	0	0	0	0	0	0	0	0	0	0	0	0	0	0	0	0	0	0	0	0	0
25	2010	3.66751	78.1123	29770000000	106.667	20.8988	22.48	0.694531	3.342	0	6.53228	30.39	16.233	1064837	52.8393	47.1607	61.2079	1.7124	18.0834	11.6903	8.43273	71.58	8.53211	10.987	1.54688	7919.27	8.97705	24.1169	0	0	0	0	0	0	0	0	0	0	0	0	0	0	0	0	0	0	0	0	0
25	2011	3.73841	77.7919	29690000000	80.7613	19.7785	22.7	0.673418	3.264	0	6.6466	29.747	15.266	1072032	52.717	47.283	61.2079	1.74843	17.7491	11.9438	8.62213	71.1453	8.83858	11.2644	1.48606	8042.8	8.99253	24.1142	0	0	0	0	0	0	0	0	0	0	0	0	0	0	0	0	0	0	0	0	0
25	2012	3.80834	77.221	29530000000	79.6648	18.3065	22.849	0.674565	3.195	0	6.74918	29.111	14.226	1079288	52.5261	47.4739	61.2079	1.78712	17.4958	12.0327	9.02908	70.4718	9.64633	11.8617	1.45403	8365.77	9.0319	24.1086	0	0	0	0	0	0	0	0	0	0	0	0	0	0	0	0	0	0	0	0	0
25	2013	3.87176	76.5561	29370000000	86.7981	18.5581	22.999	0.697192	3.139	0	6.83586	28.53	13.171	1086839	52.2894	47.7106	61.2079	1.82873	17.3071	12.0646	9.6087	69.7203	9.81731	12.6905	1.43454	8840.96	9.08715	24.1033	0	0	0	0	0	0	0	0	0	0	0	0	0	0	0	0	0	0	0	0	0
25	2014	3.92094	75.9955	29260000000	88.3543	19.2786	23.149	0.750006	3.097	0	6.90066	28.021	12.153	1095021	52.0368	47.9632	61.2079	1.87351	17.0543	12.2022	9.79418	69.0948	9.5889	12.9864	1.39764	8944.29	9.09877	24.0994	0	0	0	0	0	0	0	0	0	0	0	0	0	0	0	0	0	0	0	0	0
25	2015	3.95138	75.5926	29180000000	84.1018	21.9611	23.3	0.820626	3.065	0	6.93834	27.579	11.235	1104044	51.7924	48.2076	61.2079	1.92177	16.7231	12.4589	9.83261	68.6543	10.2974	13.0706	1.34227	8906	9.09448	24.0968	0	0	0	0	0	0	0	0	0	0	0	0	0	0	0	0	0	0	0	0	0
25	2016	3.98843	74.3196	29160000000	86.6517	24.5043	23.459	0.896298	3.041	0	6.95254	27.176	10.462	1113984	51.5619	48.4381	61.2079	1.97386	16.3272	12.8326	9.96711	67.367	10.893	13.2595	1.27232	8947.26	9.0991	24.0961	0	0	0	0	0	0	0	0	0	0	0	0	0	0	0	0	0	0	0	0	0
25	2017	4.00789	73.4675	29340000000	87.7983	25.1544	23.625	0.962068	3.018	0	6.95241	26.773	9.843	1124753	51.3448	48.6552	61.2079	2.03013	15.9033	13.439	10.1665	66.5151	10.6118	13.4407	1.18337	9038.89	9.10929	24.1023	0	0	0	0	0	0	0	0	0	0	0	0	0	0	0	0	0	0	0	0	0
26	1981	2.62695	71.6841	10510000000	100.454	16.3864	37.919	2.44336	3.864	0	4.51006	33.495	6.744	651021	49.3636	50.6364	66.1932	1.95838	5.6579	4.84826	3.42976	67.1741	6.41302	11.0363	1.167	5268.28	8.56946	23.0752	1	0	0	0	0	0	0	0	0	0	0	0	0	0	0	0	0	0	0	0	0
26	1982	2.68809	71.5038	11100000000	92.8691	18.3021	38.07	2.61653	3.813	0	4.61018	33.148	6.662	668280	49.3608	50.6392	67.5521	1.98357	5.85739	5.24749	3.35162	66.8936	4.87095	9.79326	1.11623	5015.29	8.52025	23.1306	0	1	0	0	0	0	0	0	0	0	0	0	0	0	0	0	0	0	0	0	0
26	1983	2.73787	71.5479	11550000000	92.6458	20.2757	38.221	2.54369	3.755	0	4.69676	32.682	6.591	685497	49.3588	50.6412	67.9942	2.00909	5.95788	5.59619	3.25611	66.8512	4.27663	9.01969	1.06463	4749.99	8.4659	23.1703	0	0	1	0	0	0	0	0	0	0	0	0	0	0	0	0	0	0	0	0	0
26	1984	2.76723	71.7687	11880000000	86.7247	19.1996	38.372	2.1626	3.693	0	4.75324	32.116	6.533	700483	49.3526	50.6474	67.9165	2.03493	6.036	5.84338	3.52528	67.0154	5.02719	9.52095	1.03296	5032.64	8.5237	23.1981	0	0	0	1	0	0	0	0	0	0	0	0	0	0	0	0	0	0	0	0	0
26	1985	2.77546	71.9404	12080000000	89.0391	19.1724	38.523	1.59918	3.629	0	4.77213	31.492	6.494	711775	49.3394	50.6606	65.0872	2.06111	6.14627	5.93794	3.38635	67.1683	6.04393	9.78358	1.03508	4757.61	8.4675	23.2152	0	0	0	0	1	0	0	0	0	0	0	0	0	0	0	0	0	0	0	0	0
26	1986	2.83452	71.892	12310000000	81.1384	17.2785	38.675	0.95973	3.568	0	4.87232	30.858	6.476	718639	49.3176	50.6824	64.5809	2.08762	6.32035	5.99323	3.61645	67.0196	7.70567	10.4024	1.05458	5032.36	8.52364	23.234	0	0	0	0	0	1	0	0	0	0	0	0	0	0	0	0	0	0	0	0	0
26	1987	2.87718	71.7235	12450000000	87.3737	17.4106	39.327	0.436539	3.512	0	4.94079	30.26	6.475	721783	49.2881	50.7119	64.1511	2.11448	6.43326	6.01638	3.38201	66.7827	4.5884	9.73854	1.06929	4685.63	8.45226	23.245	0	0	0	0	0	0	1	0	0	0	0	0	0	0	0	0	0	0	0	0	0
26	1988	2.90609	71.4173	12480000000	107.672	16.5911	40.085	0.158786	3.465	0	4.98154	29.729	6.49	722930	49.257	50.743	61.1495	2.14167	6.45067	6.03064	3.44279	66.4357	8.85388	10.7164	1.06965	4762.27	8.46848	23.2475	0	0	0	0	0	0	0	1	0	0	0	0	0	0	0	0	0	0	0	0	0
26	1989	2.92315	71.0098	12460000000	123.025	17.3228	40.845	0.22991	3.427	0	4.99888	29.275	6.518	724594	49.2269	50.7731	61.3488	2.16922	6.40422	6.05473	3.89864	66.0109	15.0514	12.0947	1.05772	5380.45	8.59053	23.2457	0	0	0	0	0	0	0	0	1	0	0	0	0	0	0	0	0	0	0	0	0
26	1990	2.93066	70.5653	12570000000	129.5	17.4955	41.611	0.547633	3.398	0	4.99869	28.888	6.557	728573	49.2039	50.7961	60.517	2.19713	6.41997	6.14732	4.22425	65.5666	16.0934	13.2715	1.04435	5797.98	8.66526	23.2544	0	0	0	0	0	0	0	0	0	1	0	0	0	0	0	0	0	0	0	0	0
26	1991	2.96206	69.7813	13020000000	117.816	17.5004	42.381	0.93281	3.374	0	5.02902	28.538	6.605	735401	49.1874	50.8126	59.6851	2.21867	6.53119	6.4903	4.11138	64.7523	15.3264	12.7289	1.0063	5590.66	8.62885	23.2899	0	0	0	0	0	0	0	0	0	0	1	0	0	0	0	0	0	0	0	0	0
26	1992	2.98481	68.9893	13310000000	106.832	18.0145	43.156	1.22553	3.352	0	5.04401	28.183	6.658	744469	49.1762	50.8238	58.8533	2.24043	6.51012	6.80064	4.27201	63.9453	16.8726	13.2058	0.957281	5738.33	8.65492	23.3118	0	0	0	0	0	0	0	0	0	0	0	1	0	0	0	0	0	0	0	0	0
26	1993	3.00068	68.0646	13450000000	111.826	18.5022	43.933	1.39975	3.33	0	5.04308	27.793	6.713	754963	49.1707	50.8293	58.0215	2.2624	6.40169	7.0478	4.34582	63.0215	17.1533	13.5641	0.908326	5756.33	8.65805	23.3222	0	0	0	0	0	0	0	0	0	0	0	0	1	0	0	0	0	0	0	0	0
26	1994	3.01329	66.9041	13770000000	115.873	16.3585	44.713	1.40029	3.305	0	5.0293	27.362	6.767	765609	49.1704	50.8296	57.1896	2.28458	6.36483	7.40795	4.56745	61.8748	18.8916	14.1972	0.859189	5965.78	8.69379	23.346	0	0	0	0	0	0	0	0	0	0	0	0	0	1	0	0	0	0	0	0	0
26	1995	3.0208	65.5292	13970000000	114.143	16.1111	45.496	1.27397	3.276	0	5.0003	26.898	6.815	775425	49.1743	50.8257	56.3578	2.30698	6.30455	7.6679	4.68164	60.5289	19.9067	14.6228	0.822201	6037.51	8.70575	23.3604	0	0	0	0	0	0	0	0	0	0	0	0	0	0	1	0	0	0	0	0	0
26	1996	3.09771	65.209	14220000000	121.693	15.8668	46.282	1.149	3.244	0	5.1177	26.418	6.853	784386	49.1833	50.8167	55.526	2.3296	6.46407	7.75094	4.90636	60.0913	22.2192	15.3504	0.833972	6255.03	8.74114	23.3776	0	0	0	0	0	0	0	0	0	0	0	0	0	0	0	1	0	0	0	0	0
26	1997	3.17836	64.5643	14320000000	119.48	16.7874	46.732	1.0589	3.209	0	5.23045	25.948	6.88	792736	49.1982	50.8018	58.1687	2.35245	6.57598	7.74008	4.79842	59.3339	19.8193	14.0209	0.849601	6052.98	8.70831	23.3847	0	0	0	0	0	0	0	0	0	0	0	0	0	0	0	0	1	0	0	0	0
26	1998	3.25899	63.7894	14410000000	119.109	17.3953	47.123	0.931771	3.171	0	5.33787	25.509	6.901	800157	49.2103	50.7897	59.5315	2.37551	6.66321	7.74305	4.8608	58.4515	18.0659	13.6544	0.860541	6074.8	8.7119	23.3909	0	0	0	0	0	0	0	0	0	0	0	0	0	0	0	0	0	1	0	0	0
26	1999	3.33745	63.0859	14780000000	122.443	15.8863	47.515	0.765164	3.132	0	5.44292	25.107	6.917	806303	49.2128	50.7872	56.3836	2.39881	6.90161	7.87864	5.28855	57.6429	21.9653	15.6065	0.875989	6559.01	8.78859	23.4166	0	0	0	0	0	0	0	0	0	0	0	0	0	0	0	0	0	0	1	0	0
26	2000	3.41526	62.4615	15120000000	135.422	17.2367	47.908	0.581585	3.09	0	5.54849	24.738	6.939	811006	49.2022	50.7978	54.8898	2.42233	7.08262	8.03829	5.19864	56.913	21.1584	15.5091	0.88111	6410.11	8.76563	23.4393	0	0	0	0	0	0	0	0	0	0	0	0	0	0	0	0	0	0	0	1	0
26	2001	3.53755	60.0378	15580000000	129.399	17.4208	48.3	0.359277	3.044	0	5.66142	24.393	6.974	813925	49.1752	50.8248	48.8626	2.44286	7.43695	8.13864	5.30261	54.3764	24.6372	17.4094	0.913783	6514.87	8.78184	23.469	0	0	0	0	0	0	0	0	0	0	0	0	0	0	0	0	0	0	0	0	1
26	2002	3.65958	58.0243	16020000000	125.409	16.8694	48.692	0.163518	2.995	0	5.78303	24.058	7.031	815257	49.1354	50.8646	48.8626	2.46356	7.75109	8.27147	5.4723	52.2413	24.39	17.4653	0.937087	6712.36	8.81171	23.4973	0	0	0	0	0	0	0	0	0	0	0	0	0	0	0	0	0	0	0	0	0
26	2003	3.78911	56.2484	16470000000	128.114	16.6539	49.085	0.100409	2.944	0	5.92042	23.725	7.112	816076	49.0882	50.9118	48.8626	2.48444	7.9997	8.46915	5.52702	50.328	23.7293	17.1619	0.944569	6772.68	8.82065	23.5247	0	0	0	0	0	0	0	0	0	0	0	0	0	0	0	0	0	0	0	0	0
26	2004	3.93295	54.5593	16860000000	124.231	15.6322	49.479	0.218368	2.893	0	6.07874	23.399	7.217	817860	49.0416	50.9584	48.8626	2.5055	8.20974	8.65087	5.81995	48.4806	25.341	17.6516	0.949008	7116.07	8.87011	23.5482	0	0	0	0	0	0	0	0	0	0	0	0	0	0	0	0	0	0	0	0	0
26	2005	4.09455	52.9727	17170000000	116.713	15.7986	49.871	0.456735	2.846	0	6.26355	23.094	7.343	821604	49.0013	50.9987	48.8626	2.52674	8.46554	8.70243	5.86069	46.7091	24.7327	17.4569	0.97278	7133.23	8.87252	23.5663	0	0	0	0	0	0	0	0	0	0	0	0	0	0	0	0	0	0	0	0	0
26	2006	4.23762	52.9018	17650000000	117.043	18.4143	50.264	0.759761	2.807	0	6.4794	22.827	7.484	827870	48.9708	51.0292	48.8626	2.54815	9.0558	8.59389	5.96926	46.4224	24.9275	17.295	1.05375	7210.39	8.88328	23.594	0	0	0	0	0	0	0	0	0	0	0	0	0	0	0	0	0	0	0	0	0
26	2007	4.38357	52.5891	17970000000	109.523	17.0437	50.657	0.999972	2.777	0	6.68886	22.613	7.63	836190	48.9463	51.0537	48.8626	2.56655	9.48941	8.4773	5.91554	45.9003	25.0732	16.837	1.11939	7074.39	8.86424	23.6118	0	0	0	0	0	0	0	0	0	0	0	0	0	0	0	0	0	0	0	0	0
26	2008	4.53132	52.0961	18020000000	130.998	15.6259	51.146	1.09079	2.758	0	6.89196	22.456	7.771	845361	48.9339	51.0661	48.8626	2.58118	9.72342	8.29387	5.97469	45.2042	23.8241	16.9576	1.17236	7067.62	8.86328	23.6146	0	0	0	0	0	0	0	0	0	0	0	0	0	0	0	0	0	0	0	0	0
26	2009	4.6767	51.5575	18540000000	108.869	16.9149	51.658	0.974229	2.75	0	7.08788	22.353	7.899	853637	48.9341	51.0659	48.8626	2.59589	10.3564	8.18071	5.89105	44.4696	23.0402	16.2513	1.26596	6901.11	8.83944	23.643	0	0	0	0	0	0	0	0	0	0	0	0	0	0	0	0	0	0	0	0	0
26	2010	4.81869	51.1011	18720000000	121.228	14.9772	52.171	0.721469	2.752	0	7.2811	22.292	8.007	859818	48.9492	51.0508	48.8626	2.61068	10.5802	8.13784	6.06778	43.82	23.517	16.577	1.30013	7057.05	8.86178	23.6528	0	0	0	0	0	0	0	0	0	0	0	0	0	0	0	0	0	0	0	0	0
26	2011	4.9095	51.3991	18900000000	124.476	17.322	52.683	0.421409	2.761	0	7.43294	22.259	8.086	863449	48.9801	51.0199	48.8626	2.62063	10.7978	8.09727	6.23161	43.9662	23.2861	16.8652	1.33351	7217.11	8.88421	23.6622	0	0	0	0	0	0	0	0	0	0	0	0	0	0	0	0	0	0	0	0	0
26	2012	4.97475	51.7574	19230000000	125.286	18.7285	53.196	0.187444	2.773	0	7.54955	22.23	8.137	865069	49.026	50.974	48.8626	2.63062	11.2017	8.02663	6.31956	44.2079	23.3641	16.8067	1.39557	7305.26	8.89635	23.6796	0	0	0	0	0	0	0	0	0	0	0	0	0	0	0	0	0	0	0	0	0
26	2013	5.00989	52.2441	19350000000	126.348	18.9385	53.706	0.0622878	2.786	0	7.62726	22.185	8.165	865608	49.0806	50.9194	48.8626	2.64064	11.365	7.98195	6.61874	44.6168	22.0894	17.4945	1.42384	7646.35	8.94198	23.6858	0	0	0	0	0	0	0	0	0	0	0	0	0	0	0	0	0	0	0	0	0
26	2014	5.00927	52.8322	20270000000	110.812	19.9361	54.216	0.0975716	2.795	0	7.65578	22.108	8.174	866453	49.1363	50.8637	48.8626	2.6507	12.222	8.04698	6.98962	45.1764	23.1323	17.6344	1.51883	8066.94	8.99553	23.7324	0	0	0	0	0	0	0	0	0	0	0	0	0	0	0	0	0	0	0	0	0
26	2015	4.97279	53.4224	20630000000	101.189	20.1151	54.726	0.250594	2.8	0	7.62937	21.983	8.172	868627	49.1877	50.8123	48.8626	2.6608	12.5057	8.12037	7.25833	45.793	24.1015	17.9953	1.54004	8356.09	9.03075	23.7498	0	0	0	0	0	0	0	0	0	0	0	0	0	0	0	0	0	0	0	0	0
26	2016	5.13779	53.5697	21030000000	97.1745	18.9232	55.235	0.433308	2.797	0	7.89009	21.799	8.17	872399	49.2309	50.7691	48.8626	2.67095	12.7856	8.24057	7.30601	45.6797	22.1373	17.7688	1.55154	8374.61	9.03296	23.769	0	0	0	0	0	0	0	0	0	0	0	0	0	0	0	0	0	0	0	0	0
26	2017	5.2921	53.7123	20830000000	96.9286	18.3413	55.742	0.578334	2.788	0	8.13461	21.56	8.18	877459	49.2683	50.7317	48.8626	2.68112	12.6457	8.18047	7.52688	45.5777	24.2239	18.4818	1.54584	8578.04	9.05696	23.7595	0	0	0	0	0	0	0	0	0	0	0	0	0	0	0	0	0	0	0	0	0
27	1981	12.1506	47.7339	401000000000	61.5967	18.3466	72.528	0.426516	1.64	0	17.9505	13.2	9.3	4799964	51.6434	48.3566	67.3215	2.73764	323.998	76.976	106.888	29.7835	4.88141	8.71115	4.20908	22268.6	10.0109	26.7172	1	0	0	0	0	0	0	0	0	0	0	0	0	0	0	0	0	0	0	0	0
27	1982	12.2469	47.4442	411300000000	57.5754	18.459	73.373	0.560286	1.71	0	18.0574	13.7	9	4826933	51.6307	48.3693	66.6491	2.7615	331.359	79.9718	110.199	29.3868	5.18021	8.93494	4.14345	22829.9	10.0358	26.7427	0	1	0	0	0	0	0	0	0	0	0	0	0	0	0	0	0	0	0	0	0
27	1983	12.3259	47.0671	422500000000	57.4196	18.7887	74.202	0.595991	1.74	0	18.1273	13.8	9.3	4855787	51.6148	48.3852	66.0675	2.78557	339.286	83.2248	113.581	28.9398	5.23671	9.12184	4.07674	23390.8	10.0601	26.7695	0	0	1	0	0	0	0	0	0	0	0	0	0	0	0	0	0	0	0	0	0
27	1984	12.4117	46.8508	434200000000	56.5993	18.9469	75.015	0.534343	1.69	0	18.2268	13.3	9.2	4881803	51.5973	48.4027	65.8047	2.80985	347.659	86.5895	116.973	28.6241	5.44706	9.21119	4.01502	23961.1	10.0842	26.7969	0	0	0	1	0	0	0	0	0	0	0	0	0	0	0	0	0	0	0	0	0
27	1985	12.5223	46.8941	445100000000	55.3078	19.7047	75.808	0.417069	1.64	0	18.3945	12.8	9.8	4902206	51.5793	48.4207	67.1996	2.83434	355.394	89.6909	120.749	28.4996	5.02789	8.89854	3.96244	24631.5	10.1118	26.8215	0	0	0	0	1	0	0	0	0	0	0	0	0	0	0	0	0	0	0	0	0
27	1986	12.693	47.0127	456500000000	49.9833	19.9305	76.567	0.324795	1.6	0	18.6603	12.3	9.6	4918154	51.5608	48.4392	67.0253	2.85905	363.532	92.9249	124.075	28.3525	5.07718	8.96322	3.9121	25227.9	10.1357	26.8468	0	0	0	0	0	1	0	0	0	0	0	0	0	0	0	0	0	0	0	0	0
27	1987	12.876	47.3486	467300000000	49.4787	20.3143	77.291	0.283627	1.59	0	18.9727	12.1	9.7	4932123	51.5417	48.4583	66.8411	2.88396	371.317	96.0237	128.565	28.3759	4.96673	9.12197	3.86693	26066.9	10.1684	26.8703	0	0	0	0	0	0	1	0	0	0	0	0	0	0	0	0	0	0	0	0	0
27	1988	13.0664	47.817	479200000000	48.1577	19.6082	78	0.290689	1.69	0	19.3144	12.8	9.9	4946481	51.521	48.479	66.3688	2.9091	379.643	99.5817	135.191	28.5027	5.15666	9.48745	3.81238	27330.7	10.2158	26.8954	0	0	0	0	0	0	0	1	0	0	0	0	0	0	0	0	0	0	0	0	0
27	1989	13.2552	48.2827	494200000000	47.8746	19.4176	78.691	0.361019	1.71	0	19.6552	12.8	9.9	4964371	51.4975	48.5025	66.3907	2.93446	390.795	103.394	142.514	28.6275	4.91946	9.69226	3.77967	28707.4	10.2649	26.9262	0	0	0	0	0	0	0	0	1	0	0	0	0	0	0	0	0	0	0	0	0
27	1990	13.4354	48.6813	512900000000	45.8415	20.8709	79.367	0.443382	1.78	0	19.9759	13.1	10	4986431	51.4706	48.5294	67.934	2.96003	406.598	106.267	142.717	28.7053	4.09442	8.92316	3.82619	28621.1	10.2619	26.9633	0	0	0	0	0	0	0	0	0	1	0	0	0	0	0	0	0	0	0	0	0
27	1991	13.6412	49.0126	528800000000	43.4884	23.9128	79.843	0.546172	1.79	1	20.3272	13	9.8	5013740	51.4398	48.5602	70.8111	2.97676	419.014	109.751	134.274	28.6854	2.89438	7.41221	3.81787	26781.2	10.1955	26.9938	0	0	0	0	0	0	0	0	0	0	1	0	0	0	0	0	0	0	0	0	0
27	1992	13.8288	49.3721	536500000000	50.2418	24.2705	80.128	0.56191	1.85	1	20.6564	13.2	9.9	5041992	51.4062	48.5938	67.9911	2.99359	423.421	113.035	129.81	28.7157	3.57184	7.74542	3.74591	25745.8	10.156	27.0083	0	0	0	0	0	0	0	0	0	0	0	1	0	0	0	0	0	0	0	0	0
27	1993	13.9982	49.692	538700000000	58.1649	23.3012	80.409	0.483854	1.81	1	20.9541	12.8	10.1	5066447	51.3712	48.6288	63.3537	3.01051	422.522	116.183	128.857	28.7378	4.92478	8.76567	3.6367	25433.3	10.1438	27.0124	0	0	0	0	0	0	0	0	0	0	0	0	1	0	0	0	0	0	0	0	0
27	1994	14.1485	49.8874	536700000000	62.4282	22.3969	80.688	0.431049	1.85	1	21.2069	12.8	9.4	5088333	51.3374	48.6626	60.7375	3.02753	418.656	118.075	133.934	28.6805	5.86775	9.79742	3.54569	26321.7	10.1782	27.0088	0	0	0	0	0	0	0	0	0	0	0	0	0	1	0	0	0	0	0	0	0
27	1995	14.2812	49.9153	534900000000	64.0737	21.8947	80.963	0.381655	1.81	1	21.4097	12.3	9.6	5107790	51.3065	48.6935	59.0622	3.04464	414.672	120.251	139.567	28.5056	6.8984	10.6811	3.4484	27324.4	10.2155	27.0054	0	0	0	0	0	0	0	0	0	0	0	0	0	0	1	0	0	0	0	0	0
27	1996	14.4355	50.1356	536300000000	65.722	22.1594	81.223	0.328038	1.78	0	21.6728	11.8	9.6	5124573	51.2787	48.7213	59.2692	3.06185	414.346	121.991	144.673	28.4628	7.0289	10.9868	3.39652	28231.2	10.2482	27.008	0	0	0	0	0	0	0	0	0	0	0	0	0	0	0	1	0	0	0	0	0
27	1997	14.5811	50.0599	540500000000	68.2213	21.3118	81.466	0.297377	1.75	0	21.8803	11.5	9.6	5139835	51.2537	48.7463	57.8601	3.07916	416.22	124.308	153.719	28.1795	7.82396	11.984	3.3483	29907.3	10.3059	27.0158	0	0	0	0	0	0	0	0	0	0	0	0	0	0	0	0	1	0	0	0	0
27	1998	14.721	49.8213	548000000000	66.9671	20.5746	81.707	0.265473	1.7	0	22.0551	11.1	9.6	5153498	51.2304	48.7696	56.9103	3.09656	420.287	127.678	162.062	27.7661	8.37577	12.7439	3.29177	31447.1	10.3561	27.0295	0	0	0	0	0	0	0	0	0	0	0	0	0	0	0	0	0	1	0	0	0
27	1999	14.8572	49.6162	558700000000	66.2399	20.2599	81.946	0.232116	1.73	0	22.2287	11.1	9.6	5165474	51.2073	48.7927	57.3309	3.11407	427.777	130.925	169.265	27.3874	8.21888	12.927	3.26735	32768.5	10.3972	27.0489	0	0	0	0	0	0	0	0	0	0	0	0	0	0	0	0	0	0	1	0	0
27	2000	14.9939	49.5436	570400000000	74.8948	19.7373	82.183	0.207607	1.73	0	22.4225	11	9.5	5176209	51.1835	48.8165	56.6256	3.13167	436.565	133.854	178.803	27.1212	8.42935	13.5961	3.26151	34543.2	10.45	27.0696	0	0	0	0	0	0	0	0	0	0	0	0	0	0	0	0	0	0	0	1	0
27	2001	15.2072	49.4459	583800000000	70.2768	19.9256	82.368	0.227687	1.73	0	22.7265	10.8	9.4	5188008	51.1586	48.8414	56.0389	3.15149	447.72	136.09	183.418	26.7194	8.52154	13.8115	3.28989	35354.3	10.4732	27.0928	0	0	0	0	0	0	0	0	0	0	0	0	0	0	0	0	0	0	0	0	1
27	2002	15.4161	49.567	596900000000	69.2995	20.6275	82.503	0.242381	1.72	0	23.0574	10.7	9.5	5200598	51.133	48.867	56.5241	3.17145	458.824	138.101	186.5	26.5096	8.50919	13.5834	3.32239	35861.3	10.4874	27.1151	0	0	0	0	0	0	0	0	0	0	0	0	0	0	0	0	0	0	0	0	0
27	2003	15.6222	49.8036	607700000000	68.0558	21.0967	82.638	0.238457	1.76	0	23.4026	10.9	9.4	5213014	51.1069	48.8931	56.9267	3.19152	466.89	140.798	190.219	26.401	8.31591	13.4829	3.31603	36489.3	10.5048	27.1329	0	0	0	0	0	0	0	0	0	0	0	0	0	0	0	0	0	0	0	0	0
27	2004	15.8254	49.9922	618800000000	70.9602	21.1844	82.772	0.29035	1.8	0	23.7368	11	9.1	5228172	51.0806	48.9194	56.3991	3.21173	474.978	143.854	197.687	26.2553	8.42397	13.9284	3.30181	37812	10.5404	27.1511	0	0	0	0	0	0	0	0	0	0	0	0	0	0	0	0	0	0	0	0	0
27	2005	16.0271	50.0743	631200000000	76.5792	21.4115	82.905	0.342249	1.8	0	24.0525	11	9.1	5246096	51.0546	48.9454	57.2832	3.23206	484.169	147.035	203.184	26.0218	7.82112	13.7505	3.29289	38730.6	10.5644	27.1709	0	0	0	0	0	0	0	0	0	0	0	0	0	0	0	0	0	0	0	0	0
27	2006	16.1993	50.1417	644100000000	81.9835	21.3208	83.037	0.383777	1.84	0	24.3219	11.2	9.1	5266268	51.0288	48.9712	57.4866	3.25253	494.626	149.445	211.423	25.8198	7.66973	13.9554	3.30975	40146.6	10.6003	27.1911	0	0	0	0	0	0	0	0	0	0	0	0	0	0	0	0	0	0	0	0	0
27	2007	16.3578	50.0952	656500000000	82.8574	20.7669	83.168	0.42543	1.83	0	24.5522	11.1	9.3	5288720	51.0032	48.9968	55.9153	3.27312	505.288	151.177	222.386	25.543	8.11136	14.9342	3.34235	42049.1	10.6466	27.2101	0	0	0	0	0	0	0	0	0	0	0	0	0	0	0	0	0	0	0	0	0
27	2008	16.5461	50.0793	672800000000	86.1843	21.5649	83.299	0.465549	1.85	0	24.8322	11.2	9.2	5313399	50.9775	49.0225	57.0323	3.29384	519.583	153.243	223.988	25.247	7.38407	14.3042	3.39058	42155.4	10.6491	27.2347	0	0	0	0	0	0	0	0	0	0	0	0	0	0	0	0	0	0	0	0	0
27	2009	16.8251	50.3212	688000000000	70.1233	24.0675	83.429	0.478246	1.86	0	25.2917	11.3	9.3	5338871	50.9511	49.0489	60.7913	3.31469	532.702	155.296	205.467	25.0295	5.64921	11.7095	3.43023	38485	10.558	27.257	0	0	0	0	0	0	0	0	0	0	0	0	0	0	0	0	0	0	0	0	0
27	2010	17.2296	50.9483	694900000000	75.4644	23.6862	83.77	0.457495	1.87	0	26.0077	11.4	9.5	5363352	50.9236	49.0764	59.6794	3.33568	537.492	157.42	211.615	24.9406	6.35018	12.2784	3.41439	39455.7	10.5829	27.2671	0	0	0	0	0	0	0	0	0	0	0	0	0	0	0	0	0	0	0	0	0
27	2011	17.7331	52.0227	701600000000	78.5796	23.3613	84.313	0.463559	1.83	0	26.9584	11.1	9.4	5388272	50.8952	49.1048	60.0069	3.35402	542.553	159.052	217.055	25.0643	6.33344	12.3726	3.41117	40282.9	10.6037	27.2766	0	0	0	0	0	0	0	0	0	0	0	0	0	0	0	0	0	0	0	0	0
27	2012	18.3438	53.3793	709600000000	79.1705	24.0971	84.841	0.475809	1.8	0	28.1357	11	9.6	5413971	50.8659	49.1341	61.3984	3.37247	548.577	161.007	213.96	25.2437	5.57238	11.6395	3.40716	39519.9	10.5846	27.2879	0	0	0	0	0	0	0	0	0	0	0	0	0	0	0	0	0	0	0	0	0
27	2013	19.0108	54.9244	715700000000	77.0939	24.5364	85.125	0.460724	1.75	0	29.4523	10.7	9.5	5438972	50.8368	49.1632	61.0399	3.39101	552.549	163.186	212.336	25.472	5.55517	11.5583	3.386	39039.8	10.5723	27.2966	0	0	0	0	0	0	0	0	0	0	0	0	0	0	0	0	0	0	0	0	0
27	2014	19.6589	56.457	718700000000	74.1127	24.5074	85.175	0.41356	1.71	0	30.7577	10.5	9.6	5461512	50.8091	49.1909	60.1297	3.40966	553.243	165.448	210.995	25.6993	5.73217	11.7052	3.34391	38633.1	10.5619	27.3007	0	0	0	0	0	0	0	0	0	0	0	0	0	0	0	0	0	0	0	0	0
27	2015	20.2444	57.8259	719900000000	71.3825	24.3844	85.225	0.329384	1.65	0	31.9509	10.1	9.6	5479531	50.7836	49.2164	59.3416	3.42841	552.282	167.636	211.28	25.875	5.98707	11.9323	3.29452	38558.1	10.5599	27.3024	0	0	0	0	0	0	0	0	0	0	0	0	0	0	0	0	0	0	0	0	0
27	2016	20.791	59.0453	721100000000	70.8985	23.6711	85.275	0.287421	1.57	0	33.067	9.6	9.8	5495303	50.7606	49.2394	58.8338	3.44727	551.926	169.168	216.514	25.9782	6.10614	12.3605	3.26258	39399.9	10.5815	27.304	0	0	0	0	0	0	0	0	0	0	0	0	0	0	0	0	0	0	0	0	0
27	2017	21.2788	60.0766	725900000000	75.1754	22.8289	85.325	0.234671	1.49	0	34.0623	9.1	9.8	5508214	50.7398	49.2602	56.7806	3.46622	554.609	171.287	222.571	26.0143	6.57866	13.2518	3.23789	40407.1	10.6068	27.3107	0	0	0	0	0	0	0	0	0	0	0	0	0	0	0	0	0	0	0	0	0
28	1981	13.7938	55.8588	4087000000000	45.4109	21.753	73.352	0.486057	1.85	0	21.4988	14.1	10.1	55430296	51.2004	48.7996	68.9041	2.60722	3022.45	1064.89	1350.94	34.36	4.66381	10.2778	2.83827	24371.9	10.1012	29.0389	1	0	0	0	0	0	0	0	0	0	0	0	0	0	0	0	0	0	0	0	0
28	1982	13.5385	54.676	4205000000000	45.2524	22.2014	73.425	0.51937	1.86	0	20.9408	14.2	10	55718933	51.2225	48.7775	68.9971	2.62809	3114.77	1090	1383.95	33.7352	4.55156	10.2042	2.85757	24838	10.1201	29.0672	0	1	0	0	0	0	0	0	0	0	0	0	0	0	0	0	0	0	0	0	0
28	1983	13.2371	53.5778	4312000000000	45.1398	22.3552	73.5	0.545607	1.86	0	20.3292	14.2	10	56023770	51.2408	48.7592	68.0786	2.64912	3196.22	1115.42	1401.38	33.2485	4.81145	10.3751	2.86547	25014	10.1272	29.0923	0	0	1	0	0	0	0	0	0	0	0	0	0	0	0	0	0	0	0	0	0
28	1984	13.0124	52.6154	4402000000000	47.5418	22.5306	73.575	0.558727	1.86	0	19.859	14.3	9.9	56337666	51.2569	48.7431	66.8137	2.67032	3264.45	1137.65	1424.83	32.7564	5.12152	10.7415	2.86947	25291	10.1382	29.1131	0	0	0	1	0	0	0	0	0	0	0	0	0	0	0	0	0	0	0	0	0
28	1985	12.9307	51.8371	4484000000000	47.0164	22.5841	73.65	0.561154	1.86	0	19.6336	14.2	9.8	56654696	51.2723	48.7277	65.9426	2.69169	3325.12	1158.73	1448.45	32.2034	5.37518	11.0018	2.86963	25566.3	10.149	29.1315	0	0	0	0	1	0	0	0	0	0	0	0	0	0	0	0	0	0	0	0	0
28	1986	13.0135	51.7166	4567000000000	40.888	22.306	73.725	0.565741	1.85	0	19.7436	14.1	9.7	56976123	51.2865	48.7135	63.9004	2.71323	3384.22	1182.36	1481.04	31.9729	6.02905	11.7079	2.86227	25994.1	10.1656	29.1498	0	0	0	0	0	1	0	0	0	0	0	0	0	0	0	0	0	0	0	0	0
28	1987	13.2248	51.6202	4655000000000	40.2927	22.146	73.8	0.571481	1.83	0	20.0514	14	9.6	57302663	51.2992	48.7008	63.3568	2.73494	3448.78	1206.7	1519.17	31.5687	6.08717	11.9574	2.85802	26511.4	10.1853	29.1691	0	0	0	0	0	0	1	0	0	0	0	0	0	0	0	0	0	0	0	0	0
28	1988	13.5125	51.5793	4754000000000	41.3922	21.6972	73.875	0.564593	1.81	0	20.4822	13.8	9.5	57627105	51.311	48.689	61.8517	2.75683	3521.31	1232.79	1588.91	31.0971	6.63288	12.7499	2.85637	27572.3	10.2246	29.19	0	0	0	0	0	0	0	1	0	0	0	0	0	0	0	0	0	0	0	0	0
28	1989	13.7973	51.6371	4874000000000	44.0018	21.1372	73.95	0.541862	1.79	0	20.9219	13.6	9.4	57940212	51.3227	48.6773	61.2028	2.7789	3609.53	1264.67	1660.09	30.7152	6.91959	13.2138	2.85414	28651.7	10.263	29.215	0	0	0	0	0	0	0	0	1	0	0	0	0	0	0	0	0	0	0	0	0
28	1990	14.036	51.7847	5013000000000	42.7361	21.1689	74.056	0.508687	1.77	0	21.3045	13.4	9.3	58235697	51.335	48.665	61.7571	2.80113	3714.53	1298.4	1710	30.4802	6.72287	13.0453	2.86086	29363.4	10.2875	29.243	0	0	0	0	0	0	0	0	0	1	0	0	0	0	0	0	0	0	0	0	0
28	1991	14.3142	51.9885	5160000000000	42.9837	21.655	74.229	0.554159	1.75	0	21.7559	13.2	9.2	58559311	51.3481	48.6519	61.8926	2.81006	3824.65	1335.4	1727.32	30.2325	6.3863	12.7564	2.86405	29497	10.292	29.272	0	0	0	0	0	0	0	0	0	0	1	0	0	0	0	0	0	0	0	0	0
28	1992	14.5511	52.2906	5295000000000	41.9916	22.2592	74.401	0.497241	1.74	0	22.1599	13.1	9.2	58851217	51.3619	48.6381	61.7422	2.81902	3921.79	1373.2	1752.93	30.1307	6.42384	12.6654	2.85595	29785.7	10.3018	29.2978	0	0	0	0	0	0	0	0	0	0	0	1	0	0	0	0	0	0	0	0	0
28	1993	14.7582	52.6409	5414000000000	39.9051	23.409	74.572	0.433292	1.73	0	22.5271	13	9.2	59106768	51.3766	48.6234	61.9319	2.828	4003.28	1411.01	1742.01	30.1138	6.22547	12.2482	2.83717	29472.3	10.2912	29.3201	0	0	0	0	0	0	0	0	0	0	0	0	1	0	0	0	0	0	0	0	0
28	1994	14.9575	52.9522	5503000000000	41.8262	23.1863	74.743	0.372231	1.73	0	22.8779	12.5	9.1	59327192	51.3919	48.6081	61.7228	2.83701	4059.19	1443.95	1782.74	30.0744	6.33732	12.3999	2.81117	30049.3	10.3106	29.3363	0	0	0	0	0	0	0	0	0	0	0	0	0	1	0	0	0	0	0	0	0
28	1995	15.1603	53.1854	5591000000000	43.6461	23.1767	74.912	0.36125	1.74	0	23.2234	12.8	9.1	59541899	51.4077	48.5923	62.0158	2.84605	4115.57	1475.38	1822.13	29.9621	6.34978	12.3793	2.78951	30602.5	10.3288	29.3522	0	0	0	0	0	0	0	0	0	0	0	0	0	0	1	0	0	0	0	0	0
28	1996	15.3735	53.4062	5677000000000	44.3292	23.4697	75.082	0.354082	1.75	0	23.584	12.8	9.1	59753100	51.4237	48.5763	62.3363	2.85513	4174.8	1502.04	1847.71	29.8223	6.21291	12.2589	2.77942	30922.4	10.3392	29.3674	0	0	0	0	0	0	0	0	0	0	0	0	0	0	0	1	0	0	0	0	0
28	1997	15.5721	53.5817	5758000000000	48.0335	23.4009	75.25	0.35375	1.77	0	23.9159	12.7	9.1	59964851	51.4399	48.5601	61.702	2.86422	4230.62	1527.56	1890.85	29.6658	6.3434	12.5761	2.76953	31532.6	10.3588	29.3816	0	0	0	0	0	0	0	0	0	0	0	0	0	0	0	0	1	0	0	0	0
28	1998	15.7549	53.6943	5835000000000	49.5068	22.6152	75.417	0.368598	1.78	0	24.2144	12.8	9.1	60186288	51.4568	48.5432	61.233	2.87335	4288.43	1547	1958.89	29.4799	6.58792	13.0137	2.77209	32547.2	10.3904	29.395	0	0	0	0	0	0	0	0	0	0	0	0	0	0	0	0	0	1	0	0	0
28	1999	15.9172	53.749	5931000000000	49.7609	22.631	75.614	0.514456	1.81	0	24.4725	12.9	9.1	60496718	51.475	48.525	61.8589	2.88251	4365	1565.79	2023.41	29.2765	6.4237	13.0126	2.78773	33446.7	10.4177	29.4112	0	0	0	0	0	0	0	0	0	0	0	0	0	0	0	0	0	0	1	0	0
28	2000	16.0574	53.7619	6050000000000	55.8612	22.3259	75.871	0.684929	1.89	0	24.6901	13.3	8.9	60912500	51.4947	48.5053	61.5421	2.8917	4462.87	1587.17	2105.84	29.0718	6.54625	13.386	2.81183	34571.5	10.4508	29.4311	0	0	0	0	0	0	0	0	0	0	0	0	0	0	0	0	0	0	0	1	0
28	2001	16.1693	53.8697	6190000000000	54.9594	22.1419	76.127	0.727786	1.9	0	24.8797	13.1	8.8	61357430	51.5163	48.4837	61.7073	2.90776	4575.31	1615.17	2148.33	28.99	6.40295	13.289	2.83271	35013.4	10.4635	29.454	0	0	0	0	0	0	0	0	0	0	0	0	0	0	0	0	0	0	0	0	1
28	2002	16.2702	53.8978	6331000000000	53.072	22.7211	76.38	0.727232	1.88	0	25.0395	12.9	8.8	61805267	51.539	48.461	62.1556	2.92392	4689.48	1641.51	2171.79	28.8583	6.18275	12.9822	2.85681	35139.2	10.4671	29.4765	0	0	0	0	0	0	0	0	0	0	0	0	0	0	0	0	0	0	0	0	0
28	2003	16.3571	53.8726	6456000000000	50.7978	23.1434	76.632	0.708779	1.89	0	25.1691	12.8	9.1	62244886	51.5603	48.4397	62.1751	2.94016	4789.19	1666.47	2190.29	28.7035	6.05064	12.8333	2.87386	35188.2	10.4685	29.496	0	0	0	0	0	0	0	0	0	0	0	0	0	0	0	0	0	0	0	0	0
28	2004	16.4236	53.8212	6579000000000	51.925	23.0447	76.883	0.736314	1.92	0	25.263	12.8	8.3	62704895	51.577	48.423	61.6436	2.9565	4885.5	1693.77	2247.76	28.5582	6.07641	13.1042	2.8844	35846.7	10.487	29.5149	0	0	0	0	0	0	0	0	0	0	0	0	0	0	0	0	0	0	0	0	0
28	2005	16.4719	53.7649	6708000000000	53.9807	23.067	77.13	0.753801	1.94	0	25.328	12.8	8.5	63179351	51.5869	48.4131	61.5843	2.97292	4985.67	1722.51	2286.15	28.4369	5.92009	13.0921	2.89442	36185.1	10.4964	29.5343	0	0	0	0	0	0	0	0	0	0	0	0	0	0	0	0	0	0	0	0	0
28	2006	16.5143	53.8319	6842000000000	56.1034	22.7592	77.377	0.697207	2	0	25.4043	13.1	8.3	63621381	51.5895	48.4105	61.5579	2.98944	5089.9	1751.63	2345.9	28.4276	5.72229	13.1814	2.9058	36872.8	10.5152	29.554	0	0	0	0	0	0	0	0	0	0	0	0	0	0	0	0	0	0	0	0	0
28	2007	16.5266	53.863	6984000000000	56.4208	22.4331	77.621	0.618697	1.98	0	25.4283	12.8	8.3	64016225	51.5859	48.4141	60.7302	3.00605	5206.44	1777.74	2402.92	28.4346	5.8606	13.5108	2.92869	37536.1	10.5331	29.5747	0	0	0	0	0	0	0	0	0	0	0	0	0	0	0	0	0	0	0	0	0
28	2008	16.5495	53.9367	7145000000000	57.3971	22.5626	77.868	0.558854	2.01	1	25.4758	12.9	8.5	64374984	51.578	48.422	60.7689	3.02275	5340.75	1804.07	2405.74	28.4609	5.49023	13.2096	2.96039	37370.7	10.5286	29.5974	0	0	0	0	0	0	0	0	0	0	0	0	0	0	0	0	0	0	0	0	0
28	2009	16.6452	54.1689	7296000000000	50.4625	24.0808	78.117	0.51449	2	1	25.6618	12.8	8.5	64707040	51.5688	48.4312	62.1326	3.03955	5469.28	1826.61	2338.18	28.5071	4.85278	12.1357	2.99422	36134.8	10.495	29.6183	0	0	0	0	0	0	0	0	0	0	0	0	0	0	0	0	0	0	0	0	0
28	2010	16.852	54.6309	7382000000000	54.8678	23.9893	78.369	0.494036	2.03	0	26.0584	12.9	8.5	65027507	51.5605	48.4395	62.0701	3.05643	5530.22	1852.09	2381.79	28.5725	4.89083	12.2375	2.98593	36627.4	10.5085	29.6301	0	0	0	0	0	0	0	0	0	0	0	0	0	0	0	0	0	0	0	0	0
28	2011	17.1353	55.3352	7470000000000	58.7906	23.7445	78.622	0.483659	2.01	0	26.6171	12.7	8.4	65342780	51.5531	48.4469	61.919	3.07526	5595.18	1874.71	2434.85	28.7181	4.82558	12.4127	2.98456	37262.8	10.5258	29.6419	0	0	0	0	0	0	0	0	0	0	0	0	0	0	0	0	0	0	0	0	0
28	2012	17.5169	56.2594	7560000000000	59.7021	23.9505	78.878	0.484005	2.01	0	27.3719	12.6	8.7	65659809	51.5466	48.4534	62.3384	3.09421	5668.94	1891.13	2444.16	28.8875	4.60198	12.1759	2.99764	37224.6	10.5247	29.6539	0	0	0	0	0	0	0	0	0	0	0	0	0	0	0	0	0	0	0	0	0
28	2013	17.9688	57.3244	7643000000000	59.7641	24.1117	79.135	0.514784	1.99	0	28.2693	12.4	8.7	65998687	51.5421	48.4579	62.3154	3.11327	5735.02	1907.98	2458.65	29.0551	4.58586	12.1226	3.00581	37253	10.5255	29.6648	0	0	0	0	0	0	0	0	0	0	0	0	0	0	0	0	0	0	0	0	0
28	2014	18.4359	58.381	7713000000000	60.4788	24.1259	79.394	0.473704	2	0	29.1989	12.4	8.4	66312067	51.5413	48.4587	62.3722	3.13245	5790.2	1922.73	2483.09	29.1821	4.52727	12.1138	3.01144	37445.5	10.5306	29.6739	0	0	0	0	0	0	0	0	0	0	0	0	0	0	0	0	0	0	0	0	0
28	2015	18.8811	59.3207	7775000000000	61.7517	23.8079	79.655	0.355569	1.96	0	30.0815	12	8.9	66548272	51.5451	48.4549	61.7956	3.15175	5844.12	1930.75	2508.6	29.2392	4.73434	12.3269	3.02686	37696	10.5373	29.6819	0	0	0	0	0	0	0	0	0	0	0	0	0	0	0	0	0	0	0	0	0
28	2016	19.2841	60.076	7834000000000	61.1001	23.7324	79.917	0.263869	1.92	0	30.8692	11.8	8.9	66724104	51.5543	48.4457	62.0325	3.17117	5900.56	1933.3	2536.46	29.2067	4.65476	12.2932	3.05206	38014.2	10.5457	29.6895	0	0	0	0	0	0	0	0	0	0	0	0	0	0	0	0	0	0	0	0	0
28	2017	19.669	60.717	7900000000000	62.9618	23.644	80.18	0.210011	1.9	0	31.6114	11.5	9.1	66864379	51.5684	48.4316	62.3362	3.1907	5964.95	1935.14	2594.64	29.1056	4.54533	12.37	3.08243	38804.6	10.5663	29.6979	0	0	0	0	0	0	0	0	0	0	0	0	0	0	0	0	0	0	0	0	0
29	1981	6.04233	84.4234	52710000000	104.059	14.2449	57	2.49744	5.709	0	11.1435	38.344	14.49	744696	51.4488	48.5512	41.622	1.40483	41.6936	11.0209	17.5219	73.2799	6.99635	19.4044	3.78315	23528.9	10.066	24.6882	1	0	0	0	0	0	0	0	0	0	0	0	0	0	0	0	0	0	0	0	0
29	1982	6.00343	85.4199	55370000000	101.262	15.712	58.372	2.55001	5.721	0	11.1316	38.395	13.951	763930	51.3942	48.6058	41.1902	1.43902	43.7727	11.5979	16.9791	74.2883	6.55598	18.0338	3.77419	22226	10.009	24.7373	0	1	0	0	0	0	0	0	0	0	0	0	0	0	0	0	0	0	0	0	0
29	1983	5.95795	86.2179	57620000000	104.867	17.2019	59.73	2.60107	5.721	0	11.0948	38.407	13.424	784061	51.3391	48.6609	40.7583	1.47404	45.5132	12.1046	17.9314	75.1231	5.94072	18.4367	3.75999	22869.9	10.0376	24.7771	0	0	1	0	0	0	0	0	0	0	0	0	0	0	0	0	0	0	0	0	0
29	1984	5.90152	86.8732	60070000000	99.2931	18.2753	61.076	2.64983	5.709	0	11.0284	38.378	12.919	805115	51.285	48.715	40.3264	1.50991	47.4175	12.651	19.2778	75.8448	7.23962	19.1511	3.74811	23944.2	10.0835	24.8188	0	0	0	1	0	0	0	0	0	0	0	0	0	0	0	0	0	0	0	0	0
29	1985	5.83527	87.4207	62230000000	119.853	20.4132	62.402	2.69502	5.686	0	10.9365	38.308	12.452	827108	51.2304	48.7696	39.8945	1.54666	49.0848	13.1487	18.8281	76.4842	6.41554	18.1843	3.73306	22763.8	10.0329	24.8542	0	0	0	0	1	0	0	0	0	0	0	0	0	0	0	0	0	0	0	0	0
29	1986	5.8085	88.2841	64890000000	89.8956	25.7826	63.711	2.73575	5.653	0	10.9365	38.203	12.041	850048	51.1763	48.8237	39.4627	1.59149	51.148	13.737	18.6768	77.3476	2.95805	17.4253	3.72337	21971.4	9.9975	24.8959	0	0	0	0	0	1	0	0	0	0	0	0	0	0	0	0	0	0	0	0	0
29	1987	5.76861	88.9422	66630000000	87.9144	24.5564	65	2.76354	5.611	0	10.8993	38.067	11.699	873867	51.1206	48.8794	39.0308	1.63761	52.4658	14.1641	15.4744	78.0428	1.22863	14.1598	3.70414	17708	9.78177	24.9224	0	0	0	0	0	0	1	0	0	0	0	0	0	0	0	0	0	0	0	0	0
29	1988	5.72229	89.4389	65960000000	78.522	19.7881	66.412	2.7764	5.562	0	10.8402	37.903	11.429	898469	51.0663	48.9337	38.5989	1.68508	51.8103	14.1542	17.4622	78.5987	4.08114	16.2542	3.66043	19435.5	9.87486	24.9124	0	0	0	0	0	0	0	1	0	0	0	0	0	0	0	0	0	0	0	0	0
29	1989	5.67515	89.8047	67320000000	86.9936	14.1745	67.792	2.7707	5.505	0	10.7717	37.711	11.235	923711	51.0149	48.9851	38.167	1.72779	52.811	14.505	18.9544	79.033	3.2847	17.4105	3.64087	20519.8	9.92915	24.9327	0	0	0	0	0	0	0	0	1	0	0	0	0	0	0	0	0	0	0	0	0
29	1990	5.63272	90.0531	67020000000	76.8974	13.4024	69.143	2.75236	5.442	0	10.7052	37.481	11.111	949488	50.9668	49.0332	37.7351	1.7654	52.5195	14.4992	19.9386	79.3479	4.20288	18.5243	3.62225	20999.3	9.95224	24.9282	0	0	0	0	0	0	0	0	0	1	0	0	0	0	0	0	0	0	0	0	0
29	1991	5.61231	90.5004	66720000000	80.5349	14.2702	70.462	2.73173	5.371	0	10.6915	37.203	11.048	975783	50.9227	49.0773	37.3033	1.79772	52.2312	14.4908	21.1573	79.8089	4.3799	19.8809	3.60445	21682.4	9.98426	24.9238	0	0	0	0	0	0	0	0	0	0	1	0	0	0	0	0	0	0	0	0	0
29	1992	5.58649	90.761	66910000000	79.8688	15.4953	71.749	2.70907	5.292	0	10.6569	36.873	11.03	1002579	50.8811	49.1189	36.8714	1.83064	52.3132	14.5984	20.5035	80.1042	4.84096	19.3443	3.58348	20450.8	9.92578	24.9266	0	0	0	0	0	0	0	0	0	0	0	1	0	0	0	0	0	0	0	0	0
29	1993	5.55605	90.8283	66670000000	83.343	15.3023	72.999	2.67676	5.205	0	10.6025	36.492	11.039	1029778	50.8374	49.1626	36.4395	1.86416	51.9332	14.7416	20.993	80.2257	4.87967	20.0124	3.5229	20385.9	9.9226	24.9231	0	0	0	0	0	0	0	0	0	0	0	0	1	0	0	0	0	0	0	0	0
29	1994	5.52033	90.6689	66580000000	99.9267	11.9876	73.921	2.63327	5.113	0	10.5256	36.069	11.068	1057255	50.7863	49.2137	36.0076	1.89829	51.707	14.8695	22.143	80.1433	5.30444	21.2835	3.47739	20943.8	9.9496	24.9216	0	0	0	0	0	0	0	0	0	0	0	0	0	1	0	0	0	0	0	0	0
29	1995	5.47972	90.2693	66350000000	95.1347	11.7566	74.797	2.58543	5.016	0	10.4262	35.613	11.114	1084946	50.7242	49.2758	35.5758	1.93305	51.2681	15.0807	23.2443	79.8431	4.97461	22.57	3.39957	21424.3	9.97228	24.9182	0	0	0	0	0	0	0	0	0	0	0	0	0	0	1	0	0	0	0	0	0
29	1996	5.44748	89.8408	66290000000	95.6709	11.2414	75.654	2.54884	4.916	0	10.3415	35.134	11.185	1112955	50.6492	49.3508	35.1439	1.96957	51.0423	15.2451	24.0869	79.4993	8.09802	23.5668	3.3481	21642.3	9.98241	24.9173	0	0	0	0	0	0	0	0	0	0	0	0	0	0	0	1	0	0	0	0	0
29	1997	5.40462	89.1489	66540000000	98.5363	10.8006	76.49	2.51826	4.815	0	10.2228	34.651	11.282	1141338	50.5638	49.4362	34.712	2.00679	50.9454	15.5971	25.4691	78.9262	6.9963	24.989	3.26634	22315.2	10.013	24.9211	0	0	0	0	0	0	0	0	0	0	0	0	0	0	0	0	1	0	0	0	0
29	1998	5.35143	88.2413	68010000000	95.9748	15.4669	77.306	2.48546	4.716	0	10.0736	34.183	11.398	1170061	50.4743	49.5257	34.2801	2.0447	51.4488	16.566	26.2224	78.1677	5.17683	25.3376	3.10569	22411.1	10.0173	24.943	0	0	0	0	0	0	0	0	0	0	0	0	0	0	0	0	0	1	0	0	0
29	1999	5.28751	87.1717	69990000000	97.7315	11.7799	78.102	2.44754	4.62	0	9.89672	33.751	11.52	1199052	50.3901	49.6099	33.8483	2.08334	52.3196	17.6753	23.4381	77.275	4.24442	22.1512	2.96005	19547.2	9.88059	24.9717	0	0	0	0	0	0	0	0	0	0	0	0	0	0	0	0	0	0	1	0	0
29	2000	5.21346	85.9737	70050000000	101.702	9.56009	78.879	2.41487	4.533	0	9.69566	33.377	11.624	1228360	50.3156	49.6844	33.4164	2.1227	52.4386	17.6102	23.1297	76.278	4.60373	21.9855	2.97773	18829.8	9.84319	24.9725	0	0	0	0	0	0	0	0	0	0	0	0	0	0	0	0	0	0	0	1	0
29	2001	5.14037	84.6371	69810000000	83.6386	15.9982	79.633	2.38456	4.455	0	9.49103	33.08	11.688	1258003	50.2537	49.7463	32.9845	2.15597	52.3904	17.4235	23.6741	75.1461	2.92453	22.7251	3.00688	18818.8	9.84261	24.9691	0	0	0	0	0	0	0	0	0	0	0	0	0	0	0	0	0	0	0	0	1
29	2002	5.05086	83.1918	69900000000	84.7591	16.4641	80.368	2.38096	4.388	0	9.25277	32.865	11.693	1288315	50.2007	49.7993	33.5843	2.18976	52.5294	17.3656	23.249	73.9391	2.31311	22.0917	3.02492	18046.1	9.80068	24.9703	0	0	0	0	0	0	0	0	0	0	0	0	0	0	0	0	0	0	0	0	0
29	2003	4.94821	81.6911	70540000000	80.3026	16.2	81.083	2.4261	4.332	0	8.99045	32.728	11.629	1319953	50.1459	49.8541	34.5666	2.22408	53.2865	17.2522	23.8287	72.7006	2.02756	22.104	3.08867	18052.7	9.80105	24.9794	0	0	0	0	0	0	0	0	0	0	0	0	0	0	0	0	0	0	0	0	0
29	2004	4.8333	80.1913	70590000000	81.7675	15.0072	81.778	2.53156	4.286	0	8.70919	32.668	11.487	1353795	50.0787	49.9213	31.82	2.25894	53.4985	17.0938	24.018	71.4821	2.59753	23.1972	3.12969	17741.2	9.78365	24.9802	0	0	0	0	0	0	0	0	0	0	0	0	0	0	0	0	0	0	0	0	0
29	2005	4.70908	78.7441	70460000000	83.9496	12.5353	82.452	2.67869	4.251	0	8.4172	32.678	11.263	1390549	49.9914	50.0086	27.4865	2.29434	53.4602	17.0029	24.2808	70.3269	4.03932	24.9874	3.14419	17461.3	9.76774	24.9783	0	0	0	0	0	0	0	0	0	0	0	0	0	0	0	0	0	0	0	0	0
29	2006	4.60336	76.8661	70380000000	88.6494	13.3398	83.107	2.80821	4.223	0	8.14178	32.751	10.96	1430152	49.8839	50.1161	27.4865	2.32481	53.4327	16.9463	23.5224	68.7244	3.55114	24.2358	3.15307	16447.5	9.70793	24.9772	0	0	0	0	0	0	0	0	0	0	0	0	0	0	0	0	0	0	0	0	0
29	2007	4.4852	75.125	70510000000	85.1325	13.6741	83.742	2.92318	4.201	0	7.85471	32.863	10.595	1472575	49.763	50.237	27.4865	2.35568	53.5375	16.9716	25.0119	67.2702	3.99813	25.7229	3.15453	16985.1	9.74009	24.979	0	0	0	0	0	0	0	0	0	0	0	0	0	0	0	0	0	0	0	0	0
29	2008	4.35866	73.5627	70960000000	88.9989	12.4305	84.359	3.07368	4.182	0	7.56501	32.99	10.189	1518540	49.6366	50.3634	27.4865	2.38696	53.9516	17.0072	24.1478	65.9977	4.23303	24.6769	3.17227	15902	9.6742	24.9854	0	0	0	0	0	0	0	0	0	0	0	0	0	0	0	0	0	0	0	0	0
29	2009	4.22703	72.1924	71770000000	83.5046	16.1236	84.955	3.26432	4.164	0	7.27862	33.11	9.76	1568928	49.5151	50.4849	27.4865	2.41865	54.5354	17.2312	24.1196	64.9138	2.96804	24.3706	3.16491	15373.3	9.64039	24.9967	0	0	0	0	0	0	0	0	0	0	0	0	0	0	0	0	0	0	0	0	0
29	2010	4.09177	71.013	72580000000	89.1577	13.4869	85.533	3.45859	4.146	0	6.99745	33.206	9.323	1624140	49.4063	50.5937	27.4865	2.45077	55.1341	17.442	25.8292	64.0156	4.70065	25.807	3.161	15903.3	9.67428	25.0079	0	0	0	0	0	0	0	0	0	0	0	0	0	0	0	0	0	0	0	0	0
29	2011	4.00039	69.8183	74730000000	90.4984	12.7937	86.092	3.65705	4.129	0	6.7934	33.265	8.893	1684635	49.3105	50.6895	27.4865	2.51047	56.0416	18.6911	27.661	63.0249	7.62655	26.8397	2.99831	16419.6	9.70623	25.0372	0	0	0	0	0	0	0	0	0	0	0	0	0	0	0	0	0	0	0	0	0
29	2012	3.90637	68.733	77970000000	92.3428	14.0308	86.634	3.78851	4.113	0	6.59133	33.281	8.481	1749682	49.2278	50.7722	27.4865	2.56782	57.0685	20.9037	29.1139	62.1417	9.49188	27.0757	2.73007	16639.5	9.71954	25.0796	0	0	0	0	0	0	0	0	0	0	0	0	0	0	0	0	0	0	0	0	0
29	2013	3.81108	67.8333	81910000000	90.635	14.4562	87.156	3.77918	4.098	0	6.39626	33.242	8.096	1817071	49.1601	50.8399	27.4865	2.60977	58.9384	22.9721	30.7556	61.4371	9.31445	27.2272	2.56565	16925.9	9.7366	25.1289	0	0	0	0	0	0	0	0	0	0	0	0	0	0	0	0	0	0	0	0	0
29	2014	3.71706	67.1241	86210000000	73.5203	14.8495	87.651	3.60651	4.083	0	6.21211	33.132	7.749	1883800	49.1097	50.8903	27.4865	2.65241	60.2393	25.9679	32.0826	60.912	7.90579	26.9864	2.31976	17030.8	9.74278	25.18	0	0	0	0	0	0	0	0	0	0	0	0	0	0	0	0	0	0	0	0	0
29	2015	3.62661	66.5542	90930000000	73.9498	14.8164	88.118	3.3351	4.064	0	6.04027	32.927	7.449	1947686	49.0765	50.9235	27.4865	2.69574	64.1929	26.7394	33.3272	60.5139	8.75096	26.5767	2.40069	17111.2	9.74749	25.2334	0	0	0	0	0	0	0	0	0	0	0	0	0	0	0	0	0	0	0	0	0
29	2016	3.60586	67.2086	94130000000	70.1334	14.6412	88.559	3.0434	4.039	0	6.0293	32.604	7.201	2007873	49.0603	50.9397	27.4865	2.73978	67.2336	26.896	34.0222	61.1793	10.6556	26.2093	2.49977	16944.4	9.73769	25.2679	0	0	0	0	0	0	0	0	0	0	0	0	0	0	0	0	0	0	0	0	0
29	2017	3.58462	67.8043	97430000000	75.0687	13.2317	88.976	2.79686	4.008	0	6.01514	32.161	6.998	2064823	49.059	50.941	27.4865	2.78454	70.346	27.0806	34.3968	61.7891	11.4245	25.6011	2.59765	16658.5	9.72067	25.3024	0	0	0	0	0	0	0	0	0	0	0	0	0	0	0	0	0	0	0	0	0
30	1981	15.5337	50.5922	6161000000000	44.1831	21.4278	72.989	0.152308	1.43	0	23.3925	11	12.2	78407907	52.3009	47.6991	66.8121	3.20284	4577.87	1583.6	2012.45	27.1997	4.45147	10.8398	2.89079	25666.5	10.1529	29.4493	1	0	0	0	0	0	0	0	0	0	0	0	0	0	0	0	0	0	0	0	0
30	1982	15.2942	48.6791	6277000000000	44.3879	21.1191	73.107	-0.0951134	1.41	0	22.7393	11	12	78333366	52.2837	47.7163	66.8121	3.22735	4667.85	1608.87	2002.14	25.9398	4.35622	10.5862	2.90132	25559.2	10.1487	29.4679	0	1	0	0	0	0	0	0	0	0	0	0	0	0	0	0	0	0	0	0	0
30	1983	14.997	46.6461	6363000000000	43.5756	20.8644	73.103	-0.262153	1.33	0	21.9924	10.6	12	78128282	52.2639	47.7361	66.8121	3.25204	4737.15	1625.64	2031.51	24.6537	4.29221	10.5962	2.91402	26002.2	10.1659	29.4815	0	0	1	0	0	0	0	0	0	0	0	0	0	0	0	0	0	0	0	0	0
30	1984	14.7353	44.973	6451000000000	46.2427	20.6632	72.943	-0.345666	1.29	0	21.3622	10.4	11.8	77858685	52.2318	47.7682	66.8121	3.27692	4813.44	1637.62	2090.65	23.6109	4.33782	10.7555	2.93928	26851.8	10.1981	29.4953	0	0	0	1	0	0	0	0	0	0	0	0	0	0	0	0	0	0	0	0	0
30	1985	14.5684	43.896	6533000000000	47.9153	20.5925	72.711	-0.22349	1.37	0	20.9633	10.5	12	77684873	52.1813	47.8187	66.8121	3.302	4885.48	1647.33	2145.09	22.9327	4.38654	10.8974	2.9657	27612.7	10.226	29.5079	0	0	0	0	1	0	0	0	0	0	0	0	0	0	0	0	0	0	0	0	0
30	1986	14.5376	43.4478	6613000000000	42.9446	20.4753	72.617	0.0457681	1.43	0	20.8539	10.9	11.9	77720436	52.1093	47.8907	66.8121	3.32726	4955.59	1657.03	2193.78	22.5939	4.45111	11.0103	2.99064	28226.5	10.248	29.52	0	0	0	0	0	1	0	0	0	0	0	0	0	0	0	0	0	0	0	0	0
30	1987	14.5923	43.4522	6699000000000	41.6895	20.6925	72.836	0.153618	1.43	0	20.933	11.2	11.6	77839920	52.0197	47.9803	66.8121	3.35272	5027.97	1671.05	2221.82	22.5191	4.37003	11.0072	3.00886	28543.5	10.2592	29.533	0	0	0	0	0	0	1	0	0	0	0	0	0	0	0	0	0	0	0	0	0
30	1988	14.6998	43.7995	6784000000000	42.5265	20.4434	72.999	0.390679	1.46	0	21.1382	11.4	11.5	78144619	51.9218	48.0782	66.8121	3.37837	5100.78	1683.57	2298.23	22.6613	4.4442	11.2425	3.02973	29409.9	10.2891	29.5456	0	0	0	0	0	0	0	1	0	0	0	0	0	0	0	0	0	0	0	0	0
30	1989	14.8132	44.2434	6880000000000	45.2159	19.4811	72.976	0.773337	1.42	0	21.3671	11.2	11.5	78751283	51.8281	48.1719	66.8121	3.40422	5185.36	1694.95	2391.24	22.8763	4.55867	11.5344	3.0593	30364.4	10.321	29.5597	0	0	0	0	0	0	0	0	1	0	0	0	0	0	0	0	0	0	0	0	0
30	1990	14.9068	44.624	7000000000000	45.8636	19.1003	73.118	0.861969	1.45	0	21.5588	11.4	11.6	79433029	51.7475	48.2525	66.8121	3.43027	5292.46	1707.42	2522.15	23.0653	4.5884	11.9581	3.09968	31751.9	10.3657	29.5769	0	0	0	0	0	0	0	0	0	1	0	0	0	0	0	0	0	0	0	0	0
30	1991	15.0528	45.1754	7149000000000	47.8174	18.6769	73.269	0.728606	1.33	0	21.853	10.4	11.4	80013896	51.683	48.317	66.8121	3.44364	5429.18	1720.04	2653.33	23.3224	4.6372	12.3172	3.15642	33160.8	10.4091	29.598	0	0	0	0	0	0	0	0	0	0	1	0	0	0	0	0	0	0	0	0	0
30	1992	15.1887	45.632	7313000000000	44.8908	19.2211	73.36	0.760347	1.29	0	22.1196	10	11	80624598	51.6319	48.3681	67.6294	3.45706	5583.18	1729.95	2693.42	23.5124	4.38734	11.9221	3.22737	33406.9	10.4165	29.6207	0	0	0	0	0	0	0	0	0	0	0	1	0	0	0	0	0	0	0	0	0
30	1993	15.309	45.993	7482000000000	40.5767	19.3518	73.497	0.657391	1.28	0	22.3501	9.8	11.1	81156363	51.5903	48.4097	67.7944	3.47053	5738.93	1742.74	2666.89	23.6429	4.15861	11.4799	3.29305	32861.1	10.4	29.6435	0	0	0	0	0	0	0	0	0	0	0	0	1	0	0	0	0	0	0	0	0
30	1994	15.4047	46.2766	7613000000000	42.0579	19.314	73.71	0.346857	1.24	0	22.5334	9.5	10.9	81438348	51.5518	48.4482	66.1826	3.48405	5862.51	1750.6	2734.43	23.7431	4.65548	12.1463	3.34885	33576.7	10.4216	29.6609	0	0	0	0	0	0	0	0	0	0	0	0	0	1	0	0	0	0	0	0	0
30	1995	15.4752	46.4859	7753000000000	43.5816	19.4242	73.922	0.293904	1.25	0	22.6689	9.4	10.8	81678051	51.512	48.488	66.1148	3.49763	5997.27	1755.86	2783.89	23.817	4.68288	12.167	3.41558	34083.7	10.4366	29.6791	0	0	0	0	0	0	0	0	0	0	0	0	0	0	1	0	0	0	0	0	0
30	1996	15.6813	46.6495	7882000000000	45.0056	19.7126	74.133	0.289475	1.3	0	22.9966	9.7	10.8	81914831	51.4697	48.5303	65.8174	3.51126	6127.35	1754.82	2807.91	23.653	4.7096	12.1771	3.49172	34278.4	10.4423	29.6956	0	0	0	0	0	0	0	0	0	0	0	0	0	0	0	1	0	0	0	0	0
30	1997	15.8344	46.8006	7998000000000	49.6427	19.3549	74.342	0.146313	1.35	0	23.245	9.9	10.5	82034771	51.4265	48.5735	64.6557	3.52495	6245.64	1752.27	2861.47	23.5556	4.97172	12.6454	3.56432	34881.2	10.4597	29.7102	0	0	0	0	0	0	0	0	0	0	0	0	0	0	0	0	1	0	0	0	0
30	1998	15.9808	46.9541	8107000000000	51.585	19.0982	74.551	0.0151436	1.36	0	23.4845	9.6	10.4	82047195	51.3831	48.6169	63.9817	3.53868	6360.93	1745.73	2912.11	23.4696	5.17561	12.9387	3.64371	35493.1	10.4771	29.7237	0	0	0	0	0	0	0	0	0	0	0	0	0	0	0	0	0	1	0	0	0
30	1999	16.1869	47.1448	8224000000000	53.3659	19.2467	74.758	0.0646346	1.36	0	23.8182	9.4	10.3	82100243	51.3413	48.6587	64.5175	3.55247	6483.89	1739.77	2965.76	23.3267	5.05988	12.7963	3.72687	36123.6	10.4947	29.738	0	0	0	0	0	0	0	0	0	0	0	0	0	0	0	0	0	0	1	0	0
30	2000	16.4882	47.4074	8354000000000	61.5261	19.0445	74.965	0.135432	1.38	0	24.3049	9.3	10.2	82211508	51.3021	48.6979	65.4206	3.56632	6617.11	1737.25	3060.41	23.1025	4.74027	12.6673	3.80895	37226.1	10.5248	29.7538	0	0	0	0	0	0	0	0	0	0	0	0	0	0	0	0	0	0	0	1	0
30	2001	16.8996	47.916	8490000000000	62.0628	18.9489	75.17	0.168225	1.35	0	24.9973	8.9	10.1	82349925	51.2658	48.7342	64.1213	3.57493	6756.24	1734.23	3116.49	22.9187	5.1357	13.1695	3.89582	37844.4	10.5412	29.77	0	0	0	0	0	0	0	0	0	0	0	0	0	0	0	0	0	0	0	0	1
30	2002	17.3958	48.4284	8600000000000	60.9349	19.2316	75.374	0.168128	1.34	0	25.8203	8.7	10.2	82488495	51.2316	48.7684	63.5994	3.58355	6869.04	1731.31	3117.32	22.6081	5.27464	13.1939	3.96753	37791	10.5398	29.7828	0	0	0	0	0	0	0	0	0	0	0	0	0	0	0	0	0	0	0	0	0
30	2003	17.932	48.9446	8664000000000	61.8493	19.3256	75.577	0.0553633	1.34	0	26.7088	8.6	10.3	82534176	51.1992	48.8008	63.3888	3.5922	6937.62	1726.83	3094.81	22.2358	5.32332	13.077	4.01754	37497.3	10.532	29.7903	0	0	0	0	0	0	0	0	0	0	0	0	0	0	0	0	0	0	0	0	0
30	2004	18.4367	49.444	8712000000000	66.2262	18.8174	75.779	-0.0217097	1.36	0	27.5525	8.6	9.9	82516260	51.1679	48.8321	61.9629	3.60087	6992.24	1720.17	3116.4	21.8915	5.69954	13.6058	4.06485	37767.2	10.5392	29.7958	0	0	0	0	0	0	0	0	0	0	0	0	0	0	0	0	0	0	0	0	0
30	2005	18.8683	49.8912	8747000000000	70.9187	18.7759	75.98	-0.0567783	1.34	0	28.282	8.3	10.1	82469422	51.1371	48.8629	61.2891	3.60956	7038.74	1708.75	3143.6	21.6093	5.7818	13.9116	4.11922	38118.4	10.5485	29.7998	0	0	0	0	0	0	0	0	0	0	0	0	0	0	0	0	0	0	0	0	0
30	2006	19.3232	50.3647	8781000000000	77.4497	18.3278	76.179	-0.112797	1.33	0	29.0553	8.2	10	82376451	51.1063	48.8937	59.8493	3.61828	7085.22	1696.04	3265.8	21.3095	6.24596	14.9323	4.17752	39644.8	10.5877	29.8036	0	0	0	0	0	0	0	0	0	0	0	0	0	0	0	0	0	0	0	0	0
30	2007	19.7049	50.803	8854000000000	79.8744	17.8551	76.378	-0.133719	1.37	0	29.7157	8.3	10.1	82266372	51.0755	48.9245	59.0179	3.62701	7165.22	1688.52	3375.77	21.0874	6.39411	15.6257	4.2435	41034.6	10.6222	29.8119	0	0	0	0	0	0	0	0	0	0	0	0	0	0	0	0	0	0	0	0	0
30	2008	20.0235	51.201	8943000000000	81.5248	18.2556	76.575	-0.190143	1.38	1	30.2758	8.3	10.3	82110097	51.0446	48.9554	60.4604	3.63576	7263.42	1679.56	3403.22	20.9253	5.84382	15.0467	4.3246	41447	10.6322	29.8219	0	0	0	0	0	0	0	0	0	0	0	0	0	0	0	0	0	0	0	0	0
30	2009	20.3006	51.532	9028000000000	71.2287	19.9917	76.771	-0.253383	1.36	1	30.7619	8.1	10.4	81902307	51.0138	48.9862	62.6462	3.64454	7353.77	1673.77	3213.99	20.7701	4.83009	13.2987	4.39354	39241.8	10.5775	29.8313	0	0	0	0	0	0	0	0	0	0	0	0	0	0	0	0	0	0	0	0	0
30	2010	20.5527	51.7937	9038000000000	79.8686	19.5632	76.966	-0.153198	1.39	0	31.1978	8.3	10.5	81776930	50.9832	49.0168	61.5998	3.65333	7365.15	1673.25	3340.53	20.596	5.29026	14.1925	4.40172	40849.3	10.6176	29.8325	0	0	0	0	0	0	0	0	0	0	0	0	0	0	0	0	0	0	0	0	0
30	2011	20.7055	52.0098	9073000000000	85.2061	19.0699	77.16	-1.85371	1.39	0	31.4743	8.3	10.6	80274983	50.9536	49.0464	61.6051	3.65578	7399.95	1673.07	3464.82	20.5354	5.40988	14.6623	4.42296	43161.9	10.6727	29.8363	0	0	0	0	0	0	0	0	0	0	0	0	0	0	0	0	0	0	0	0	0
30	2012	20.825	52.0954	9145000000000	86.5141	19.2769	77.17	0.187728	1.41	0	31.6739	8.4	10.8	80425823	50.9247	49.0753	62.8495	3.65822	7471.69	1673.35	3488.76	20.4215	4.98505	14.1726	4.46512	43378.6	10.6777	29.8442	0	0	0	0	0	0	0	0	0	0	0	0	0	0	0	0	0	0	0	0	0
30	2013	20.9366	52.1321	9207000000000	85.0789	19.6309	77.18	0.2729	1.42	0	31.8513	8.5	11.1	80645605	50.8942	49.1058	63.0767	3.66067	7535.32	1671.98	3509.93	20.2808	4.88831	14.0756	4.50683	43522.9	10.681	29.851	0	0	0	0	0	0	0	0	0	0	0	0	0	0	0	0	0	0	0	0	0
30	2014	21.0642	52.2447	9253000000000	84.6201	19.589	77.19	0.416877	1.47	0	32.0691	8.8	10.7	80982500	50.8593	49.1407	62.7978	3.66311	7586.24	1667.16	3586.34	20.1756	5.06449	14.4184	4.55039	44285.4	10.6984	29.856	0	0	0	0	0	0	0	0	0	0	0	0	0	0	0	0	0	0	0	0	0
30	2015	21.2186	52.5216	9316000000000	86.2462	19.6918	77.2	0.865703	1.5	0	32.3629	9	11.3	81686611	50.8181	49.1819	62.9125	3.66556	7655.07	1661.22	3639.49	20.1587	5.05135	14.4885	4.60811	44554.3	10.7045	29.8628	0	0	0	0	0	0	0	0	0	0	0	0	0	0	0	0	0	0	0	0	0
30	2016	21.2887	52.9146	9377000000000	84.7696	19.9012	77.224	0.807219	1.6	0	32.5535	9.6	11.1	82348669	50.7696	49.2304	62.9603	3.66802	7719.23	1657.86	3717.99	20.361	5.14034	14.6861	4.65614	45149.4	10.7177	29.8693	0	0	0	0	0	0	0	0	0	0	0	0	0	0	0	0	0	0	0	0	0
30	2017	21.3715	53.4264	9452000000000	87.4117	19.8833	77.261	0.373725	1.57	0	32.7895	9.5	11.3	82657002	50.7156	49.2844	63.3366	3.67047	7793.94	1657.59	3809.3	20.6369	5.01117	14.7766	4.70197	46085.6	10.7383	29.8772	0	0	0	0	0	0	0	0	0	0	0	0	0	0	0	0	0	0	0	0	0
31	1981	12.5303	56.286	316800000000	47.1403	17.1766	69.746	0.896616	2.09	0	19.5832	14.5	8.9	9729350	50.4848	49.5152	48.8188	2.30823	253.21	63.5595	199.624	36.7028	8.03217	32.2537	3.98383	20517.7	9.92905	26.4814	1	0	0	0	0	0	0	0	0	0	0	0	0	0	0	0	0	0	0	0	0
31	1982	12.5838	55.7397	327800000000	41.8515	17.4033	69.94	0.616462	2.03	0	19.598	14	8.8	9789513	50.4591	49.5409	48.8188	2.33187	262.024	65.8226	197.363	36.1417	8.42698	30.811	3.98076	20160.7	9.91149	26.5158	0	1	0	0	0	0	0	0	0	0	0	0	0	0	0	0	0	0	0	0	0
31	1983	12.6356	55.0211	339300000000	41.1755	17.9942	70.134	0.581725	1.94	0	19.5879	13.5	9.2	9846627	50.438	49.562	48.8188	2.35576	271.125	68.1605	195.234	35.4332	8.06276	29.4511	3.97775	19827.5	9.89483	26.5501	0	0	1	0	0	0	0	0	0	0	0	0	0	0	0	0	0	0	0	0	0
31	1984	12.6904	54.2858	351100000000	40.8985	18.5488	70.327	0.498157	1.83	0	19.5794	12.7	8.9	9895801	50.4228	49.5772	48.8188	2.37988	280.525	70.5758	199.16	34.7064	8.19863	29.0322	3.97481	20125.7	9.90975	26.5843	0	0	0	1	0	0	0	0	0	0	0	0	0	0	0	0	0	0	0	0	0
31	1985	12.7498	53.576	363300000000	40.388	19.281	70.518	0.388289	1.67	0	19.5807	11.7	9.4	9934300	50.4139	49.5861	48.8188	2.40426	290.234	73.0713	204.158	33.9953	8.11153	28.761	3.97193	20550.8	9.93065	26.6185	0	0	0	0	1	0	0	0	0	0	0	0	0	0	0	0	0	0	0	0	0
31	1986	12.8129	52.7746	375900000000	42.652	18.2793	70.709	0.330759	1.6	0	19.5748	11.3	9.2	9967213	50.4123	49.5877	48.8188	2.42888	300.265	75.6501	205.215	33.1998	7.47622	27.9402	3.96913	20589	9.93251	26.6526	0	0	0	0	0	1	0	0	0	0	0	0	0	0	0	0	0	0	0	0	0
31	1987	12.9052	51.9354	388900000000	42.3184	18.6217	70.9	0.334358	1.5	0	19.6075	10.6	9.6	10000595	50.4172	49.5828	48.8188	2.45376	310.629	78.3151	200.579	32.3279	7.28342	26.3942	3.9664	20056.7	9.90632	26.6867	0	0	0	0	0	0	1	0	0	0	0	0	0	0	0	0	0	0	0	0	0
31	1988	13.0529	51.1095	402400000000	39.6132	16.3805	71.09	0.363198	1.5	0	19.7242	10.7	9.2	10036983	50.4238	49.5762	48.8188	2.47889	321.339	81.0695	209.18	31.3853	7.36434	26.6049	3.96375	20840.9	9.94467	26.7207	0	0	0	0	0	0	0	1	0	0	0	0	0	0	0	0	0	0	0	0	0
31	1989	13.2727	50.3529	415000000000	40.7839	17.3947	71.279	0.521851	1.4	0	19.9559	10.1	9.2	10089498	50.4263	49.5737	48.8188	2.50428	331.195	83.76	217.128	30.397	7.23879	26.781	3.9541	21520.2	9.97675	26.7514	0	0	0	0	0	0	0	0	1	0	0	0	0	0	0	0	0	0	0	0	0
31	1990	13.5631	49.719	428700000000	40.1283	17.483	71.467	1.05781	1.39	0	20.3065	10	9.2	10196792	50.4203	49.5797	48.8188	2.52993	342.34	86.3526	217.128	29.4125	7.11341	25.9228	3.96444	21293.8	9.96617	26.784	0	0	0	0	0	0	0	0	0	1	0	0	0	0	0	0	0	0	0	0	0
31	1991	13.7615	48.8475	443100000000	38.5928	16.4901	71.635	1.20035	1.37	0	20.4837	9.9	9.3	10319927	50.405	49.595	48.8188	2.55711	354.477	88.5976	223.859	28.3638	7.39904	25.8588	4.00098	21692	9.9847	26.817	0	0	0	0	0	0	0	0	0	0	1	0	0	0	0	0	0	0	0	0	0
31	1992	13.9771	48.1575	458000000000	38.8226	15.9484	71.757	0.763883	1.36	0	20.708	10	9.4	10399061	50.3824	49.6176	48.8188	2.57653	366.398	91.6512	225.426	27.4495	7.40698	25.1885	3.99775	21677.6	9.98403	26.8502	0	0	0	0	0	0	0	0	0	0	0	1	0	0	0	0	0	0	0	0	0
31	1993	14.2167	47.5799	470700000000	37.0259	16.5991	71.878	0.588262	1.32	0	20.9809	9.7	9.3	10460415	50.3561	49.6439	48.8188	2.59513	375.295	95.3711	221.82	26.5989	7.19309	24.1212	3.9351	21205.6	9.96202	26.8774	0	0	0	0	0	0	0	0	0	0	0	0	1	0	0	0	0	0	0	0	0
31	1994	14.4859	47.021	480900000000	36.1631	15.9849	71.998	0.500703	1.33	0	21.2973	9.9	9.3	10512922	50.3307	49.6693	48.8188	2.61388	382.366	98.5422	226.256	25.7236	7.42493	24.0795	3.88023	21521.7	9.97682	26.8989	0	0	0	0	0	0	0	0	0	0	0	0	0	1	0	0	0	0	0	0	0
31	1995	14.7852	46.4543	489300000000	37.1079	17.7927	72.119	0.467197	1.28	0	21.6536	9.6	9.5	10562153	50.3098	49.6902	48.8188	2.63275	387.671	101.614	231.007	24.8008	7.56672	24.1642	3.81513	21871.2	9.99292	26.9162	0	0	0	0	0	0	0	0	0	0	0	0	0	0	1	0	0	0	0	0	0
31	1996	15.1099	46.4198	498400000000	37.4962	17.6078	72.239	0.440671	1.26	0	22.124	9.5	9.5	10608800	50.294	49.706	48.1308	2.65177	393.108	105.328	237.672	24.2959	7.87083	24.7331	3.73222	22403.3	10.017	26.9347	0	0	0	0	0	0	0	0	0	0	0	0	0	0	0	1	0	0	0	0	0
31	1997	15.4503	46.2654	510200000000	39.2742	17.6827	72.358	0.493267	1.27	0	22.5984	9.6	9.4	10661259	50.283	49.717	49.092	2.67092	400.632	109.55	248.544	23.667	7.97167	24.8007	3.65706	23312.8	10.0568	26.958	0	0	0	0	0	0	0	0	0	0	0	0	0	0	0	0	1	0	0	0	0
31	1998	15.7972	46.0834	522500000000	42.2683	17.4975	72.478	0.554212	1.24	0	23.0771	9.4	9.6	10720509	50.2785	49.7215	49.2725	2.69021	408.18	114.337	258.255	23.0063	7.91367	25.0722	3.56998	24089.8	10.0895	26.9819	0	0	0	0	0	0	0	0	0	0	0	0	0	0	0	0	0	1	0	0	0
31	1999	16.1341	45.9961	543100000000	47.3776	17.9801	72.597	0.383471	1.23	0	23.5551	9.4	9.6	10761698	50.2822	49.7178	50.3729	2.70964	421.452	121.666	265.971	22.441	7.62265	24.3029	3.46399	24714.6	10.1151	27.0206	0	0	0	0	0	0	0	0	0	0	0	0	0	0	0	0	0	0	1	0	0
31	2000	16.4505	46.0517	566100000000	58.4157	18.26	72.716	0.409042	1.25	0	24.0262	9.6	9.7	10805808	50.2952	49.7048	50.2281	2.72921	435.7	130.351	276.693	22.0255	7.50021	24.3291	3.3425	25606	10.1506	27.0619	0	0	0	0	0	0	0	0	0	0	0	0	0	0	0	0	0	0	0	1	0
31	2001	16.8177	46.4806	589000000000	56.14	18.715	72.913	0.519884	1.25	0	24.6346	9.4	9.4	10862132	50.3172	49.6828	50.7351	2.74976	450.864	138.151	288.284	21.846	7.43899	24.1119	3.26357	26540.3	10.1864	27.1017	0	0	0	0	0	0	0	0	0	0	0	0	0	0	0	0	0	0	0	0	1
31	2002	17.1623	47.0139	613400000000	50.349	19.2273	73.303	0.366566	1.28	0	25.231	9.5	9.5	10902022	50.3478	49.6522	53.8031	2.77047	467.156	146.225	299.678	21.7829	6.84019	22.5703	3.19477	27488.2	10.2215	27.1423	0	0	0	0	0	0	0	0	0	0	0	0	0	0	0	0	0	0	0	0	0
31	2003	17.4705	47.5939	636000000000	48.1901	18.9589	73.689	0.238643	1.29	0	25.7853	9.6	9.7	10928070	50.3877	49.6123	54.1612	2.79134	481.283	154.68	317.04	21.8085	7.00711	22.8515	3.11147	29011.5	10.2754	27.1784	0	0	0	0	0	0	0	0	0	0	0	0	0	0	0	0	0	0	0	0	0
31	2004	17.723	48.0988	665700000000	49.8984	19.155	74.073	0.247414	1.31	0	26.2476	9.6	9.6	10955141	50.4379	49.5621	53.0394	2.81236	500.088	165.642	332.421	21.8513	7.52463	23.449	3.01909	30343.9	10.3203	27.2242	0	0	0	0	0	0	0	0	0	0	0	0	0	0	0	0	0	0	0	0	0
31	2005	17.9131	48.4596	695500000000	50.9009	20.0202	74.452	0.293249	1.34	0	26.5937	9.8	9.6	10987314	50.4987	49.5013	54.1395	2.83354	519.518	175.955	334.943	21.8659	7.35107	22.0866	2.95256	30484.5	10.325	27.2679	0	0	0	0	0	0	0	0	0	0	0	0	0	0	0	0	0	0	0	0	0
31	2006	18.2225	49.2508	715000000000	52.8502	20.1555	74.827	0.300332	1.4	0	27.1973	10.2	9.6	11020362	50.572	49.428	54.6119	2.85488	532.902	182.128	353.629	22.0535	7.305	22.4474	2.92597	32088.7	10.3763	27.2956	0	0	0	0	0	0	0	0	0	0	0	0	0	0	0	0	0	0	0	0	0
31	2007	18.4514	49.9432	744700000000	57.5244	20.5203	75.199	0.254758	1.41	0	27.6666	10.1	9.9	11048473	50.6557	49.3443	54.3166	2.87638	555.575	189.102	364.867	22.2765	7.38819	22.3833	2.93797	33024.2	10.405	27.3362	0	0	0	0	0	0	0	0	0	0	0	0	0	0	0	0	0	0	0	0	0
31	2008	18.6426	50.5855	783600000000	59.3297	20.7211	75.568	0.265458	1.5	1	28.0731	10.7	9.7	11077841	50.7415	49.2585	53.9659	2.89804	586.481	197.09	363.932	22.5124	7.32304	21.3807	2.9757	32852.3	10.3998	27.3871	0	0	0	0	0	0	0	0	0	0	0	0	0	0	0	0	0	0	0	0	0
31	2009	18.8625	51.2545	813900000000	47.7438	23.309	75.932	0.263026	1.5	1	28.5304	10.6	9.8	11107017	50.8177	49.1823	55.1241	2.91986	606.804	207.072	348.267	22.7242	6.79111	19.203	2.93041	31355.6	10.3531	27.4251	0	0	0	0	0	0	0	0	0	0	0	0	0	0	0	0	0	0	0	0	0
31	2010	19.1518	51.9914	831300000000	52.8291	22.2042	76.292	0.12888	1.48	1	29.1091	10.3	9.8	11121341	50.875	49.125	55.0176	2.94185	616.534	214.787	329.367	22.8822	6.86919	17.8219	2.87044	29615.8	10.2961	27.4463	0	0	0	0	0	0	0	0	0	0	0	0	0	0	0	0	0	0	0	0	0
31	2011	19.397	52.5495	834500000000	57.8446	21.7862	76.649	-0.147951	1.4	1	29.5901	9.6	10	11104899	50.9092	49.0908	55.1578	2.96275	617.677	216.81	299.077	22.9594	6.01971	16.0713	2.84893	26932	10.2011	27.4501	0	0	0	0	0	0	0	0	0	0	0	0	0	0	0	0	0	0	0	0	0
31	2012	19.724	53.1024	825900000000	61.8178	21.7382	77.004	-0.540753	1.34	1	30.1979	9.1	10.6	11045011	50.9223	49.0777	52.8573	2.98379	611.749	214.182	277.202	22.9045	6.0035	15.8222	2.85621	25097.5	10.1305	27.4398	0	0	0	0	0	0	0	0	0	0	0	0	0	0	0	0	0	0	0	0	0
31	2013	20.1019	53.6548	807500000000	63.5191	20.4389	77.355	-0.725121	1.29	0	30.8875	8.6	10.2	10965211	50.9207	49.0793	50.777	3.00498	596.078	211.444	268.346	22.7673	6.20222	16.3572	2.81908	24472.5	10.1053	27.4172	0	0	0	0	0	0	0	0	0	0	0	0	0	0	0	0	0	0	0	0	0
31	2014	20.4773	54.2089	787300000000	67.1495	20.2791	77.702	-0.666113	1.3	0	31.5778	8.5	10.4	10892413	50.9142	49.0858	52.1745	3.02632	573.414	213.851	270.395	22.6311	6.11036	16.4262	2.68137	24824.2	10.1196	27.3918	0	0	0	0	0	0	0	0	0	0	0	0	0	0	0	0	0	0	0	0	0
31	2015	20.821	54.7529	766700000000	63.0552	20.297	78.046	-0.658861	1.33	0	32.2211	8.5	11.2	10820883	50.9101	49.0899	51.8329	3.04781	552.464	214.234	269.092	22.5318	6.35927	16.9055	2.57879	24867.9	10.1213	27.3654	0	0	0	0	0	0	0	0	0	0	0	0	0	0	0	0	0	0	0	0	0
31	2016	21.13	55.0033	747400000000	60.8405	20.0587	78.387	-0.415913	1.38	0	32.7521	8.6	11	10775971	50.9102	49.0898	53.8001	3.06946	531.138	216.26	268.389	22.2511	6.11218	16.5903	2.45601	24906.2	10.1229	27.3399	0	0	0	0	0	0	0	0	0	0	0	0	0	0	0	0	0	0	0	0	0
31	2017	21.3994	55.2895	730400000000	67.0006	19.8067	78.724	-0.197783	1.35	0	33.231	8.2	11.6	10754679	50.9126	49.0874	53.8811	3.09125	515.474	214.944	272.258	22.0586	6.35665	17.1905	2.39817	25315.3	10.1392	27.3169	0	0	0	0	0	0	0	0	0	0	0	0	0	0	0	0	0	0	0	0	0
32	1981	2.99502	97.5006	81510000000	40.6913	7.90009	39.047	2.59069	6.271	0	5.9152	43.393	11.212	7071186	49.8058	50.1942	54.6268	1.38506	63.2271	18.2838	42.5891	91.5854	15.3104	23.7073	3.45809	6022.9	8.70332	25.124	1	0	0	0	0	0	0	0	0	0	0	0	0	0	0	0	0	0	0	0	0
32	1982	3.01691	98.0036	85270000000	33.4748	7.74349	39.37	2.67177	6.185	0	5.9736	42.874	10.907	7262658	49.8544	50.1456	54.6268	1.39837	66.145	19.1278	41.0776	92.03	14.585	21.8571	3.45806	5656	8.64047	25.1691	0	1	0	0	0	0	0	0	0	0	0	0	0	0	0	0	0	0	0	0	0
32	1983	3.03768	98.3181	88070000000	27.547	7.60221	39.695	2.7156	6.086	0	6.02426	42.282	10.596	7462585	49.903	50.097	54.6268	1.41181	68.271	19.7942	40.029	92.2939	15.1171	20.6239	3.44904	5363.96	8.58746	25.2013	0	0	1	0	0	0	0	0	0	0	0	0	0	0	0	0	0	0	0	0	0
32	1984	3.06137	98.4397	88920000000	28.1531	7.66526	40.021	2.73969	5.977	0	6.07498	41.643	10.28	7669863	49.9534	50.0466	54.6268	1.42539	68.8262	20.0978	40.2183	92.3647	14.8459	20.5213	3.42457	5243.68	8.56478	25.2111	0	0	0	1	0	0	0	0	0	0	0	0	0	0	0	0	0	0	0	0	0
32	1985	3.09084	98.3705	89310000000	24.9322	6.95355	40.347	2.75409	5.865	0	6.13132	41.001	9.964	7884034	50.0066	49.9934	54.6268	1.43909	68.9996	20.3092	39.9814	92.2392	12.0321	20.3125	3.39746	5071.18	8.53133	25.2154	0	0	0	0	1	0	0	0	0	0	0	0	0	0	0	0	0	0	0	0	0
32	1986	3.1418	98.4497	89400000000	30.644	7.09622	40.674	2.76317	5.757	0	6.23488	40.408	9.654	8104921	50.0623	49.9377	54.6268	1.45209	68.9351	20.4604	40.0372	92.2148	14.1688	20.3211	3.3692	4939.86	8.50509	25.2163	0	0	0	0	0	1	0	0	0	0	0	0	0	0	0	0	0	0	0	0	0
32	1987	3.19541	98.2574	89610000000	38.143	7.90243	41.002	2.76856	5.658	0	6.33514	39.901	9.355	8332446	50.1201	49.8799	54.6268	1.46522	68.9821	20.6319	41.4561	91.9223	13.2117	20.99	3.34346	4975.26	8.51223	25.2188	0	0	0	0	0	0	1	0	0	0	0	0	0	0	0	0	0	0	0	0	0
32	1988	3.25049	97.8553	90490000000	38.0399	7.9815	41.332	2.76825	5.572	0	6.43127	39.497	9.069	8566331	50.1804	49.8196	54.6268	1.47846	69.5625	20.9229	43.0698	91.4241	13.3901	21.597	3.3247	5027.8	8.52274	25.2284	0	0	0	0	0	0	0	1	0	0	0	0	0	0	0	0	0	0	0	0	0
32	1989	3.30564	97.372	91910000000	39.7815	7.89543	41.661	2.75932	5.5	0	6.52442	39.199	8.797	8805995	50.2437	49.7563	54.6268	1.49182	70.5918	21.316	44.7678	90.8475	13.6357	22.1011	3.31168	5083.79	8.53381	25.2441	0	0	0	0	0	0	0	0	1	0	0	0	0	0	0	0	0	0	0	0	0
32	1990	3.36028	96.8939	93590000000	45.8695	6.58421	41.992	2.73447	5.437	0	6.61618	38.984	8.538	9050115	50.3101	49.6899	54.6268	1.5053	71.8358	21.7584	46.1568	90.2777	12.6801	22.3762	3.30152	5100.13	8.53702	25.2622	0	0	0	0	0	0	0	0	0	1	0	0	0	0	0	0	0	0	0	0	0
32	1991	3.43831	96.441	94600000000	39.5203	5.42257	42.323	2.68943	5.38	0	6.75424	38.816	8.287	9296814	50.3788	49.6212	54.6268	1.51986	72.5261	22.0717	47.8453	89.6868	14.1931	22.9487	3.28593	5146.42	8.54606	25.2729	0	0	0	0	0	0	0	0	0	0	1	0	0	0	0	0	0	0	0	0	0
32	1992	3.50946	96.1708	95730000000	45.3622	6.42488	42.655	2.62467	5.32	0	6.88452	38.642	8.038	9544055	50.4489	49.5511	54.6268	1.53455	73.3224	22.4075	50.1602	89.2863	13.5395	23.7745	3.27223	5255.65	8.56706	25.2848	0	0	0	0	0	0	0	0	0	0	0	1	0	0	0	0	0	0	0	0	0
32	1993	3.57361	95.9139	98390000000	43.7789	6.35631	42.987	2.55062	5.252	0	7.00119	38.419	7.79	9790619	50.5194	49.4806	54.6268	1.54939	75.357	23.0304	52.1306	88.9127	13.4275	24.041	3.27206	5324.55	8.58008	25.3122	0	0	0	0	0	0	0	0	0	0	0	0	1	0	0	0	0	0	0	0	0
32	1994	3.63186	95.48	101400000000	42.3709	5.57325	43.32	2.49056	5.174	0	7.09957	38.129	7.542	10037522	50.5894	49.4106	54.6268	1.56438	77.6646	23.7206	54.2331	88.3805	14.3813	24.2711	3.27414	5403.04	8.59472	25.3422	0	0	0	0	0	0	0	0	0	0	0	0	0	1	0	0	0	0	0	0	0
32	1995	3.68501	94.8138	104000000000	44.6894	5.50996	43.654	2.45299	5.087	0	7.17891	37.767	7.297	10286786	50.6579	49.3421	54.6268	1.5795	79.6854	24.3483	56.9198	87.6349	14.9317	24.8249	3.27273	5533.29	8.61854	25.368	0	0	0	0	0	0	0	0	0	0	0	0	0	0	1	0	0	0	0	0	0
32	1996	3.75533	94.4264	107200000000	40.393	5.08031	43.989	2.40272	4.993	0	7.30135	37.344	7.058	10536942	50.7249	49.2751	54.6268	1.59361	82.098	25.0706	58.5947	87.125	15.3955	24.8079	3.27467	5560.88	8.62351	25.3977	0	0	0	0	0	0	0	0	0	0	0	0	0	0	0	1	0	0	0	0	0
32	1997	3.82356	93.7105	110000000000	41.552	4.9973	44.323	2.35806	4.895	0	7.40663	36.883	6.828	10788362	50.7894	49.2106	54.6268	1.60785	84.2431	25.7351	61.1139	86.3039	16.7165	25.2135	3.27347	5664.8	8.64203	25.4235	0	0	0	0	0	0	0	0	0	0	0	0	0	0	0	0	1	0	0	0	0
32	1998	3.88664	92.8087	114400000000	44.4237	5.67746	44.659	2.36199	4.797	0	7.49379	36.401	6.614	11046215	50.8478	49.1522	54.6268	1.62221	87.6721	26.7025	64.0279	85.3149	16.7263	25.4003	3.28329	5796.37	8.66499	25.4627	0	0	0	0	0	0	0	0	0	0	0	0	0	0	0	0	0	1	0	0	0
32	1999	3.94052	91.9549	120200000000	46.3605	6.32164	44.995	2.36948	4.699	0	7.56402	35.893	6.415	11311078	50.8964	49.1036	54.6268	1.63671	92.2432	27.9452	66.6819	84.3909	15.2183	25.1736	3.30086	5895.28	8.68191	25.5123	0	0	0	0	0	0	0	0	0	0	0	0	0	0	0	0	0	0	1	0	0
32	2000	3.98399	91.2553	126400000000	49.1456	7.00261	45.332	2.43394	4.598	0	7.61959	35.341	6.235	11589761	50.9324	49.0676	54.6268	1.65133	97.0861	29.2645	69.0881	83.6357	14.4158	24.8099	3.31753	5961.13	8.69302	25.5623	0	0	0	0	0	0	0	0	0	0	0	0	0	0	0	0	0	0	0	1	0
32	2001	4.03312	90.3222	131200000000	69.5445	10.057	45.668	2.4024	4.49	0	7.67592	34.716	6.075	11871565	50.9556	49.0444	54.6268	1.64412	100.826	30.3406	70.699	82.6463	14.4895	24.4562	3.32315	5955.32	8.69204	25.5997	0	0	0	0	0	0	0	0	0	0	0	0	0	0	0	0	0	0	0	0	1
32	2002	4.07292	89.5681	135900000000	66.0319	9.6639	46.005	2.29788	4.372	0	7.72096	34.006	5.933	12147518	50.9673	49.0327	53.3603	1.63694	104.218	31.7129	73.4327	81.8471	14.7178	25.1958	3.28628	6045.08	8.707	25.6354	0	0	0	0	0	0	0	0	0	0	0	0	0	0	0	0	0	0	0	0	0
32	2003	4.10585	88.8348	141500000000	65.9596	9.60065	46.318	2.18075	4.245	0	7.75328	33.212	5.807	12415334	50.9699	49.0301	53.5839	1.62979	108.057	33.3997	75.2911	81.0816	13.7714	24.7052	3.23527	6064.36	8.71018	25.6753	0	0	0	0	0	0	0	0	0	0	0	0	0	0	0	0	0	0	0	0	0
32	2004	4.13588	87.8926	146300000000	69.0781	8.76244	46.616	2.12599	4.11	0	7.771	32.35	5.694	12682108	50.9661	49.0339	53.0365	1.62268	111.695	34.6347	77.6643	80.1216	13.1918	24.9259	3.22493	6123.93	8.71996	25.7091	0	0	0	0	0	0	0	0	0	0	0	0	0	0	0	0	0	0	0	0	0
32	2005	4.16561	86.6449	150800000000	66.0487	8.4781	46.913	2.07717	3.971	0	7.77491	31.454	5.592	12948292	50.9583	49.0417	52.4134	1.61559	115.653	35.1487	80.1963	78.87	13.4946	25.3065	3.2904	6193.58	8.73127	25.7392	0	0	0	0	0	0	0	0	0	0	0	0	0	0	0	0	0	0	0	0	0
32	2006	4.18715	85.1516	155500000000	66.8182	8.36996	47.21	2.02623	3.833	0	7.75259	30.562	5.497	13213330	50.947	49.053	52.0746	1.64715	119.729	35.7826	84.5106	77.399	13.6064	26.0444	3.34601	6395.86	8.76341	25.77	0	0	0	0	0	0	0	0	0	0	0	0	0	0	0	0	0	0	0	0	0
32	2007	4.21287	83.3371	161800000000	67.8985	8.65806	47.508	1.97596	3.701	0	7.72375	29.716	5.407	13477017	50.9323	49.0677	50.8726	1.67933	125.101	36.7188	89.8383	75.6134	14.5576	27.2743	3.407	6666.03	8.80478	25.8098	0	0	0	0	0	0	0	0	0	0	0	0	0	0	0	0	0	0	0	0	0
32	2008	4.24056	81.3365	168500000000	64.1252	9.01327	47.807	1.92745	3.58	0	7.68968	28.946	5.319	13739299	50.9156	49.0844	50.2048	1.7114	130.323	38.1453	92.7859	73.6468	14.5211	27.4254	3.41648	6753.32	8.81779	25.85	0	0	0	0	0	0	0	0	0	0	0	0	0	0	0	0	0	0	0	0	0
32	2009	4.26663	79.351	173900000000	57.106	10.179	48.104	1.88106	3.471	0	7.65224	28.269	5.233	14000190	50.8984	49.1016	50.0542	1.73653	134.658	39.2626	93.274	71.6988	14.7414	26.786	3.42969	6662.34	8.80423	25.8819	0	0	0	0	0	0	0	0	0	0	0	0	0	0	0	0	0	0	0	0	0
32	2010	4.29049	77.4828	177300000000	62.1149	10.4759	48.403	1.83656	3.375	0	7.61489	27.688	5.15	14259687	50.8815	49.1185	50.1379	1.76204	136.412	40.8882	95.9505	69.8679	14.4198	26.9841	3.33621	6728.79	8.81415	25.9011	0	0	0	0	0	0	0	0	0	0	0	0	0	0	0	0	0	0	0	0	0
32	2011	4.32447	75.4503	180200000000	63.9842	10.1892	48.701	1.81949	3.292	0	7.58729	27.197	5.07	14521515	50.8658	49.1342	48.9439	1.78244	138.289	41.9583	99.944	67.863	15.5423	28.3097	3.29587	6882.48	8.83673	25.9176	0	0	0	0	0	0	0	0	0	0	0	0	0	0	0	0	0	0	0	0	0
32	2012	4.35317	73.6491	183800000000	60.9825	10.3477	49	1.7775	3.219	0	7.55923	26.766	4.996	14781942	50.851	49.149	49.1502	1.80307	141.07	42.7673	102.912	66.0899	15.3971	28.4657	3.29855	6962.02	8.84823	25.9373	0	0	0	0	0	0	0	0	0	0	0	0	0	0	0	0	0	0	0	0	0
32	2013	4.38589	71.9925	187700000000	56.6852	11.2879	49.311	1.75717	3.151	0	7.54341	26.369	4.932	15043981	50.8369	49.1631	48.8316	1.82395	144.726	42.9262	106.717	64.4491	16.0906	29.0993	3.37152	7093.7	8.86696	25.9579	0	0	0	0	0	0	0	0	0	0	0	0	0	0	0	0	0	0	0	0	0
32	2014	4.43527	70.3674	191400000000	55.0833	11.2554	49.634	1.72876	3.088	0	7.55626	25.992	4.876	15306316	50.8224	49.1776	48.3558	1.84506	148.283	43.1371	111.172	62.8112	16.4584	29.9937	3.43748	7263.15	8.89057	25.9777	0	0	0	0	0	0	0	0	0	0	0	0	0	0	0	0	0	0	0	0	0
32	2015	4.50732	68.745	195500000000	49.8935	11.0881	49.971	1.69147	3.029	0	7.60588	25.627	4.829	15567419	50.8073	49.1927	48.4073	1.86642	152.18	43.3452	115.775	61.1392	16.5289	30.5491	3.51088	7436.98	8.91422	25.999	0	0	0	0	0	0	0	0	0	0	0	0	0	0	0	0	0	0	0	0	0
32	2016	4.59225	67.37	200200000000	46.3727	10.4404	50.319	1.65807	2.973	0	7.68606	25.267	4.791	15827690	50.7915	49.2085	48.2957	1.88803	156.905	43.2687	119.355	59.684	16.6546	30.8291	3.62628	7540.89	8.9281	26.0224	0	0	0	0	0	0	0	0	0	0	0	0	0	0	0	0	0	0	0	0	0
32	2017	4.69632	65.9674	204900000000	46.1238	10.5601	50.68	1.62765	2.92	0	7.79436	24.912	4.762	16087418	50.7754	49.2246	49.1292	1.90989	161.756	43.1088	122.65	58.1731	17.1078	30.4556	3.75226	7623.94	8.93905	26.0456	0	0	0	0	0	0	0	0	0	0	0	0	0	0	0	0	0	0	0	0	0
33	1981	6.64294	45.4186	174600000000	182.585	6.82345	91.794	2.34823	1.933	0	9.66006	16.8	4.8	5183400	47.751	52.249	46.6432	2.29455	136.574	38.0234	78.3675	35.7585	15.7202	23.949	3.59183	15118.9	9.6237	25.8858	1	0	0	0	0	0	0	0	0	0	0	0	0	0	0	0	0	0	0	0	0
33	1982	6.8539	44.9654	190900000000	169.173	7.23961	92.09	1.5525	1.86	0	9.93579	16.4	4.8	5264500	47.8577	52.1423	47.8873	2.337	150.239	40.633	80.6791	35.0296	15.7149	22.0274	3.69746	15325.1	9.63725	25.9749	0	1	0	0	0	0	0	0	0	0	0	0	0	0	0	0	0	0	0	0	0
33	1983	7.04553	44.8087	206700000000	186.329	7.39089	92.376	1.51941	1.722	0	10.2025	15.6	5	5345100	48.047	51.953	49.079	2.38023	162.178	44.5515	85.5014	34.6061	16.5916	21.0604	3.64025	15996.2	9.68011	26.0547	0	0	1	0	0	0	0	0	0	0	0	0	0	0	0	0	0	0	0	0	0
33	1984	7.22597	44.7169	219700000000	199.911	6.78074	92.653	0.982974	1.559	0	10.4572	14.4	4.7	5397900	48.2603	51.7397	47.3489	2.42426	170.978	48.6946	94.029	34.2597	19.0923	22.5368	3.51124	17419.5	9.76535	26.1154	0	0	0	1	0	0	0	0	0	0	0	0	0	0	0	0	0	0	0	0	0
33	1985	7.41202	44.565	232500000000	197.8	7.00541	92.92	1.07426	1.491	0	10.7152	14	4.6	5456200	48.4557	51.5443	50.0271	2.4691	180.59	51.9243	94.7409	33.8498	18.1511	20.3621	3.47795	17363.9	9.76215	26.1722	0	0	0	0	1	0	0	0	0	0	0	0	0	0	0	0	0	0	0	0	0
33	1986	7.68205	43.9814	244600000000	200.307	6.97886	94.248	1.24583	1.367	0	11.0607	13	4.7	5524600	48.626	51.374	49.199	2.51493	190.652	53.9721	105.216	32.9207	18.3388	21.85	3.53242	19044.9	9.85455	26.223	0	0	0	0	0	1	0	0	0	0	0	0	0	0	0	0	0	0	0	0	0
33	1987	7.96378	43.3868	257400000000	215.127	6.28011	96.86	1.00675	1.311	0	11.419	12.6	4.8	5580500	48.7834	51.2166	47.3602	2.56108	201.909	55.5388	119.313	31.9678	18.1761	24.3956	3.63546	21380.3	9.97022	26.2741	0	0	0	0	0	0	1	0	0	0	0	0	0	0	0	0	0	0	0	0	0
33	1988	8.2538	42.8348	273000000000	231.34	6.11488	98.309	0.840469	1.4	0	11.7893	13.4	4.9	5627600	48.9279	51.0721	46.7325	2.59298	215.776	57.2642	129.468	31.0455	16.4288	25.258	3.76807	23005.9	10.0435	26.3329	0	0	0	0	0	0	0	1	0	0	0	0	0	0	0	0	0	0	0	0	0
33	1989	8.54854	42.3719	290000000000	225.196	6.32923	99.094	1.03591	1.296	0	12.1707	12.3	5.1	5686200	49.0636	50.9364	47.0924	2.62529	230.939	59.0669	132.416	30.2012	14.9287	24.1576	3.90978	23287.3	10.0557	26.3932	0	0	0	0	0	0	0	0	1	0	0	0	0	0	0	0	0	0	0	0	0
33	1990	8.84849	41.985	307100000000	226	6.83664	99.517	0.321315	1.272	0	12.5635	12	5.2	5704500	49.1949	50.8051	48.714	2.658	245.705	61.4377	137.488	29.4215	14.3699	22.9575	3.99926	24101.7	10.09	26.4506	0	0	0	0	0	0	0	0	0	1	0	0	0	0	0	0	0	0	0	0	0
33	1991	9.0686	41.4831	325900000000	231.865	7.12851	99.832	0.829228	1.281	0	12.8305	12	5	5752000	49.3188	50.6812	47.6526	2.66497	261.803	64.0492	145.328	28.6526	15.2088	23.3466	4.08753	25265.6	10.1372	26.5097	0	0	0	0	0	0	0	0	0	0	1	0	0	0	0	0	0	0	0	0	0
33	1992	9.29136	41.1218	346700000000	240.133	7.62417	99.979	0.83965	1.347	0	13.1121	12.3	5.3	5800500	49.435	50.565	46.8258	2.67196	280.126	66.5524	154.389	28.0096	15.0272	23.6804	4.2091	26616.5	10.1893	26.5717	0	0	0	0	0	0	0	0	0	0	0	1	0	0	0	0	0	0	0	0	0
33	1993	9.52662	40.8311	369600000000	233.969	7.47629	100	1.71777	1.342	0	13.4164	12	5.2	5901000	49.5526	50.4474	45.9272	2.67896	300.675	68.9345	163.963	27.4146	14.5838	23.9873	4.36174	27785.6	10.2323	26.6357	0	0	0	0	0	0	0	0	0	0	0	0	1	0	0	0	0	0	0	0	0
33	1994	9.77927	40.5224	392300000000	237.428	7.54185	100	2.25203	1.355	0	13.7421	11.9	5	6035400	49.6833	50.3167	44.9082	2.68598	319.59	72.7252	173.859	26.7803	14.4387	24.4146	4.39448	28806.6	10.2684	26.6953	0	0	0	0	0	0	0	0	0	0	0	0	0	1	0	0	0	0	0	0	0
33	1995	10.0456	40.1682	420000000000	256.898	8.02695	100	1.98013	1.295	0	14.0808	11.2	5.1	6156100	49.834	50.166	47.2354	2.69303	342.817	77.1806	177.986	26.0875	13.3857	22.3606	4.44175	28912.2	10.272	26.7635	0	0	0	0	0	0	0	0	0	0	0	0	0	0	1	0	0	0	0	0	0
33	1996	10.2479	40.0301	449500000000	244.854	8.14433	100	4.43861	1.191	0	14.3501	9.9	5	6435500	50.005	49.995	47.5526	2.69496	366.145	83.3968	185.566	25.68	12.9687	21.6498	4.39039	28834.8	10.2693	26.8315	0	0	0	0	0	0	0	0	0	0	0	0	0	0	0	1	0	0	0	0	0
33	1997	10.4523	39.6623	482900000000	233.44	8.04387	100	0.832513	1.127	0	14.5979	9.1	4.9	6489300	50.1916	49.8084	48.0821	2.69689	391.644	91.2479	195.029	25.0644	12.2548	20.9685	4.29209	30054	10.3108	26.9031	0	0	0	0	0	0	0	0	0	0	0	0	0	0	0	0	1	0	0	0	0
33	1998	10.6504	39.2499	522200000000	221.133	9.02472	100	0.834809	1.016	0	14.8307	8.1	5	6543700	50.3899	49.6101	50.6747	2.69882	423.691	98.4685	183.557	24.4192	10.7082	17.3395	4.30281	28050.9	10.2418	26.9812	0	0	0	0	0	0	0	0	0	0	0	0	0	0	0	0	0	1	0	0	0
33	1999	10.8367	38.9196	554000000000	220.272	9.61199	100	0.955126	0.981	0	15.0542	7.8	5	6606500	50.5964	49.4036	50.8024	2.70075	448.738	105.297	188.158	23.8654	9.91723	16.7082	4.26164	28480.7	10.257	27.0405	0	0	0	0	0	0	0	0	0	0	0	0	0	0	0	0	0	0	1	0	0
33	2000	11.0134	38.6503	573800000000	247.654	9.36777	100	0.881594	1.032	0	15.2702	8.1	5.1	6665000	50.809	49.191	50.7493	2.70269	461.256	112.546	202.577	23.3802	10.0599	17.3877	4.09838	30394.2	10.322	27.0755	0	0	0	0	0	0	0	0	0	0	0	0	0	0	0	0	0	0	0	1	0
33	2001	11.3047	38.1109	596300000000	240.849	10.2037	100	0.736963	0.931	0	15.613	7.2	5	6714300	51.0294	48.9706	51.8105	2.77382	477.495	118.78	203.713	22.4979	9.85524	16.4636	4.01999	30340.2	10.3202	27.114	0	0	0	0	0	0	0	0	0	0	0	0	0	0	0	0	0	0	0	0	1
33	2002	11.5929	37.6787	618700000000	255.996	10.6355	100	0.442847	0.941	0	15.961	7.1	5.1	6744100	51.2584	48.7416	51.4401	2.84683	493.739	124.992	207.088	21.7177	10.5438	16.2529	3.95016	30706.6	10.3322	27.1509	0	0	0	0	0	0	0	0	0	0	0	0	0	0	0	0	0	0	0	0	0
33	2003	11.862	37.2756	637400000000	292.455	10.9931	100	-0.197404	0.901	0	16.2836	6.9	5.5	6730800	51.4932	48.5068	51.5118	2.92176	506.118	131.289	213.418	20.992	10.8742	16.2349	3.85499	31707.6	10.3643	27.1807	0	0	0	0	0	0	0	0	0	0	0	0	0	0	0	0	0	0	0	0	0
33	2004	12.084	36.8014	655600000000	326.841	10.3538	100	0.779919	0.922	0	16.5311	7.2	5.4	6783500	51.7287	48.2713	50.0476	2.99866	517.61	137.965	231.985	20.2703	11.4232	17.6764	3.75176	34198.5	10.4399	27.2088	0	0	0	0	0	0	0	0	0	0	0	0	0	0	0	0	0	0	0	0	0
33	2005	12.2464	36.2295	674300000000	342.689	9.24607	100	0.436871	0.959	0	16.6832	8.4	5.7	6813200	51.9595	48.0405	49.0255	3.07759	530.534	143.746	249.125	19.5463	11.7713	18.8335	3.69077	36565	10.5069	27.2369	0	0	0	0	0	0	0	0	0	0	0	0	0	0	0	0	0	0	0	0	0
33	2006	12.4006	35.3895	693900000000	359.209	8.76954	100	0.64227	0.984	0	16.7892	9.6	5.5	6857100	52.1833	47.8167	48.7745	3.09047	546.149	147.735	266.645	18.6003	11.3132	19.6849	3.69682	38885.9	10.5684	27.2656	0	0	0	0	0	0	0	0	0	0	0	0	0	0	0	0	0	0	0	0	0
33	2007	12.4835	34.576	716200000000	362.149	8.41839	100	0.859633	1.028	0	16.7998	10.2	5.7	6916300	52.3992	47.6008	49.2632	3.1034	566.456	149.719	283.883	17.7762	12.0928	20.1114	3.78345	41045.5	10.6224	27.2972	0	0	0	0	0	0	0	0	0	0	0	0	0	0	0	0	0	0	0	0	0
33	2008	12.5511	33.8479	738700000000	376.657	8.6687	100	0.598239	1.064	0	16.7993	11.3	6	6957800	52.6034	47.3966	48.6717	3.11639	587.317	151.415	289.924	17.0486	11.4003	20.1444	3.87885	41668.9	10.6375	27.3282	0	0	0	0	0	0	0	0	0	0	0	0	0	0	0	0	0	0	0	0	0
33	2009	12.6882	33.3269	760400000000	348.398	9.19165	100	0.215353	1.055	0	16.9168	11.8	5.9	6972800	52.7931	47.2069	51.1494	3.12944	606.547	153.869	282.794	16.4101	9.6756	18.1673	3.94197	40556.8	10.6105	27.3571	0	0	0	0	0	0	0	0	0	0	0	0	0	0	0	0	0	0	0	0	0
33	2010	12.9472	33.1131	778100000000	404.771	8.85932	100	0.734446	1.127	0	17.2344	12.6	6	7024200	52.9662	47.0338	51.5361	3.14253	620.781	157.27	301.933	15.8787	9.19353	18.807	3.94724	42984.7	10.6686	27.3801	0	0	0	0	0	0	0	0	0	0	0	0	0	0	0	0	0	0	0	0	0
33	2011	13.2395	33.1294	799200000000	421.855	8.71146	100	0.672543	1.204	0	17.6257	13.5	6	7071600	53.121	46.879	51.6997	3.15591	635.647	163.565	316.47	15.5038	8.43911	19.1258	3.88621	44752.2	10.7089	27.4069	0	0	0	0	0	0	0	0	0	0	0	0	0	0	0	0	0	0	0	0	0
33	2012	13.6509	33.336	825800000000	430.569	9.09694	100	1.10396	1.285	0	18.2016	12.8	6.1	7150100	53.2583	46.7417	52.1696	3.16943	655.074	170.757	321.851	15.1344	7.47349	18.6409	3.8363	45013.5	10.7147	27.4397	0	0	0	0	0	0	0	0	0	0	0	0	0	0	0	0	0	0	0	0	0
33	2013	14.1454	33.8068	855600000000	442.62	9.28642	100	0.401983	1.125	0	18.9275	8	6	7178900	53.3825	46.6175	51.8822	3.18307	676.753	178.876	331.833	14.8793	7.35621	18.6612	3.78336	46223.4	10.7412	27.4751	0	0	0	0	0	0	0	0	0	0	0	0	0	0	0	0	0	0	0	0	0
33	2014	14.6666	34.6167	885300000000	425.976	9.47856	100	0.702371	1.235	0	19.7437	8.6	6.2	7229500	53.4993	46.5007	51.9797	3.19686	696.615	188.683	341	14.873	7.11604	18.4965	3.69199	47167.8	10.7615	27.5092	0	0	0	0	0	0	0	0	0	0	0	0	0	0	0	0	0	0	0	0	0
33	2015	15.1864	35.7846	912700000000	389.406	9.64287	100	0.851198	1.196	0	20.6208	8.2	6.3	7291300	53.613	46.387	51.2728	3.21078	713.034	199.63	349.142	15.1638	7.07436	18.6407	3.57177	47884.8	10.7766	27.5396	0	0	0	0	0	0	0	0	0	0	0	0	0	0	0	0	0	0	0	0	0
33	2016	15.752	36.8918	935300000000	371.751	9.957	100	0.619366	1.205	0	21.5632	8.3	6.4	7336600	53.7239	46.2761	52.0264	3.22484	724.932	210.376	356.604	15.3287	7.04844	18.2909	3.44589	48606.2	10.7915	27.5641	0	0	0	0	0	0	0	0	0	0	0	0	0	0	0	0	0	0	0	0	0
33	2017	16.3065	38.469	956100000000	376.828	9.83111	100	0.748223	1.125	0	22.5794	7.7	6.3	7391700	53.8305	46.1695	51.853	3.23904	734.715	221.423	370.238	15.8896	7.0663	18.6436	3.31814	50088.4	10.8215	27.5862	0	0	0	0	0	0	0	0	0	0	0	0	0	0	0	0	0	0	0	0	0
34	1981	9.93566	58.9233	16220000000	69.6683	17.2567	88.533	1.14058	2.33	0	15.7901	18.8	7.2	230755	49.6196	50.3804	63.4733	2.45096	12.4196	3.80509	6.05876	43.1332	6.02795	13.6401	3.26395	26256.2	10.1757	23.5098	1	0	0	0	0	0	0	0	0	0	0	0	0	0	0	0	0	0	0	0	0
34	1982	9.98975	58.3634	16820000000	68.0669	18.1489	88.8	1.33661	2.27	0	15.8201	18.5	6.8	233860	49.6444	50.3556	63.4733	2.4751	12.884	3.94039	6.1893	42.5433	5.73259	13.4374	3.26972	26465.8	10.1836	23.5461	0	1	0	0	0	0	0	0	0	0	0	0	0	0	0	0	0	0	0	0	0
34	1983	10.0373	57.9489	17390000000	76.0747	18.227	89.062	1.32404	2.24	0	15.8537	18.4	7	236977	49.6697	50.3303	63.4733	2.49948	13.3117	4.07741	6.05616	42.0951	5.45712	12.7213	3.26473	25555.9	10.1486	23.5791	0	0	1	0	0	0	0	0	0	0	0	0	0	0	0	0	0	0	0	0	0
34	1984	10.091	57.5533	17740000000	74.9407	16.747	89.319	1.06363	2.08	0	15.8987	17.2	6.6	239511	49.6927	50.3073	63.4733	2.52411	13.5611	4.18242	6.30623	41.6547	6.10803	12.982	3.24241	26329.6	10.1784	23.5993	0	0	0	1	0	0	0	0	0	0	0	0	0	0	0	0	0	0	0	0	0
34	1985	10.1618	57.1289	18180000000	79.1416	17.6503	89.57	0.787668	1.93	0	15.9671	16	6.8	241405	49.7129	50.2871	63.4733	2.54897	13.8977	4.28481	6.51388	41.1618	6.20258	13.0857	3.24349	26983.2	10.203	23.6237	0	0	0	0	1	0	0	0	0	0	0	0	0	0	0	0	0	0	0	0	0
34	1986	10.2492	56.777	18610000000	72.2351	18.0707	89.816	0.732589	1.92	0	16.0684	16.4	6.6	243180	49.7334	50.2666	63.4733	2.57	14.207	4.39934	6.92233	40.7086	6.6348	13.5895	3.22935	28465.9	10.2565	23.6468	0	0	0	0	0	1	0	0	0	0	0	0	0	0	0	0	0	0	0	0	0
34	1987	10.347	56.3654	18980000000	68.5766	18.8787	90.057	1.09563	2.06	0	16.1792	16.6	7	245859	49.7497	50.2503	63.4733	2.58756	14.4795	4.49921	7.51391	40.1862	7.41377	14.4614	3.21823	30561.9	10.3275	23.6666	0	0	0	0	0	0	1	0	0	0	0	0	0	0	0	0	0	0	0	0	0
34	1988	10.4514	55.9286	19570000000	63.4675	19.9359	90.294	1.56622	2.26	0	16.2965	18.7	7.3	249740	49.7644	50.2356	63.4733	2.60524	14.9436	4.62239	7.50717	39.6321	7.43564	14.0148	3.23286	30060	10.311	23.6971	0	0	0	0	0	0	0	1	0	0	0	0	0	0	0	0	0	0	0	0	0
34	1989	10.5585	55.5604	20110000000	63.8507	19.2957	90.524	1.2384	2.19	0	16.4247	18	6.8	252852	49.7762	50.2238	63.4733	2.62304	15.3153	4.79895	7.52657	39.1357	6.94276	13.668	3.19139	29766.7	10.3011	23.7247	0	0	0	0	0	0	0	0	1	0	0	0	0	0	0	0	0	0	0	0	0
34	1990	10.6664	55.3059	20510000000	65.0131	19.1583	90.75	0.777662	2.3	0	16.5657	18.7	6.7	254826	49.7902	50.2098	63.4733	2.64096	15.5425	4.9635	7.61459	38.7402	6.69394	13.5637	3.13135	29881.5	10.305	23.744	0	0	0	0	0	0	0	0	0	1	0	0	0	0	0	0	0	0	0	0	0
34	1991	10.7909	55.2461	20910000000	62.9034	19.7789	90.932	1.15915	2.18	0	16.7527	17.6	7	257797	49.7997	50.2003	63.4733	2.65797	15.7939	5.11579	7.59757	38.4934	6.55363	13.2721	3.08727	29471.1	10.2912	23.7635	0	0	0	0	0	0	0	0	0	0	1	0	0	0	0	0	0	0	0	0	0
34	1992	10.9048	55.3264	21320000000	59.7895	20.377	91.112	1.25663	2.21	0	16.9382	17.7	6.6	261057	49.8076	50.1924	63.4733	2.67509	16.0377	5.28469	7.34123	38.3882	6.13555	12.576	3.03475	28121.2	10.2443	23.783	0	0	0	0	0	0	0	0	0	0	0	1	0	0	0	0	0	0	0	0	0
34	1993	11.0175	55.4612	21550000000	61.4658	20.857	91.287	1.01681	2.22	0	17.1279	17.5	6.6	263725	49.8176	50.1824	63.4733	2.69232	16.1165	5.43282	7.43766	38.3333	6.06613	12.607	2.96652	28202.3	10.2472	23.7936	0	0	0	0	0	0	0	0	0	0	0	0	1	0	0	0	0	0	0	0	0
34	1994	11.1316	55.5133	21630000000	65.4026	20.7407	91.46	0.866836	2.14	0	17.3109	16.7	6.5	266021	49.8284	50.1716	63.4733	2.70966	16.0042	5.62266	7.70607	38.2024	6.18548	13.0152	2.84638	28967.9	10.2739	23.7972	0	0	0	0	0	0	0	0	0	0	0	0	0	1	0	0	0	0	0	0	0
34	1995	11.2488	55.4251	21690000000	66.4483	21.213	91.63	0.542468	2.08	0	17.4835	16	7.2	267468	49.8455	50.1545	63.4733	2.72711	15.9044	5.78482	7.71505	37.9416	6.09906	12.9929	2.74934	28844.8	10.2697	23.8001	0	0	0	0	0	0	0	0	0	0	0	0	0	0	1	0	0	0	0	0	0
34	1996	11.317	55.3296	21720000000	70.9895	21.1237	91.797	0.539913	2.12	0	17.5785	16.1	7	268916	49.8708	50.1292	66.3975	2.74634	15.8253	5.89241	8.08422	37.7511	5.56824	12.5083	2.6857	30062.3	10.311	23.8014	0	0	0	0	0	0	0	0	0	0	0	0	0	0	0	1	0	0	0	0	0
34	1997	11.4012	54.9326	22030000000	70.5029	20.7592	91.96	0.819197	2.04	0	17.6642	15.3	6.8	271128	49.8971	50.1029	59.8386	2.7657	16.0459	5.98146	8.48142	37.2684	6.20724	15.4638	2.68261	31282	10.3508	23.8156	0	0	0	0	0	0	0	0	0	0	0	0	0	0	0	0	1	0	0	0	0
34	1998	11.4931	54.377	22450000000	71.968	21.1747	92.121	1.07086	2.05	0	17.7424	15.2	6.6	274047	49.9263	50.0737	61.3976	2.7852	16.3607	6.08567	9.08322	36.6346	6.18111	15.621	2.68839	33144.8	10.4086	23.8344	0	0	0	0	0	0	0	0	0	0	0	0	0	0	0	0	0	1	0	0	0
34	1999	11.5673	53.8444	23330000000	69.5124	22.0034	92.267	1.20924	1.99	0	17.7954	14.8	6.9	277381	49.9485	50.0515	64.5559	2.80484	17.0552	6.27126	9.45046	36.049	5.51956	14.3598	2.71958	34070.3	10.4362	23.8728	0	0	0	0	0	0	0	0	0	0	0	0	0	0	0	0	0	0	1	0	0
34	2000	11.6098	53.4066	24080000000	71.3156	22.4959	92.401	1.36919	2.08	0	17.81	15.3	6.5	281205	49.9574	50.0426	64.8463	2.82462	17.6124	6.4641	9.91274	35.5966	5.57825	14.4734	2.72464	35250.9	10.4703	23.9045	0	0	0	0	0	0	0	0	0	0	0	0	0	0	0	0	0	0	0	1	0
34	2001	11.6777	52.7946	25020000000	74.9842	22.6777	92.532	1.3293	1.95	0	17.843	14.4	6.1	284968	49.9594	50.0406	61.5507	2.84747	18.3183	6.69871	10.2992	34.9515	6.30229	15.8291	2.7346	36141.7	10.4952	23.9428	0	0	0	0	0	0	0	0	0	0	0	0	0	0	0	0	0	0	0	0	1
34	2002	11.7044	52.4383	25800000000	69.5454	24.3282	92.662	0.892596	1.93	0	17.8421	14.1	6.3	287523	49.9494	50.0506	61.1613	2.87051	18.8594	6.94159	10.3694	34.5962	6.26452	15.6092	2.71687	36064.5	10.4931	23.9737	0	0	0	0	0	0	0	0	0	0	0	0	0	0	0	0	0	0	0	0	0
34	2003	11.7162	52.184	26260000000	68.2867	25.0675	92.789	0.692498	1.99	0	17.8303	14.3	6.3	289521	49.9318	50.0682	63.6287	2.89374	19.1721	7.08415	10.6046	34.3538	5.47576	14.6899	2.70634	36628	10.5086	23.9912	0	0	0	0	0	0	0	0	0	0	0	0	0	0	0	0	0	0	0	0	0
34	2004	11.7467	51.8759	26850000000	70.0874	24.0305	92.914	0.877936	2.04	0	17.8404	14.5	6.2	292074	49.8997	50.1003	63.3184	2.91716	19.6511	7.19747	11.4574	34.0355	5.89104	15.6536	2.73027	39227.8	10.5771	24.0135	0	0	0	0	0	0	0	0	0	0	0	0	0	0	0	0	0	0	0	0	0
34	2005	11.8086	51.4884	27950000000	72.5955	23.7804	93.037	1.58289	2.05	0	17.8886	14.4	6.2	296734	49.8583	50.1417	66.2637	2.94076	20.5492	7.4039	12.1827	33.5998	5.27331	14.7031	2.77546	41055.8	10.6227	24.0538	0	0	0	0	0	0	0	0	0	0	0	0	0	0	0	0	0	0	0	0	0
34	2006	11.787	50.8634	29820000000	78.6312	23.6714	93.159	2.34742	2.08	0	17.7823	14.5	6.3	303782	49.803	50.197	67.936	2.96282	22.2934	7.53036	12.8221	33.0811	4.473	13.7853	2.96047	42208.2	10.6504	24.1186	0	0	0	0	0	0	0	0	0	0	0	0	0	0	0	0	0	0	0	0	0
34	2007	11.788	50.1921	32390000000	75.1199	23.0749	93.278	2.53009	2.09	0	17.7045	14.6	6.2	311566	49.739	50.261	67.0166	2.98505	24.6576	7.72933	14.0229	32.4876	4.93823	14.2812	3.19014	45007.9	10.7146	24.201	0	0	0	0	0	0	0	0	0	0	0	0	0	0	0	0	0	0	0	0	0
34	2008	11.8183	49.5712	34290000000	83.4188	23.6733	93.395	1.85957	2.15	1	17.6768	15.2	6.3	317414	49.6785	50.3215	58.9344	3.00744	26.2904	8.00445	14.3023	31.8944	6.29543	17.1259	3.28447	45058.7	10.7157	24.2583	0	0	0	0	0	0	0	0	0	0	0	0	0	0	0	0	0	0	0	0	0
34	2009	11.8879	49.1065	35360000000	88.4745	24.9731	93.511	0.341242	2.23	1	17.7257	15.8	6.3	318499	49.6357	50.3643	51.1137	3.03	27.1284	8.2358	13.333	31.3808	6.29742	18.431	3.29396	41861.9	10.6421	24.289	0	0	0	0	0	0	0	0	0	0	0	0	0	0	0	0	0	0	0	0	0
34	2010	12.0052	48.815	34850000000	94.091	24.6837	93.574	-0.143903	2.2	1	17.8654	15.4	6.4	318041	49.622	50.378	52.5547	3.05273	26.5488	8.30539	12.8749	30.9496	6.06212	17.526	3.19657	40481.8	10.6086	24.2744	0	0	0	0	0	0	0	0	0	0	0	0	0	0	0	0	0	0	0	0	0
34	2011	12.2644	49.2722	34230000000	101.819	24.6591	93.587	0.305468	2.02	1	18.3073	14.1	6.2	319014	49.6388	50.3612	54.9592	3.07637	25.9385	8.29464	13.1171	30.9649	5.74	17.2583	3.12714	41117.7	10.6242	24.2565	0	0	0	0	0	0	0	0	0	0	0	0	0	0	0	0	0	0	0	0	0
34	2012	12.5778	49.7574	33810000000	104.267	24.4358	93.6	0.532101	2.04	1	18.8362	14.1	6.1	320716	49.6834	50.3166	56.1229	3.10045	25.5842	8.22545	13.2872	30.9212	5.55336	17.2437	3.11037	41429.7	10.6318	24.244	0	0	0	0	0	0	0	0	0	0	0	0	0	0	0	0	0	0	0	0	0
34	2013	12.9339	50.3034	33480000000	99.3063	24.1005	93.633	0.945886	1.93	0	19.4399	13.4	6.7	323764	49.7405	50.2595	57.0007	3.12499	25.3415	8.13822	13.8365	30.8634	5.73838	17.7707	3.11389	42736.2	10.6628	24.2342	0	0	0	0	0	0	0	0	0	0	0	0	0	0	0	0	0	0	0	0	0
34	2014	13.3164	50.9164	33190000000	96.9939	23.9357	93.667	1.1125	1.93	0	20.0966	13.4	6.3	327386	49.794	50.206	57.3692	3.14998	25.1049	8.08511	14.1246	30.8198	6.01779	18.1423	3.10508	43143.6	10.6723	24.2255	0	0	0	0	0	0	0	0	0	0	0	0	0	0	0	0	0	0	0	0	0
34	2015	13.7141	51.5771	33190000000	96.4758	23.3332	93.7	1.04194	1.8	0	20.7874	12.5	6.6	330815	49.8285	50.1715	57.5316	3.17544	25.119	8.06987	14.7556	30.7897	6.43454	18.8812	3.11269	44603.8	10.7056	24.2255	0	0	0	0	0	0	0	0	0	0	0	0	0	0	0	0	0	0	0	0	0
34	2016	14.0678	52.0038	33590000000	89.031	22.9096	93.735	1.38808	1.74	0	21.3836	12	6.9	335439	49.8376	50.1624	59.4232	3.20139	25.5423	8.04323	15.8413	30.6202	6.20414	19.1389	3.17563	47225.6	10.7627	24.2374	0	0	0	0	0	0	0	0	0	0	0	0	0	0	0	0	0	0	0	0	0
34	2017	14.4255	52.474	34490000000	88.0694	23.4798	93.773	2.34558	1.71	0	21.9951	11.9	6.5	343400	49.8315	50.1685	62.755	3.22783	26.4728	8.01451	16.4776	30.4789	5.54545	17.7952	3.30311	47983.8	10.7786	24.2639	0	0	0	0	0	0	0	0	0	0	0	0	0	0	0	0	0	0	0	0	0
35	1981	3.64511	74.8831	1754000000000	14.5073	9.62617	23.417	2.32376	4.766	0	6.37468	35.918	13.027	715400000	48.1784	51.8216	71.6758	1.30298	960.102	794.318	1020.64	68.5084	6.57982	16.4777	1.20871	1426.7	7.26312	28.1932	1	0	0	0	0	0	0	0	0	0	0	0	0	0	0	0	0	0	0	0	0
35	1982	3.67098	74.7448	1830000000000	14.1259	10.1726	23.647	2.32868	4.703	0	6.41484	35.631	12.786	732200000	48.1722	51.8278	70.7207	1.32127	970.266	859.759	1059.23	68.33	6.43067	16.947	1.12853	1446.56	7.27695	28.2354	0	1	0	0	0	0	0	0	0	0	0	0	0	0	0	0	0	0	0	0	0
35	1983	3.68833	74.5543	1909000000000	13.6906	10.0911	23.879	2.32039	4.636	0	6.43813	35.289	12.558	749400000	48.1646	51.8354	71.8624	1.33981	975.009	934.17	1137.9	68.1162	6.35761	16.7704	1.04372	1518.35	7.32538	28.2777	0	0	1	0	0	0	0	0	0	0	0	0	0	0	0	0	0	0	0	0	0
35	1984	3.69942	74.2447	1987000000000	14.0094	10.3559	24.113	2.29581	4.563	0	6.44605	34.886	12.337	766800000	48.1561	51.8439	71.5412	1.35862	988.611	998.591	1179.75	67.7987	5.97222	16.8952	0.990005	1538.47	7.33854	28.3178	0	0	0	1	0	0	0	0	0	0	0	0	0	0	0	0	0	0	0	0	0
35	1985	3.70646	73.7879	2068000000000	12.9	10.9302	24.348	2.25985	4.484	0	6.44138	34.418	12.117	784400000	48.1471	51.8529	69.8795	1.37769	1000.97	1067.24	1244.26	67.3465	6.18235	18.1209	0.937899	1586.34	7.36919	28.3577	0	0	0	0	1	0	0	0	0	0	0	0	0	0	0	0	0	0	0	0	0
35	1986	3.73684	73.7513	2157000000000	12.2193	11.5503	24.585	2.22096	4.399	0	6.4928	33.89	11.888	802000000	48.1379	51.8621	69.5707	1.39887	1016.49	1140.89	1304.85	67.2585	6.26828	18.4046	0.890963	1627.05	7.39452	28.3999	0	0	0	0	0	1	0	0	0	0	0	0	0	0	0	0	0	0	0	0	0
35	1987	3.76117	73.447	2259000000000	12.5848	11.929	24.823	2.18388	4.311	0	6.52363	33.32	11.649	819700000	48.1283	51.8717	69.9076	1.42039	1028.53	1230.19	1367.08	66.9233	5.83244	18.2134	0.836075	1667.82	7.41927	28.4458	0	0	0	0	0	0	1	0	0	0	0	0	0	0	0	0	0	0	0	0	0
35	1988	3.78002	72.9543	2376000000000	13.4904	11.6044	25.063	2.14676	4.222	0	6.53771	32.726	11.398	837500000	48.1183	51.8817	69.686	1.44223	1075.59	1300.74	1502.75	66.4166	6.12694	19.1701	0.826904	1794.39	7.49242	28.4966	0	0	0	0	0	0	0	1	0	0	0	0	0	0	0	0	0	0	0	0	0
35	1989	3.79398	72.3692	2503000000000	15.1681	11.5638	25.305	2.11087	4.132	0	6.53965	32.121	11.135	855300000	48.1078	51.8922	68.2173	1.4644	1128.08	1375.34	1601.51	65.8295	6.52368	20.3323	0.820219	1872.38	7.53497	28.5487	0	0	0	0	0	0	0	0	1	0	0	0	0	0	0	0	0	0	0	0	0
35	1990	3.80443	71.7331	2644000000000	15.5063	11.2855	25.547	2.07609	4.045	0	6.53346	31.517	10.864	873300000	48.097	51.903	67.9963	1.48692	1199.76	1444.3	1692.17	65.1996	6.88908	20.4821	0.830685	1937.73	7.56927	28.6033	0	0	0	0	0	0	0	0	0	1	0	0	0	0	0	0	0	0	0	0	0
35	1991	3.86039	71.309	2802000000000	16.9877	11.0787	25.778	2.03973	3.959	0	6.6132	30.924	10.588	891300000	48.0858	51.9142	67.5958	1.5091	1294.08	1507.88	1699.34	64.6958	6.29856	19.6526	0.858209	1906.64	7.5531	28.6613	0	0	0	0	0	0	0	0	0	0	1	0	0	0	0	0	0	0	0	0	0
35	1992	3.90997	70.8022	2942000000000	18.4331	10.915	25.984	2.00318	3.877	0	6.67831	30.348	10.316	909300000	48.0745	51.9255	66.9586	1.53161	1360.67	1581.82	1791.45	64.1238	6.81475	20.1163	0.86019	1970.13	7.58585	28.7103	0	0	0	0	0	0	0	0	0	0	0	1	0	0	0	0	0	0	0	0	0
35	1993	3.95426	70.1952	3094000000000	19.6515	11.0027	26.191	1.97063	3.799	1	6.72996	29.792	10.055	927400000	48.0632	51.9368	65.5598	1.55446	1448.02	1646.16	1880.21	63.4653	7.40119	20.928	0.879634	2027.39	7.61451	28.7605	0	0	0	0	0	0	0	0	0	0	0	0	1	0	0	0	0	0	0	0	0
35	1994	3.99494	69.4567	3254000000000	20.0781	10.4358	26.399	1.94324	3.723	0	6.7697	29.258	9.808	945600000	48.0525	51.9475	64.1674	1.57765	1545.88	1707.7	2020.55	62.687	8.21848	22.2529	0.905242	2136.78	7.66706	28.8108	0	0	0	0	0	0	0	0	0	0	0	0	0	1	0	0	0	0	0	0	0
35	1995	4.03362	68.5869	3439000000000	22.8674	10.5403	26.607	1.91894	3.651	0	6.80015	28.749	9.579	963900000	48.0424	51.9576	62.4447	1.60119	1651.67	1787.26	2175.03	61.7868	8.69078	23.7527	0.924136	2256.44	7.72154	28.8662	0	0	0	0	0	0	0	0	0	0	0	0	0	0	1	0	0	0	0	0	0
35	1996	4.1084	67.8836	3676000000000	21.9295	10.3309	26.817	1.89522	3.582	0	6.89733	28.262	9.37	982400000	48.0333	51.9667	62.3453	1.6403	1805.73	1870.7	2335.87	60.9863	8.87513	23.9244	0.965271	2377.8	7.77393	28.933	0	0	0	0	0	0	0	0	0	0	0	0	0	0	0	1	0	0	0	0	0
35	1997	4.17734	67.0642	3908000000000	22.6194	11.0287	27.028	1.86917	3.514	0	6.97884	27.789	9.179	1001000000	48.025	51.975	62.2693	1.68038	1978.32	1930.05	2440.47	60.0854	8.65876	23.5599	1.02501	2438.28	7.79905	28.9941	0	0	0	0	0	0	0	0	0	0	0	0	0	0	0	0	1	0	0	0	0
35	1998	4.24203	66.1516	4137000000000	23.6995	11.9099	27.24	1.83966	3.446	0	7.0482	27.324	9.003	1019000000	48.0174	51.9826	61.0854	1.7184	2154.59	1982.48	2586.59	59.1034	9.4155	24.3303	1.08681	2537.16	7.8388	29.051	0	0	0	0	0	0	0	0	0	0	0	0	0	0	0	0	0	1	0	0	0
35	1999	4.30428	65.1808	4388000000000	24.8156	12.1755	27.453	1.80556	3.379	0	7.10985	26.861	8.841	1038000000	48.0101	51.9899	60.2293	1.74994	2344.57	2043.69	2770.98	58.071	9.58024	25.1134	1.14722	2669.39	7.88961	29.11	0	0	0	0	0	0	0	0	0	0	0	0	0	0	0	0	0	0	1	0	0
35	2000	4.36554	64.1804	4685000000000	26.9009	11.9478	27.667	1.76813	3.311	0	7.16735	26.401	8.692	1057000000	48.003	51.997	59.548	1.78207	2567.28	2117.37	2882.66	57.013	9.43705	24.8918	1.21248	2728.31	7.91144	29.1753	0	0	0	0	0	0	0	0	0	0	0	0	0	0	0	0	0	0	0	1	0
35	2001	4.45055	63.4281	4965000000000	25.9933	11.7614	27.918	1.72877	3.244	0	7.27346	25.944	8.555	1075000000	47.996	52.004	58.3255	1.79678	2774.8	2190.18	3033.05	56.1546	9.5193	25.4585	1.26693	2821.44	7.945	29.2334	0	0	0	0	0	0	0	0	0	0	0	0	0	0	0	0	0	0	0	0	1
35	2002	4.53231	62.6033	5265000000000	29.5087	11.3141	28.244	1.68956	3.176	0	7.36968	25.489	8.427	1093000000	47.9894	52.0106	55.8311	1.81161	2997.78	2266.76	3147.3	55.2336	10.1235	26.4055	1.32249	2878.67	7.96508	29.292	0	0	0	0	0	0	0	0	0	0	0	0	0	0	0	0	0	0	0	0	0
35	2003	4.60892	61.7316	5582000000000	30.5924	10.8762	28.572	1.65149	3.109	0	7.45408	25.034	8.306	1112000000	47.9834	52.0166	55.0349	1.82657	3234.67	2347.54	3410.75	54.2775	10.184	27.4739	1.3779	3068.54	8.02896	29.3506	0	0	0	0	0	0	0	0	0	0	0	0	0	0	0	0	0	0	0	0	0
35	2004	4.67754	60.8392	5966000000000	37.5038	10.4047	28.903	1.61531	3.041	0	7.52332	24.571	8.189	1130000000	47.9783	52.0217	51.4239	1.84165	3527.58	2438.51	3693.72	53.3159	10.4742	30.0744	1.44661	3269.87	8.0925	29.4171	0	0	0	0	0	0	0	0	0	0	0	0	0	0	0	0	0	0	0	0	0
35	2005	4.73792	59.9417	6459000000000	42.0017	10.3661	29.235	1.57971	2.972	0	7.57792	24.087	8.074	1148000000	47.9743	52.0257	50.0907	1.85685	3919.83	2538.85	3986.39	52.3638	11.0477	30.8047	1.54394	3473.65	8.15296	29.4964	0	0	0	0	0	0	0	0	0	0	0	0	0	0	0	0	0	0	0	0	0
35	2006	4.81627	59.2143	7043000000000	45.7245	9.80247	29.569	1.5457	2.899	0	7.66819	23.564	7.958	1165000000	47.9714	52.0286	48.1888	1.8782	4378.55	2664.83	4307.72	51.5461	12.0112	31.6877	1.64309	3696.07	8.21503	29.5831	0	0	0	0	0	0	0	0	0	0	0	0	0	0	0	0	0	0	0	0	0
35	2007	4.88712	58.4721	7720000000000	45.6863	9.86212	29.906	1.50922	2.823	0	7.74472	22.996	7.839	1183000000	47.9695	52.0305	48.0651	1.8998	4889.65	2830.04	4637.73	50.7273	11.9079	31.2007	1.72777	3919.62	8.27375	29.6748	0	0	0	0	0	0	0	0	0	0	0	0	0	0	0	0	0	0	0	0	0
35	2008	4.95301	57.7057	8518000000000	53.3682	10.5385	30.246	1.46489	2.743	0	7.81117	22.39	7.72	1201000000	47.969	52.031	50.133	1.92165	5501.15	3017.19	4780.88	49.8945	10.5248	27.9876	1.82327	3981.85	8.2895	29.7732	0	0	0	0	0	0	0	0	0	0	0	0	0	0	0	0	0	0	0	0	0
35	2009	5.01676	56.8825	9325000000000	46.2729	11.4597	30.587	1.41058	2.661	0	7.87042	21.755	7.602	1218000000	47.9699	52.0301	51.0786	1.94375	6079.88	3245.03	5156.75	49.0121	10.424	27.0539	1.8736	4234.74	8.35108	29.8637	0	0	0	0	0	0	0	0	0	0	0	0	0	0	0	0	0	0	0	0	0
35	2010	5.08153	55.9863	10210000000000	49.2552	11.0076	30.93	1.35034	2.581	0	7.92649	21.114	7.492	1234000000	47.9726	52.0274	51.0549	1.9661	6728.29	3483.84	5594.95	48.0598	11.1712	26.8157	1.93129	4532.96	8.41913	29.9546	0	0	0	0	0	0	0	0	0	0	0	0	0	0	0	0	0	0	0	0	0
35	2011	5.17415	55.2086	11220000000000	55.6239	11.0845	31.276	1.28858	2.506	0	8.03073	20.495	7.393	1250000000	47.9771	52.0229	51.1984	1.98789	7477.01	3742.83	5888.2	47.1779	10.637	25.6112	1.99769	4709.47	8.45733	30.0487	0	0	0	0	0	0	0	0	0	0	0	0	0	0	0	0	0	0	0	0	0
35	2012	5.26569	54.3078	12350000000000	55.7937	10.6839	31.634	1.23162	2.439	0	8.12537	19.923	7.312	1266000000	47.983	52.017	51.1407	2.00993	8378.03	3970.7	6209.48	46.1825	10.5305	24.5686	2.10997	4905.65	8.49814	30.1446	0	0	0	0	0	0	0	0	0	0	0	0	0	0	0	0	0	0	0	0	0
35	2013	5.36398	53.3543	13500000000000	53.8441	10.2952	32.003	1.18302	2.381	0	8.2259	19.416	7.251	1281000000	47.99	52.01	51.5993	2.03221	9298.18	4200.02	6606.03	45.1284	10.6637	23.6873	2.21384	5157.55	8.54822	30.2336	0	0	0	0	0	0	0	0	0	0	0	0	0	0	0	0	0	0	0	0	0
35	2014	5.4786	52.4484	14560000000000	48.9222	10.4409	32.384	1.14562	2.333	0	8.35203	18.984	7.212	1296000000	47.9973	52.0027	51.5723	2.05473	10114.1	4442.68	7095.55	44.0963	10.8942	23.6056	2.27657	5476.63	8.60825	30.3091	0	0	0	0	0	0	0	0	0	0	0	0	0	0	0	0	0	0	0	0	0
35	2015	5.61464	51.6434	15620000000000	41.9229	10.4283	32.777	1.11663	2.295	0	8.51423	18.625	7.194	1310000000	48.0043	51.9957	50.7306	2.07751	10921.7	4700.82	7674.15	43.1292	12.1297	24.2023	2.32336	5857.45	8.67547	30.3797	0	0	0	0	0	0	0	0	0	0	0	0	0	0	0	0	0	0	0	0	0
35	2016	5.79331	50.8881	16720000000000	40.0825	10.3085	33.182	1.08988	2.266	0	8.74141	18.332	7.195	1325000000	48.0109	51.9891	51.7504	2.10054	11757	4960.88	8219.99	42.1467	12.4303	23.7238	2.36994	6206.06	8.73328	30.4475	0	0	0	0	0	0	0	0	0	0	0	0	0	0	0	0	0	0	0	0	0
35	2017	5.98311	50.2896	17920000000000	40.7228	10.7503	33.6	1.0626	2.243	0	8.992	18.083	7.21	1339000000	48.0173	51.9827	52.1804	2.12382	12690.9	5229.25	8769.18	41.2976	12.4039	23.4003	2.42691	6550.72	8.78733	30.517	0	0	0	0	0	0	0	0	0	0	0	0	0	0	0	0	0	0	0	0	0
36	1981	3.5907	79.6896	800900000000	53.1773	10.713	22.815	2.33962	4.301	0	6.45211	32.746	10.305	150900000	50.0488	49.9512	44.4815	1.55752	679.571	121.344	476.267	73.2375	19.1078	33.0142	5.60038	3155.37	8.05686	27.409	1	0	0	0	0	0	0	0	0	0	0	0	0	0	0	0	0	0	0	0	0
36	1982	3.60362	78.5442	880700000000	48.6762	11.4563	23.606	2.31177	4.167	0	6.43405	32.02	10.032	154500000	50.0503	49.9497	44.4815	1.59785	747.982	132.672	486.934	72.1101	19.5344	30.6974	5.63782	3152.32	8.05589	27.5039	0	1	0	0	0	0	0	0	0	0	0	0	0	0	0	0	0	0	0	0	0
36	1983	3.6097	77.2875	971600000000	56.5592	10.9601	24.415	2.26651	4.028	0	6.39954	31.246	9.773	158000000	50.0489	49.9511	44.4815	1.63922	826.04	145.574	529.663	70.8879	19.4399	30.2651	5.67437	3352.1	8.11734	27.6022	0	0	1	0	0	0	0	0	0	0	0	0	0	0	0	0	0	0	0	0	0
36	1984	3.61354	75.9229	1063000000000	50.1106	10.4778	25.244	2.19961	3.887	0	6.35705	30.431	9.528	161500000	50.0364	49.9636	44.4815	1.68166	904.645	158.724	566.605	69.5658	19.9653	29.5825	5.69949	3507.88	8.16277	27.6925	0	0	0	1	0	0	0	0	0	0	0	0	0	0	0	0	0	0	0	0	0
36	1985	3.61846	74.4562	1143000000000	44.7184	12.0355	26.089	2.11894	3.745	0	6.31263	29.592	9.298	165000000	50.0087	49.9913	44.4815	1.72124	972.265	170.412	580.559	68.1436	20.1679	28.2072	5.70538	3518.92	8.16591	27.7644	0	0	0	0	1	0	0	0	0	0	0	0	0	0	0	0	0	0	0	0	0
36	1986	3.64639	73.2181	1227000000000	41.0095	11.2425	26.953	2.03503	3.606	0	6.3162	28.754	9.08	168400000	49.9624	50.0376	44.4815	1.75472	1044.43	182.903	614.67	66.9019	20.1657	27.8045	5.71032	3650.62	8.20265	27.8359	0	0	0	0	0	1	0	0	0	0	0	0	0	0	0	0	0	0	0	0	0
36	1987	3.67326	71.8013	1320000000000	46.9742	9.42461	27.835	1.95755	3.472	0	6.31071	27.943	8.876	171700000	49.9026	50.0974	44.4815	1.78886	1123.85	196.603	644.946	65.4906	19.6241	27.1168	5.71631	3756.18	8.23116	27.909	0	0	0	0	0	0	1	0	0	0	0	0	0	0	0	0	0	0	0	0	0
36	1988	3.70178	70.2838	1417000000000	47.2546	8.97633	28.736	1.88837	3.346	0	6.30353	27.179	8.685	175000000	49.8427	50.1573	44.4815	1.82366	1206.31	210.908	682.223	63.9803	20.1701	26.7256	5.7196	3898.95	8.26846	27.9797	0	0	0	0	0	0	0	1	0	0	0	0	0	0	0	0	0	0	0	0	0
36	1989	3.73473	68.7648	1527000000000	49.0819	9.38938	29.651	1.83093	3.229	0	6.30291	26.471	8.506	178200000	49.8	50.2	44.4815	1.85914	1300.27	227.071	744.201	62.4618	21.0684	27.0515	5.72629	4175.99	8.33711	28.0545	0	0	0	0	0	0	0	0	1	0	0	0	0	0	0	0	0	0	0	0	0
36	1990	3.77396	67.2944	1658000000000	52.8919	9.53444	30.584	1.78206	3.122	0	6.31363	25.813	8.339	181400000	49.7852	50.2148	44.4815	1.8953	1412.12	246.062	811.194	60.9807	21.1566	27.1601	5.73888	4471.52	8.40548	28.1367	0	0	0	0	0	0	0	0	0	1	0	0	0	0	0	0	0	0	0	0	0
36	1991	3.84729	65.9337	1815000000000	54.8396	9.13809	31.613	1.7369	3.022	0	6.38395	25.189	8.182	184600000	49.8015	50.1985	44.4815	1.92251	1546.34	268.588	883.617	59.5497	23.5717	27.0297	5.7573	4786.87	8.47363	28.2271	0	0	0	0	0	0	0	0	0	0	1	0	0	0	0	0	0	0	0	0	0
36	1992	3.92029	64.6755	1994000000000	57.4274	9.51627	32.703	1.69094	2.929	0	6.45577	24.581	8.035	187700000	49.8422	50.1578	44.4815	1.95011	1699.87	294.25	947.419	58.2197	23.0689	26.3771	5.77697	5046.45	8.52644	28.3212	0	0	0	0	0	0	0	0	0	0	0	1	0	0	0	0	0	0	0	0	0
36	1993	3.99368	63.4553	2174000000000	50.5234	9.02331	33.808	1.6437	2.842	0	6.52788	23.983	7.899	190900000	49.8951	50.1049	44.4815	1.97811	1853.74	320.282	1016.14	56.9274	21.5682	25.9494	5.78783	5324.26	8.58003	28.4076	0	0	0	0	0	0	0	0	0	0	0	0	1	0	0	0	0	0	0	0	0
36	1994	4.06838	62.1805	2363000000000	51.8771	8.11418	34.933	1.59387	2.761	0	6.59812	23.406	7.776	193900000	49.9442	50.0558	44.4815	2.00651	2015.31	347.767	1092.76	55.5824	21.6527	25.6734	5.795	5635.17	8.63678	28.491	0	0	0	0	0	0	0	0	0	0	0	0	0	1	0	0	0	0	0	0	0
36	1995	4.14519	60.8167	2583000000000	53.9586	7.82906	36.076	1.54374	2.688	0	6.66616	22.877	7.67	196900000	49.9783	50.0217	44.4815	2.03531	2203.26	379.479	1182.58	54.1505	22.0159	25.4207	5.80602	6004.97	8.70034	28.5799	0	0	0	0	0	0	0	0	0	0	0	0	0	0	1	0	0	0	0	0	0
36	1996	4.25709	59.6583	2838000000000	52.2647	7.56696	37.235	1.49534	2.627	0	6.79679	22.435	7.587	199900000	49.9951	50.0049	44.4815	2.06453	2421.69	416.085	1275.04	52.8615	21.6471	24.9449	5.82018	6378.34	8.76066	28.674	0	0	0	0	0	0	0	0	0	0	0	0	0	0	0	1	0	0	0	0	0
36	1997	4.36809	58.386	3135000000000	55.9939	6.84281	38.406	1.45273	2.579	1	6.91844	22.103	7.531	202800000	49.998	50.002	44.4815	2.09417	2676.32	458.503	1334.96	51.4675	22.3016	23.6425	5.83709	6581.79	8.79206	28.7736	0	0	0	0	0	0	0	0	0	0	0	0	0	0	0	0	1	0	0	0	0
36	1998	4.47909	57.0716	3454000000000	96.1862	5.69351	39.593	1.41877	2.544	1	7.03537	21.89	7.498	205700000	49.9895	50.0105	44.4815	2.12424	2949.82	504.252	1159.73	50.0362	14.6313	18.6407	5.8499	5637.28	8.63716	28.8706	0	0	0	0	0	0	0	0	0	0	0	0	0	0	0	0	0	1	0	0	0
36	1999	4.58983	55.8393	3603000000000	62.9439	6.60446	40.792	1.39529	2.523	1	7.15276	21.788	7.483	208600000	49.9738	50.0262	44.4815	2.15473	3074.46	528.543	1168.9	48.6866	14.8381	18.0115	5.81686	5603.14	8.63108	28.9128	0	0	0	0	0	0	0	0	0	0	0	0	0	0	0	0	0	0	1	0	0
36	2000	4.69911	54.7785	3693000000000	71.4369	6.532	42.002	1.37991	2.512	1	7.27322	21.773	7.475	211500000	49.9542	50.0458	44.4815	2.18567	3145.81	547.036	1226.41	47.5053	15.9803	18.438	5.75063	5798.26	8.66531	28.9374	0	0	0	0	0	0	0	0	0	0	0	0	0	0	0	0	0	0	0	1	0
36	2001	4.76119	54.3524	3815000000000	69.7932	6.88906	42.783	1.36809	2.509	1	7.34901	21.812	7.461	214400000	49.9312	50.0688	44.5486	2.20775	3259.92	554.826	1271.1	47.0034	16.766	18.4767	5.87557	5927.86	8.68742	28.9699	0	0	0	0	0	0	0	0	0	0	0	0	0	0	0	0	0	0	0	0	1
36	2002	4.80317	54.009	3949000000000	59.0795	7.25746	43.568	1.35735	2.511	0	7.39732	21.86	7.432	217400000	49.9042	50.0958	44.9159	2.23005	3370.48	578.885	1328.29	46.6117	16.7398	18.5264	5.82238	6111.07	8.71786	29.0046	0	0	0	0	0	0	0	0	0	0	0	0	0	0	0	0	0	0	0	0	0
36	2003	4.82265	53.7124	4092000000000	53.6165	8.12949	44.356	1.34884	2.513	0	7.41302	21.88	7.38	220300000	49.8735	50.1265	45.4049	2.25258	3490.36	601.314	1391.79	46.2994	15.7243	18.5706	5.80456	6317.42	8.75107	29.04	0	0	0	0	0	0	0	0	0	0	0	0	0	0	0	0	0	0	0	0	0
36	2004	4.8203	53.4156	4228000000000	59.7613	8.32187	45.149	1.34188	2.515	0	7.3951	21.852	7.303	223300000	49.8393	50.1607	45.0937	2.27533	3590.47	637.931	1461.81	46.0205	14.6952	18.9817	5.62831	6546.8	8.78673	29.0728	0	0	0	0	0	0	0	0	0	0	0	0	0	0	0	0	0	0	0	0	0
36	2005	4.80077	53.0972	4407000000000	63.9879	8.10951	45.942	1.3363	2.514	0	7.34984	21.765	7.203	226300000	49.8022	50.1978	43.8687	2.29832	3741.24	665.793	1545.02	45.7474	14.931	19.6785	5.61923	6827.63	8.82873	29.1142	0	0	0	0	0	0	0	0	0	0	0	0	0	0	0	0	0	0	0	0	0
36	2006	4.86822	52.4143	4618000000000	56.6571	8.62717	46.738	1.32958	2.51	0	7.41987	21.624	7.087	229300000	49.762	50.238	43.9883	2.32153	3927.83	690.027	1630.01	44.9944	13.9555	19.771	5.69228	7108.07	8.86899	29.1609	0	0	0	0	0	0	0	0	0	0	0	0	0	0	0	0	0	0	0	0	0
36	2007	4.91885	51.8921	4828000000000	54.8293	8.34647	47.535	1.32384	2.505	0	7.47135	21.448	6.965	232400000	49.7202	50.2798	44.6685	2.34498	4098.87	729.58	1733.44	44.4207	13.7592	19.8642	5.61812	7459.67	8.91727	29.2055	0	0	0	0	0	0	0	0	0	0	0	0	0	0	0	0	0	0	0	0	0
36	2008	4.95243	51.5082	5069000000000	58.5614	8.42378	48.335	1.32333	2.499	0	7.50335	21.251	6.849	235500000	49.6808	50.3192	45.4202	2.36867	4305.31	763.219	1837.68	44.0049	12.5215	19.7888	5.64099	7804.31	8.96243	29.2541	0	0	0	0	0	0	0	0	0	0	0	0	0	0	0	0	0	0	0	0	0
36	2009	4.96738	51.2407	5352000000000	45.5121	9.58918	49.134	1.32922	2.492	0	7.5127	21.034	6.744	238600000	49.6485	50.3515	46.6214	2.3926	4561.02	791.367	1922.74	43.728	10.0505	19.1752	5.76347	8057.74	8.99439	29.3086	0	0	0	0	0	0	0	0	0	0	0	0	0	0	0	0	0	0	0	0	0
36	2010	4.96251	51.036	5638000000000	46.7013	9.00591	49.914	1.33777	2.483	0	7.49518	20.795	6.653	241800000	49.6264	50.3736	46.5845	2.41677	4820.96	817.399	2042.41	43.5408	10.0581	19.349	5.89792	8445.5	9.04139	29.3606	0	0	0	0	0	0	0	0	0	0	0	0	0	0	0	0	0	0	0	0	0
36	2011	5.04413	50.5306	5955000000000	50.18	9.05868	50.595	1.348	2.471	0	7.59296	20.526	6.579	245100000	49.616	50.384	45.9192	2.40213	5115.75	839.627	2168.42	42.9376	10.6386	19.6915	6.09289	8846.51	9.08778	29.4153	0	0	0	0	0	0	0	0	0	0	0	0	0	0	0	0	0	0	0	0	0
36	2012	5.11757	50.1328	6308000000000	49.5829	9.24879	51.276	1.35189	2.455	0	7.68315	20.225	6.518	248500000	49.6155	50.3845	45.9373	2.38758	5436.45	871.517	2299.18	42.4497	10.5426	19.7052	6.23792	9254.01	9.13281	29.4728	0	0	0	0	0	0	0	0	0	0	0	0	0	0	0	0	0	0	0	0	0
36	2013	5.19208	49.7677	6701000000000	48.6374	9.51772	51.955	1.34092	2.436	0	7.77606	19.893	6.471	251800000	49.6216	50.3784	46.1188	2.37312	5787.99	912.718	2426.95	41.9917	10.8735	19.5154	6.34149	9638.17	9.17349	29.5332	0	0	0	0	0	0	0	0	0	0	0	0	0	0	0	0	0	0	0	0	0
36	2014	5.27858	49.3572	7108000000000	48.0802	9.42503	52.635	1.31088	2.413	0	7.88394	19.537	6.437	255100000	49.6295	50.3705	46.3751	2.35874	6142.45	965.206	2548.46	41.4733	10.5575	19.2273	6.36388	9988.91	9.20923	29.5922	0	0	0	0	0	0	0	0	0	0	0	0	0	0	0	0	0	0	0	0	0
36	2015	5.38344	48.8858	7525000000000	41.9376	9.74941	53.313	1.26747	2.389	0	8.01517	19.165	6.419	258400000	49.6357	50.3643	46.3751	2.34446	6519.65	1005.82	2672.73	40.8706	10.5256	19.0453	6.48193	10344.1	9.24417	29.6493	0	0	0	0	0	0	0	0	0	0	0	0	0	0	0	0	0	0	0	0	0
36	2016	5.52434	48.7144	7959000000000	37.4213	9.52781	53.989	1.21977	2.362	0	8.21548	18.79	6.418	261600000	49.6396	50.3604	46.3751	2.33025	6899.09	1060.18	2807.26	40.4989	10.6574	18.9137	6.50747	10733	9.28108	29.7054	0	0	0	0	0	0	0	0	0	0	0	0	0	0	0	0	0	0	0	0	0
36	2017	5.68195	48.361	8406000000000	39.3555	9.12057	54.659	1.1751	2.336	0	8.4298	18.422	6.433	264600000	49.6421	50.3579	46.3751	2.31614	7288.52	1117.2	2949.52	39.9312	11.0939	18.8167	6.52393	11145.2	9.31876	29.7599	0	0	0	0	0	0	0	0	0	0	0	0	0	0	0	0	0	0	0	0	0
37	1981	2.93927	88.6287	1302000000000	40.3131	21.4515	50.434	3.93115	6.519	0	5.5443	44.349	12.811	40199906	48.5435	51.4565	35.0364	1.22981	734.236	567.76	468.864	83.0844	5.56678	23.3941	1.29321	11663.3	9.3642	27.8949	1	0	0	0	0	0	0	0	0	0	0	0	0	0	0	0	0	0	0	0	0
37	1982	2.90689	90.1828	1334000000000	38.0635	18.4846	51.175	4.06867	6.523	0	5.5284	44.328	12.837	41869236	48.6437	51.3563	35.0364	1.24893	750.792	582.875	577.505	84.6544	7.59754	28.1305	1.28808	13793.1	9.53192	27.9189	0	1	0	0	0	0	0	0	0	0	0	0	0	0	0	0	0	0	0	0	0
37	1983	2.87481	91.7051	1371000000000	38.7301	16.2361	51.916	4.13503	6.483	0	5.51116	43.994	12.631	43636837	48.7553	51.2447	35.0364	1.26836	765.169	606.076	641.531	86.1939	8.37372	30.3929	1.2625	14701.6	9.59571	27.9467	0	0	1	0	0	0	0	0	0	0	0	0	0	0	0	0	0	0	0	0	0
37	1984	2.85986	93.0521	1441000000000	27.9341	15.1126	52.657	4.12125	6.392	0	5.52101	43.31	12.175	45472791	48.854	51.146	35.0364	1.28808	810.331	630.243	595.727	87.5311	6.73742	26.8647	1.28574	13100.7	9.48042	27.9961	0	0	0	1	0	0	0	0	0	0	0	0	0	0	0	0	0	0	0	0	0
37	1985	2.87349	94.1025	1493000000000	23.1724	15.9049	53.395	4.03932	6.241	0	5.57751	42.235	11.484	47347186	48.9255	51.0745	35.0364	1.30811	846.864	646.632	606.853	88.525	6.75232	26.3967	1.30965	12817.1	9.45853	28.0321	0	0	0	0	1	0	0	0	0	0	0	0	0	0	0	0	0	0	0	0	0
37	1986	2.93753	95.7366	1526000000000	14.1449	15.245	54.133	3.96102	6.024	0	5.74982	40.747	10.616	49260255	48.9681	51.0319	35.0364	1.32846	869.328	656.898	547.473	89.9868	7.02725	23.3031	1.32339	11113.9	9.31595	28.0538	0	0	0	0	0	1	0	0	0	0	0	0	0	0	0	0	0	0	0	0	0
37	1987	3.02083	96.7635	1552000000000	17.8849	14.3502	54.717	3.85005	5.748	0	5.94389	38.912	9.678	51193782	48.9892	51.0108	35.0364	1.34912	882.476	669.394	546.531	90.8196	7.9199	22.8786	1.31832	10675.7	9.27573	28.0705	0	0	0	0	0	0	1	0	0	0	0	0	0	0	0	0	0	0	0	0	0
37	1988	3.11299	97.1147	1573000000000	21.584	15.034	55.257	3.61315	5.427	0	6.13616	36.817	8.765	53077313	48.9963	51.0037	35.0364	1.3701	895.649	677.09	513.291	90.9786	5.737	21.202	1.32279	9670.63	9.17685	28.0838	0	0	0	0	0	0	0	1	0	0	0	0	0	0	0	0	0	0	0	0	0
37	1989	3.20347	96.7063	1572000000000	27.935	11.9808	55.794	3.2342	5.07	0	6.30143	34.544	7.928	54822003	48.999	51.001	35.0364	1.39141	901.533	670.407	544.766	90.4049	6.10017	22.5136	1.34475	9937	9.20402	28.0833	0	0	0	0	0	0	0	0	1	0	0	0	0	0	0	0	0	0	0	0	0
37	1990	3.29071	95.4767	1575000000000	37.0806	10.8464	56.33	2.77784	4.691	0	6.43258	32.183	7.211	56366217	49.0038	50.9962	35.0364	1.41305	912.055	663.255	618.827	89.0441	5.346	25.5195	1.37512	10978.7	9.30371	28.0855	0	0	0	0	0	0	0	0	0	1	0	0	0	0	0	0	0	0	0	0	0
37	1991	3.39083	94.0686	1581000000000	44.1942	10.2763	56.865	2.30238	4.304	0	6.58054	29.823	6.633	57679034	49.0112	50.9888	35.0364	1.43985	919.938	661.315	697.518	87.4881	6.12565	28.6565	1.39108	12093.1	9.40039	28.0892	0	0	0	0	0	0	0	0	0	0	1	0	0	0	0	0	0	0	0	0	0
37	1992	3.4907	91.9252	1624000000000	40.3979	9.71464	57.653	1.89142	3.923	0	6.69953	27.542	6.176	58780370	49.0192	50.9808	35.0364	1.46716	959.489	664.028	720.522	85.2256	5.63055	28.831	1.44495	12257.9	9.41392	28.1156	0	0	0	0	0	0	0	0	0	0	0	1	0	0	0	0	0	0	0	0	0
37	1993	3.59251	89.205	1658000000000	46.0409	14.2309	58.519	1.5922	3.562	0	6.79721	25.419	5.818	59723764	49.0285	50.9715	35.0364	1.49498	989.187	669.207	709.923	82.4077	5.5883	27.8095	1.47815	11886.8	9.38318	28.1369	0	0	0	0	0	0	0	0	0	0	0	0	1	0	0	0	0	0	0	0	0
37	1994	3.6981	86.0946	1677000000000	41.6091	14.3535	59.38	1.441	3.231	0	6.88197	23.52	5.554	60590614	49.0392	50.9608	35.0364	1.52334	989.606	687.628	697.867	79.2126	5.01933	27.0302	1.43916	11517.7	9.35164	28.1482	0	0	0	0	0	0	0	0	0	0	0	0	0	1	0	0	0	0	0	0	0
37	1995	3.80778	82.7164	1685000000000	35.1442	14.2515	60.236	1.39645	2.941	0	6.95744	21.9	5.373	61442664	49.0514	50.9486	37.252	1.55223	986.161	698.438	714.623	75.759	4.36281	26.6183	1.41195	11630.7	9.3614	28.1526	0	0	0	0	0	0	0	0	0	0	0	0	0	0	1	0	0	0	0	0	0
37	1996	3.93229	78.4101	1686000000000	35.2213	12.3681	61.087	1.37754	2.696	0	7.01561	20.581	5.259	62294920	49.0672	50.9328	36.4482	1.58167	980.741	705.526	772.875	71.3945	4.34317	29.128	1.39009	12406.7	9.42599	28.1535	0	0	0	0	0	0	0	0	0	0	0	0	0	0	0	1	0	0	0	0	0
37	1997	4.05118	74.2855	1706000000000	32.6496	11.5927	61.853	1.34162	2.489	0	7.06061	19.528	5.19	63136312	49.0867	50.9133	38.3185	1.61167	992.68	713.468	788.636	67.2249	4.03506	28.5111	1.39134	12491	9.43276	28.1653	0	0	0	0	0	0	0	0	0	0	0	0	0	0	0	0	1	0	0	0	0
37	1998	4.16577	70.2442	1732000000000	29.2282	13.0491	62.588	1.31469	2.317	0	7.09198	18.7	5.144	63971836	49.1057	50.8943	40.9696	1.64224	1011.8	719.705	803.814	63.1522	3.29308	27.4036	1.40585	12565.1	9.43868	28.18	0	0	0	0	0	0	0	0	0	0	0	0	0	0	0	0	0	1	0	0	0
37	1999	4.27602	66.1987	1757000000000	34.8854	11.8163	63.318	1.28763	2.177	0	7.10669	18.081	5.109	64800880	49.1186	50.8814	37.3342	1.67339	1031.66	725.207	829.297	59.092	4.39489	29.5802	1.42258	12797.6	9.45701	28.1946	0	0	0	0	0	0	0	0	0	0	0	0	0	0	0	0	0	0	1	0	0
37	2000	4.38051	62.1897	1786000000000	41.2572	12.9321	64.042	1.26132	2.067	0	7.10474	17.654	5.077	65623405	49.1225	50.8775	35.7484	1.70512	1052.36	733.431	863.189	55.085	5.00085	31.0569	1.43485	13153.7	9.48446	28.2109	0	0	0	0	0	0	0	0	0	0	0	0	0	0	0	0	0	0	0	1	0
37	2001	4.47497	58.4265	1822000000000	40.5356	12.8716	64.758	1.2504	1.983	0	7.08954	17.398	5.049	66449112	49.1129	50.8871	36.2614	1.74374	1082.23	739.59	880.535	51.3369	4.71642	30.8066	1.46328	13251.3	9.49185	28.2309	0	0	0	0	0	0	0	0	0	0	0	0	0	0	0	0	0	0	0	0	1
37	2002	4.56331	54.844	1884000000000	48.1727	11.7171	65.468	1.24979	1.922	0	7.06602	17.278	5.033	67284796	49.0935	50.9065	31.7523	1.7822	1136.31	747.215	950.95	47.778	6.24709	34.4567	1.52073	14133.2	9.55628	28.2642	0	0	0	0	0	0	0	0	0	0	0	0	0	0	0	0	0	0	0	0	0
37	2003	4.64357	51.5571	1951000000000	50.6791	11.4195	66.172	1.23797	1.878	0	7.03765	17.259	5.03	68122938	49.0783	50.9217	30.2902	1.8215	1184.7	766.642	1030.88	44.5195	6.52473	36.8273	1.54531	15132.7	9.62461	28.2995	0	0	0	0	0	0	0	0	0	0	0	0	0	0	0	0	0	0	0	0	0
37	2004	4.71064	48.7024	2025000000000	51.3139	11.2363	66.869	1.20862	1.846	0	7.00484	17.309	5.035	68951281	49.0862	50.9138	28.6138	1.86167	1235.12	790.123	1065.49	41.6976	7.18098	37.5567	1.56321	15452.9	9.64555	28.3367	0	0	0	0	0	0	0	0	0	0	0	0	0	0	0	0	0	0	0	0	0
37	2005	4.76286	46.3205	2108000000000	54.4405	12.0762	67.558	1.16942	1.825	0	6.96905	17.401	5.041	69762347	49.1278	50.8722	27.7953	1.90272	1295.42	812.549	1099.48	39.3515	8.15304	37.6608	1.59427	15760.4	9.66526	28.3768	0	0	0	0	0	0	0	0	0	0	0	0	0	0	0	0	0	0	0	0	0
37	2006	4.83125	44.6616	2193000000000	53.1674	12.4659	68.239	1.12947	1.812	0	6.98896	17.52	5.039	70554760	49.2104	50.7896	27.935	1.94469	1349.31	844.083	1154.45	37.6726	7.82822	37.9301	1.59855	16362.5	9.70275	28.4165	0	0	0	0	0	0	0	0	0	0	0	0	0	0	0	0	0	0	0	0	0
37	2007	4.89762	43.3043	2272000000000	49.8873	9.4771	68.864	1.10186	1.807	0	7.01849	17.663	5.025	71336475	49.3247	50.6753	25.2603	1.98757	1396.96	874.61	1248.61	36.2858	8.98834	41.0819	1.59724	17503.1	9.77013	28.4515	0	0	0	0	0	0	0	0	0	0	0	0	0	0	0	0	0	0	0	0	0
37	2008	4.96788	42.2855	2372000000000	48.2294	10.0527	69.458	1.0932	1.811	0	7.06857	17.823	4.996	72120604	49.4467	50.5533	26.3017	2.0314	1471.44	900.12	1251.74	35.217	7.97065	38.899	1.63471	17356.2	9.76171	28.4946	0	0	0	0	0	0	0	0	0	0	0	0	0	0	0	0	0	0	0	0	0
37	2009	5.04987	41.6031	2490000000000	43.6996	11.1823	70.045	1.10895	1.821	0	7.15078	17.986	4.955	72924837	49.5437	50.4563	29.6605	2.0762	1556.08	934.254	1264.35	34.4523	7.27802	35.7116	1.66558	17337.7	9.76064	28.5434	0	0	0	0	0	0	0	0	0	0	0	0	0	0	0	0	0	0	0	0	0
37	2010	5.14766	41.2268	2606000000000	43.7706	10.8045	70.626	1.14214	1.839	0	7.26988	18.154	4.905	73762519	49.5947	50.4053	28.7826	2.12199	1640.38	965.592	1337.66	33.957	9.09788	36.5561	1.69884	18134.6	9.80558	28.5888	0	0	0	0	0	0	0	0	0	0	0	0	0	0	0	0	0	0	0	0	0
37	2011	5.25486	40.9769	2723000000000	43.1913	9.62259	71.2	1.17582	1.866	0	7.40814	18.335	4.857	74634956	49.5918	50.4082	27.2977	2.16269	1728.32	994.796	1373.05	33.5688	10.0248	36.6579	1.73736	18396.8	9.81993	28.6328	0	0	0	0	0	0	0	0	0	0	0	0	0	0	0	0	0	0	0	0	0
37	2012	5.37079	40.9761	2845000000000	47.3731	9.45854	71.755	1.20515	1.901	0	7.57153	18.533	4.82	75539862	49.546	50.454	29.1134	2.20418	1818.74	1026.26	1270.83	33.4046	6.40261	31.6643	1.7722	16823.3	9.73052	28.6766	0	0	0	0	0	0	0	0	0	0	0	0	0	0	0	0	0	0	0	0	0
37	2013	5.49821	41.2034	2913000000000	50.3314	9.23695	72.295	1.23942	1.945	0	7.76366	18.739	4.799	76481943	49.4782	50.5218	28.5279	2.24646	1879.72	1033.56	1268.36	33.4397	7.07455	31.1171	1.81869	16583.8	9.71618	28.7003	0	0	0	0	0	0	0	0	0	0	0	0	0	0	0	0	0	0	0	0	0
37	2014	5.64236	41.6284	2962000000000	44.6044	10.2761	72.83	1.27813	1.993	0	7.99119	18.93	4.795	77465753	49.4174	50.5826	31.2538	2.28956	1923.56	1038.34	1326.75	33.6372	7.17618	30.7942	1.85254	17127	9.74841	28.7169	0	0	0	0	0	0	0	0	0	0	0	0	0	0	0	0	0	0	0	0	0
37	2015	5.80769	42.2235	3022000000000	39.0173	12.6953	73.358	1.31635	2.041	0	8.2599	19.066	4.805	78492215	49.3833	50.6167	36.0926	2.33348	1969.61	1052.31	1309.23	33.9636	6.44317	27.6875	1.8717	16679.8	9.72195	28.7369	0	0	0	0	0	0	0	0	0	0	0	0	0	0	0	0	0	0	0	0	0
37	2016	5.91457	42.7499	3054000000000	43.2145	13.3224	73.88	1.35625	2.083	0	8.44304	19.102	4.821	79564016	49.381	50.619	35.5819	2.37824	1991.94	1062.45	1484.62	34.3069	7.8114	31.3111	1.87485	18659.4	9.83411	28.7476	0	0	0	0	0	0	0	0	0	0	0	0	0	0	0	0	0	0	0	0	0
37	2017	6.03871	43.4443	3078000000000	48.7806	13.4294	74.394	1.38538	2.116	0	8.66218	19.011	4.835	80673951	49.4025	50.5975	35.5819	2.42386	1999.55	1078.68	1540.37	34.7822	8.58929	32.2353	1.85371	19093.8	9.85712	28.7554	0	0	0	0	0	0	0	0	0	0	0	0	0	0	0	0	0	0	0	0	0
38	1981	10.7669	69.9098	198500000000	100.854	22.1627	55.634	1.17104	3.05	0	18.294	20.9	9.5	3453000	49.8207	50.1793	55.5588	2.60145	161.784	36.7606	55.435	51.6158	11.4929	12.4083	4.40102	16054.1	9.68372	26.0143	1	0	0	0	0	0	0	0	0	0	0	0	0	0	0	0	0	0	0	0	0
38	1982	10.7737	69.8051	210100000000	93.8573	22.0236	55.794	0.945415	2.94	0	18.2943	20.3	9.3	3485800	49.8581	50.1419	55.5588	2.61533	171.394	38.6741	56.7008	51.5108	12.0556	11.9954	4.43176	16266.2	9.69685	26.0707	0	1	0	0	0	0	0	0	0	0	0	0	0	0	0	0	0	0	0	0	0
38	1983	10.7551	69.649	220200000000	97.6196	21.5329	55.955	0.708939	2.74	0	18.2458	19.1	9.4	3510600	49.9026	50.0974	55.5588	2.62928	179.282	40.9169	56.5623	51.4032	12.1673	11.4156	4.3816	16111.9	9.68731	26.1178	0	0	1	0	0	0	0	0	0	0	0	0	0	0	0	0	0	0	0	0	0
38	1984	10.7402	69.2429	227800000000	108.176	20.8178	56.115	0.619707	2.58	0	18.177	18.1	9.1	3532423	49.9511	50.0489	55.5588	2.6433	184.821	43.0002	59.0252	51.066	12.518	11.5141	4.29815	16709.6	9.72374	26.1518	0	0	0	1	0	0	0	0	0	0	0	0	0	0	0	0	0	0	0	0	0
38	1985	10.7426	68.4902	234500000000	107.632	20.6658	56.275	0.160073	2.48	0	18.1002	17.6	9.4	3538082	50.0009	49.9991	55.5588	2.6574	189.616	44.8805	60.8465	50.39	12.9497	11.5315	4.22492	17197.6	9.75253	26.1807	0	0	0	0	1	0	0	0	0	0	0	0	0	0	0	0	0	0	0	0	0
38	1986	10.831	67.9852	239300000000	97.0093	20.9011	56.427	0.045438	2.44	0	18.1945	17.4	9.5	3539690	50.0518	49.9482	55.5588	2.67157	192.527	46.8109	60.5859	49.7907	13.1234	11.2498	4.11287	17116.2	9.74778	26.2011	0	0	0	0	0	1	0	0	0	0	0	0	0	0	0	0	0	0	0	0	0
38	1987	10.9335	67.1312	243400000000	100.624	19.7215	56.553	0.0103676	2.32	0	18.2733	16.5	8.9	3540057	50.1036	49.8964	55.5588	2.68582	194.931	48.4373	63.4111	48.858	13.6746	11.5794	4.0244	17912.5	9.79325	26.2178	0	0	0	0	0	0	1	0	0	0	0	0	0	0	0	0	0	0	0	0	0
38	1988	11.0353	65.9666	246900000000	105.093	17.9754	56.678	-0.427686	2.17	0	18.3149	15.5	9	3524949	50.1544	49.8456	55.5588	2.70015	197.598	49.3025	66.7195	47.6517	13.7052	12.0093	4.00787	18927.8	9.84839	26.2323	0	0	0	0	0	0	0	1	0	0	0	0	0	0	0	0	0	0	0	0	0
38	1989	11.109	64.6392	251000000000	112.331	16.6933	56.804	-0.396251	2.08	0	18.2898	14.8	9.1	3511009	50.2014	49.7986	55.5588	2.71455	201.601	49.3669	70.5985	46.3494	14.2228	12.5016	4.08372	20107.8	9.90886	26.2486	0	0	0	0	0	0	0	0	1	0	0	0	0	0	0	0	0	0	0	0	0
38	1990	11.1399	63.258	256400000000	104.904	17.179	56.929	0.084413	2.11	0	18.1868	15.1	8.9	3513974	50.2427	49.7573	55.5588	2.72903	206.903	49.4957	76.5758	45.0712	14.1961	13.2728	4.18023	21791.8	9.98929	26.27	0	0	0	0	0	0	0	0	0	1	0	0	0	0	0	0	0	0	0	0	0
38	1991	11.1322	61.3202	263900000000	106.313	18.1726	57.073	0.574928	2.08	0	17.9586	14.9	8.9	3534235	50.2771	49.7229	55.5588	2.7415	213.863	50.0357	78.0534	43.3617	14.01	13.1444	4.27421	22085	10.0026	26.2988	0	0	0	0	0	0	0	0	0	0	1	0	0	0	0	0	0	0	0	0	0
38	1992	11.0795	59.5153	269400000000	109.414	18.5691	57.293	0.682257	1.99	0	17.6735	14.4	8.7	3558430	50.3037	49.6963	55.5588	2.75403	218.703	50.6783	80.6629	41.8418	13.8305	13.3074	4.31551	22668.1	10.0287	26.3194	0	0	0	0	0	0	0	0	0	0	0	1	0	0	0	0	0	0	0	0	0
38	1993	11.0015	57.7764	274400000000	116.463	18.3633	57.512	0.49984	1.9	0	17.3578	13.8	9	3576261	50.3231	49.6769	55.5588	2.76662	223.217	51.2066	82.8349	40.4186	14.1111	13.4146	4.35914	23162.4	10.0503	26.3379	0	0	0	0	0	0	0	0	0	0	0	0	1	0	0	0	0	0	0	0	0
38	1994	10.9235	56.0323	278100000000	126.338	18.1843	57.731	0.394188	1.85	0	17.0442	13.4	8.6	3590386	50.3364	49.6636	55.5588	2.77926	226.083	51.9742	87.6027	38.9881	14.4133	14.0013	4.34991	24399.2	10.1023	26.3511	0	0	0	0	0	0	0	0	0	0	0	0	0	1	0	0	0	0	0	0	0
38	1995	10.8582	54.2955	283600000000	135.94	17.2367	57.949	0.512695	1.84	0	16.7537	13.5	8.9	3608841	50.3444	49.6556	55.5588	2.79196	230.661	52.9034	96.0427	37.5418	15.3579	15.0522	4.36003	26613.2	10.1892	26.3707	0	0	0	0	0	0	0	0	0	0	0	0	0	0	1	0	0	0	0	0	0
38	1996	10.7679	52.5445	291900000000	138.704	16.5883	58.173	0.791271	1.88	0	16.4258	13.9	8.7	3637510	50.3488	49.6512	55.685	2.80472	237.875	54.04	103.395	36.1187	15.3186	15.6962	4.40183	28424.7	10.255	26.3997	0	0	0	0	0	0	0	0	0	0	0	0	0	0	0	1	0	0	0	0	0
38	1997	10.6858	50.8684	303200000000	142.322	16.0997	58.419	1.00281	1.93	0	16.1215	14.4	8.6	3674171	50.3496	49.6504	53.0719	2.81754	247.717	55.4911	114.621	34.7468	16.805	17.74	4.4641	31196.3	10.3481	26.4377	0	0	0	0	0	0	0	0	0	0	0	0	0	0	0	0	1	0	0	0	0
38	1998	10.6163	49.3319	318300000000	157.978	15.4972	58.664	1.04308	1.94	0	15.8536	14.5	8.5	3712696	50.3431	49.6569	50.8196	2.83042	260.955	57.3221	124.534	33.4783	17.208	19.243	4.55243	33542.6	10.4206	26.4862	0	0	0	0	0	0	0	0	0	0	0	0	0	0	0	0	0	1	0	0	0
38	1999	10.5614	48.0377	336600000000	160.144	14.9442	58.91	1.1273	1.9	0	15.6349	14.4	8.7	3754786	50.3249	49.6751	49.624	2.84335	277.062	59.5612	137.628	32.4028	17.1603	20.5962	4.65172	36654	10.5093	26.5422	0	0	0	0	0	0	0	0	0	0	0	0	0	0	0	0	0	0	1	0	0
38	2000	10.5236	47.0321	358900000000	175.14	14.6851	59.155	1.33304	1.89	0	15.4731	14.4	8.2	3805174	50.2928	49.7072	48.2769	2.85635	296.218	62.6531	150.674	31.559	17.5803	21.7162	4.7279	39597.1	10.5865	26.6062	0	0	0	0	0	0	0	0	0	0	0	0	0	0	0	0	0	0	0	1	0
38	2001	10.494	46.0409	382200000000	175.028	15.3615	59.399	1.59215	1.94	0	15.3255	15	7.8	3866243	50.2452	49.7548	47.7047	2.87343	315.485	66.6758	158.733	30.7154	17.2831	21.7211	4.73163	41056	10.6227	26.6691	0	0	0	0	0	0	0	0	0	0	0	0	0	0	0	0	0	0	0	0	1
38	2002	10.4814	45.286	406000000000	163.766	15.7893	59.649	1.68515	1.97	0	15.228	15.4	7.5	3931947	50.1869	49.8131	45.1964	2.89062	333.711	72.2629	168.182	30.058	18.2137	22.7034	4.61801	42773.3	10.6637	26.7296	0	0	0	0	0	0	0	0	0	0	0	0	0	0	0	0	0	0	0	0	0
38	2003	10.4831	44.7643	430800000000	146.552	16.0375	59.925	1.62895	1.96	0	15.1758	15.4	7.3	3996521	50.1303	49.8697	46.0761	2.90791	352.647	78.1879	173.194	29.5885	16.7633	21.6772	4.51025	43336.2	10.6767	26.789	0	0	0	0	0	0	0	0	0	0	0	0	0	0	0	0	0	0	0	0	0
38	2004	10.4943	44.4518	457900000000	146.697	16.1409	60.202	1.82831	1.93	0	15.1592	15.2	7	4070262	50.0913	49.9087	47.1113	2.9253	375.063	82.877	184.69	29.2926	15.2429	21.3303	4.52554	45375.5	10.7227	26.85	0	0	0	0	0	0	0	0	0	0	0	0	0	0	0	0	0	0	0	0	0
38	2005	10.5133	44.3264	488100000000	148.28	16.0314	60.477	2.1787	1.86	0	15.1734	14.8	6.8	4159914	50.0795	49.9205	48.491	2.9428	400.958	87.1286	195.179	29.153	14.2925	20.5977	4.60192	46919.1	10.7562	26.9138	0	0	0	0	0	0	0	0	0	0	0	0	0	0	0	0	0	0	0	0	0
38	2006	10.584	44.5973	526800000000	149.959	16.226	60.738	2.69601	1.91	0	15.3041	15.3	6.7	4273591	50.0973	49.9027	48.9466	2.9604	435.195	91.6158	205.037	29.2932	13.2764	19.8702	4.75022	47977.7	10.7785	26.9901	0	0	0	0	0	0	0	0	0	0	0	0	0	0	0	0	0	0	0	0	0
38	2007	10.6531	44.9819	567700000000	153.294	16.8734	60.94	2.89096	2.01	0	15.445	16.2	6.4	4398942	50.1383	49.8617	49.7799	2.97811	470.895	96.758	215.823	29.5368	13.2657	19.0938	4.86673	49062.5	10.8009	27.0648	0	0	0	0	0	0	0	0	0	0	0	0	0	0	0	0	0	0	0	0	0
38	2008	10.7345	45.472	605000000000	159.625	18.7913	61.141	2.03871	2.06	1	15.6157	16.7	6.3	4489544	50.1944	49.8056	53.0433	2.99592	500.411	104.608	206.316	29.8563	12.0872	16.0126	4.78369	45954.9	10.7354	27.1285	0	0	0	0	0	0	0	0	0	0	0	0	0	0	0	0	0	0	0	0	0
38	2009	10.8494	46.0304	631100000000	172.999	20.1367	61.342	1.01566	2.06	1	15.8435	16.7	6.3	4535375	50.255	49.745	52.64	3.01384	517.195	113.915	195.888	30.187	11.7847	14.6999	4.5402	43191.2	10.6734	27.1708	0	0	0	0	0	0	0	0	0	0	0	0	0	0	0	0	0	0	0	0	0
38	2010	11.0099	46.6183	644900000000	189.422	18.7884	61.542	0.544884	2.05	1	16.1425	16.5	6.1	4560155	50.3123	49.6877	49.0423	3.03186	526.278	118.638	199.568	30.4758	13.2668	15.7688	4.436	43763.5	10.6866	27.1924	0	0	0	0	0	0	0	0	0	0	0	0	0	0	0	0	0	0	0	0	0
38	2011	11.3135	47.9165	649600000000	188.756	18.3377	61.742	0.436072	2.03	1	16.7345	16.2	6.2	4580084	50.3669	49.6331	46.7232	3.04856	527.212	122.349	206.908	31.182	14.4942	16.9705	4.30909	45175.6	10.7183	27.1996	0	0	0	0	0	0	0	0	0	0	0	0	0	0	0	0	0	0	0	0	0
38	2012	11.6553	49.2115	654200000000	191.537	17.6794	61.942	0.423744	1.98	1	17.3911	15.6	6.3	4599533	50.4199	49.5801	45.863	3.06535	530.458	123.749	207.307	31.8204	14.2631	17.1551	4.28655	45071.4	10.716	27.2067	0	0	0	0	0	0	0	0	0	0	0	0	0	0	0	0	0	0	0	0	0
38	2013	12.0258	50.4988	665200000000	188.522	16.9471	62.141	0.526556	1.93	0	18.0987	14.9	6.4	4623816	50.4658	49.5342	45.0572	3.08224	541.451	123.798	210.081	32.4001	14.2836	17.3506	4.37365	45434.6	10.724	27.2234	0	0	0	0	0	0	0	0	0	0	0	0	0	0	0	0	0	0	0	0	0
38	2014	12.4074	51.7848	672900000000	201.99	16.0487	62.34	0.731001	1.89	0	18.8326	14.4	6.3	4657740	50.4971	49.5029	42.9775	3.09922	549.13	123.795	228.462	32.9522	15.2589	19.3595	4.4358	49050	10.8006	27.2349	0	0	0	0	0	0	0	0	0	0	0	0	0	0	0	0	0	0	0	0	0
38	2015	12.7911	53.0545	688800000000	215.137	12.2501	62.538	0.944845	1.85	0	19.5773	13.9	6.4	4701957	50.5087	49.4913	32.8793	3.11629	564.205	124.642	285.6	33.4771	23.3569	27.8286	4.5266	60740.6	11.0144	27.2583	0	0	0	0	0	0	0	0	0	0	0	0	0	0	0	0	0	0	0	0	0
38	2016	13.1476	53.6167	732800000000	226.041	12.3142	62.737	1.12883	1.81	0	20.1969	13.4	6.4	4755335	50.4977	49.5023	33.9824	3.13345	606.981	125.815	299.607	33.4198	19.7016	26.9916	4.82439	63004.4	11.051	27.3201	0	0	0	0	0	0	0	0	0	0	0	0	0	0	0	0	0	0	0	0	0
38	2017	13.5067	54.1068	820300000000	219.998	11.9834	62.947	1.08868	1.77	0	20.8147	12.9	6.3	4807388	50.4669	49.5331	32.7403	3.15071	692.733	127.554	321.202	33.2921	19.6937	26.3371	5.43089	66814.2	11.1097	27.4329	0	0	0	0	0	0	0	0	0	0	0	0	0	0	0	0	0	0	0	0	0
39	1981	8.70552	71.6082	176600000000	83.4772	38.2523	88.94	1.99139	3.186	0	14.9394	23.6	6.5	3956000	50.0753	49.9247	58.2946	2.93775	137.329	39.2874	61.9864	56.6689	6.54485	14.6372	3.49551	15669	9.65944	25.8972	1	0	0	0	0	0	0	0	0	0	0	0	0	0	0	0	0	0	0	0	0
39	1982	8.6901	71.6287	178600000000	72.8783	34.3134	89.287	1.87811	3.13	0	14.9147	24	6.9	4031000	50.0675	49.9325	58.2946	2.957	138.665	39.9061	63.2773	56.714	7.62167	14.7784	3.47479	15697.7	9.66127	25.9082	0	1	0	0	0	0	0	0	0	0	0	0	0	0	0	0	0	0	0	0	0
39	1983	8.64677	71.5249	182000000000	66.8772	31.5671	89.608	1.81913	3.106	1	14.8314	24	6.9	4105000	50.0523	49.9477	58.2946	2.97638	141.185	40.783	65.4028	56.6936	8.00651	14.9897	3.46185	15932.5	9.67611	25.9271	0	0	1	0	0	0	0	0	0	0	0	0	0	0	0	0	0	0	0	0	0
39	1984	8.61583	71.2689	186500000000	73.9587	34.3808	89.719	1.30689	3.082	1	14.7562	23.7	6.7	4159000	50.0352	49.9648	58.2946	2.99588	144.624	41.865	66.0132	56.5127	8.34484	14.7629	3.45453	15872.4	9.67234	25.9516	0	0	0	1	0	0	0	0	0	0	0	0	0	0	0	0	0	0	0	0	0
39	1985	8.61723	70.8728	189800000000	79.6499	32.3743	89.828	1.76363	3.058	1	14.7245	23.5	6.6	4233000	50.0213	49.9787	58.2946	3.0155	146.814	42.942	68.6781	56.1483	8.31581	15.0944	3.41889	16224.4	9.69427	25.969	0	0	0	0	1	0	0	0	0	0	0	0	0	0	0	0	0	0	0	0	0
39	1986	8.6625	70.2274	191200000000	69.8002	27.3624	89.936	1.54715	3.034	1	14.746	23.1	6.8	4299000	50.0093	49.9907	58.2946	3.04105	147.86	43.383	71.5558	55.4814	9.28658	15.6046	3.40824	16644.8	9.71985	25.9768	0	0	0	0	0	1	0	0	0	0	0	0	0	0	0	0	0	0	0	0	0
39	1987	8.72546	69.5556	193400000000	72.652	29.931	90.044	1.61517	3.01	0	14.7945	22.7	6.7	4369000	49.9999	50.0001	58.2946	3.06681	149.227	44.1463	76.6647	54.7611	8.4782	16.5345	3.38027	17547.4	9.77266	25.9879	0	0	0	0	0	0	1	0	0	0	0	0	0	0	0	0	0	0	0	0	0
39	1988	8.79811	68.8262	196000000000	63.4185	28.1977	90.15	1.65706	2.948	0	14.8535	22.6	6.6	4442000	50.0036	49.9964	58.2946	3.09279	151.387	44.628	78.8956	53.9727	9.16266	16.7863	3.39221	17761.3	9.78478	26.0015	0	0	0	0	0	0	0	1	0	0	0	0	0	0	0	0	0	0	0	0	0
39	1989	8.86718	68.023	198700000000	66.2151	26.6985	90.255	1.69647	2.886	0	14.8989	22.3	7.1	4518000	50.0324	49.9676	58.2946	3.11899	153.289	45.3654	79.3491	53.1241	9.17812	16.6585	3.37898	17562.9	9.77354	26.0148	0	0	0	0	0	0	0	0	1	0	0	0	0	0	0	0	0	0	0	0	0
39	1990	8.92587	67.1702	200800000000	64.1002	27.2518	90.359	3.0946	2.824	0	14.9214	22.2	6.8	4660000	50.0926	49.9074	58.2946	3.14541	154.72	46.0948	85.1536	52.2488	10.1012	17.6847	3.35657	18273.3	9.8132	26.0256	0	0	0	0	0	0	0	0	0	1	0	0	0	0	0	0	0	0	0	0	0
39	1991	9.05587	66.3836	206000000000	58.63	26.5725	90.463	6.01701	2.762	0	15.0675	21.4	6.5	4949000	50.1852	49.8148	58.2946	3.16145	158.599	47.4097	91.7327	51.3162	11.0625	18.5708	3.34528	18535.6	9.82745	26.0512	0	0	0	0	0	0	0	0	0	0	1	0	0	0	0	0	0	0	0	0	0
39	1992	9.2072	65.5068	217600000000	57.7867	25.2495	90.565	3.45547	2.7	0	15.2385	21.5	6.4	5123000	50.3009	49.6991	58.2946	3.17757	167.783	49.7696	98.8504	50.2683	11.164	18.9499	3.37119	19295.4	9.86762	26.1057	0	0	0	0	0	0	0	0	0	0	0	1	0	0	0	0	0	0	0	0	0
39	1993	9.37706	64.628	229800000000	63.1537	25.3068	90.666	2.65809	2.8	0	15.4373	21.3	6.6	5261000	50.422	49.578	58.2946	3.19378	177.518	52.3188	102.92	49.1907	11.5195	18.6755	3.393	19562.8	9.88138	26.1606	0	0	0	0	0	0	0	0	0	0	0	0	1	0	0	0	0	0	0	0	0
39	1994	9.56466	63.8764	243000000000	62.9167	25.079	90.767	2.58926	2.9	0	15.6742	21.2	6.5	5399000	50.5291	49.4709	58.2946	3.21006	187.993	54.9793	110.565	48.2022	11.2883	18.9781	3.41933	20478.7	9.92714	26.2162	0	0	0	0	0	0	0	0	0	0	0	0	0	1	0	0	0	0	0	0	0
39	1995	9.77136	63.3141	257400000000	62.7145	26.3963	90.866	2.66829	2.9	0	15.958	21.1	6.3	5545000	50.6107	49.3893	58.2946	3.22643	200.073	57.3519	120.209	47.3561	12.7758	19.4751	3.48851	21678.8	9.98409	26.274	0	0	0	0	0	0	0	0	0	0	0	0	0	0	1	0	0	0	0	0	0
39	1996	9.81917	62.7274	274800000000	61.2649	26.84	90.943	2.61651	2.9	0	15.9785	21.3	6.1	5692000	50.6657	49.3343	58.2946	3.24388	214.791	60.0285	126.284	46.749	12.7941	19.1643	3.57815	22186.2	10.0072	26.3394	0	0	0	0	0	0	0	0	0	0	0	0	0	0	0	1	0	0	0	0	0
39	1997	9.86751	62.3205	293800000000	60.4761	26.4525	91.009	2.49839	2.94	0	16.017	21.4	6.2	5836000	50.6993	49.3007	58.2946	3.26142	230.751	63.047	131.421	46.3036	12.5684	18.6556	3.65998	22519	10.0221	26.4062	0	0	0	0	0	0	0	0	0	0	0	0	0	0	0	0	1	0	0	0	0
39	1998	9.91656	62.049	311800000000	59.7778	25.954	91.074	2.28688	2.98	0	16.0697	21.9	6.2	5971000	50.7164	49.2836	58.2946	3.27905	246.007	65.7604	136.918	45.9793	12.4363	18.3156	3.74096	22930.5	10.0402	26.4655	0	0	0	0	0	0	0	0	0	0	0	0	0	0	0	0	0	1	0	0	0
39	1999	9.96898	61.8159	327600000000	67.8277	25.4883	91.139	2.54643	2.965	0	16.1314	21.5	6.1	6125000	50.7236	49.2764	58.2946	3.29679	259.167	68.4672	141.76	45.6845	12.0056	18.045	3.78527	23144.5	10.0495	26.5152	0	0	0	0	0	0	0	0	0	0	0	0	0	0	0	0	0	0	1	0	0
39	2000	10.0292	61.5714	344500000000	71.2321	24.2644	91.203	2.64233	2.95	0	16.2043	21.7	6	6289000	50.7257	49.2743	58.2946	3.31461	273.906	70.61	154.333	45.3671	12.5375	18.6828	3.87913	24540.1	10.1081	26.5654	0	0	0	0	0	0	0	0	0	0	0	0	0	0	0	0	0	0	0	1	0
39	2001	10.0276	61.4874	360900000000	64.9934	25.4697	91.267	2.35712	2.92	0	16.1934	21.2	5.8	6439000	50.7226	49.2774	59.8785	3.32587	288.405	72.4607	154.557	45.294	11.2852	17.1838	3.98015	24003.3	10.086	26.6118	0	0	0	0	0	0	0	0	0	0	0	0	0	0	0	0	0	0	0	0	1
39	2002	10.0311	61.3201	375200000000	68.6853	26.8132	91.33	2.01406	2.89	0	16.1822	21.2	5.8	6570000	50.7134	49.2866	58.5159	3.33717	300.744	74.408	154.309	45.1379	11.0415	17.0634	4.04183	23487	10.0642	26.6506	0	0	0	0	0	0	0	0	0	0	0	0	0	0	0	0	0	0	0	0	0
39	2003	10.036	61.1295	385200000000	70.0192	26.0101	91.393	1.80552	2.95	0	16.171	21.7	5.8	6689700	50.7008	49.2992	57.1351	3.34851	309.065	76.0964	156.016	44.9585	11.032	17.3631	4.06149	23321.8	10.0572	26.6769	0	0	0	0	0	0	0	0	0	0	0	0	0	0	0	0	0	0	0	0	0
39	2004	10.0338	60.9982	392600000000	78.1619	24.6369	91.456	1.76762	2.9	0	16.1542	21.3	5.6	6809000	50.6875	49.3125	56.1098	3.35989	314.927	77.6882	163.78	44.844	11.1751	18.3089	4.05373	24053.5	10.088	26.6961	0	0	0	0	0	0	0	0	0	0	0	0	0	0	0	0	0	0	0	0	0
39	2005	10.0236	60.9628	400300000000	81.6599	24.1961	91.518	1.7629	2.84	0	16.1343	20.8	5.6	6930100	50.6754	49.3246	56.4936	3.3713	322.009	78.3259	170.564	44.8286	10.7571	18.536	4.11115	24612	10.111	26.7156	0	0	0	0	0	0	0	0	0	0	0	0	0	0	0	0	0	0	0	0	0
39	2006	10.0621	60.5894	409400000000	81.4321	23.8811	91.58	1.76781	2.88	0	16.1586	21	5.5	7053700	50.6659	49.3341	56.9499	3.40424	330.625	78.7726	180.411	44.4307	10.8371	18.9711	4.19721	25576.8	10.1494	26.738	0	0	0	0	0	0	0	0	0	0	0	0	0	0	0	0	0	0	0	0	0
39	2007	10.0942	60.3651	420100000000	81.8521	22.9574	91.641	1.7761	2.9	0	16.1875	21.1	5.6	7180100	50.6583	49.3417	57.0335	3.4375	340.716	79.383	191.273	44.1775	10.8845	19.5628	4.29205	26639.3	10.1901	26.7638	0	0	0	0	0	0	0	0	0	0	0	0	0	0	0	0	0	0	0	0	0
39	2008	10.1473	60.2825	432200000000	77.5867	22.9191	91.702	1.77658	2.96	0	16.2643	21.5	5.4	7308800	50.6494	49.3506	57.5488	3.47109	352.342	79.8135	197.347	44.0182	10.8282	19.3857	4.41457	27001.3	10.2036	26.792	0	0	0	0	0	0	0	0	0	0	0	0	0	0	0	0	0	0	0	0	0
39	2009	10.2587	60.3356	443900000000	63.8998	22.8149	91.763	2.39021	2.96	0	16.4483	21.5	5.2	7485600	50.6348	49.3652	55.15	3.505	363.393	80.5225	199.97	43.8873	11.8874	20.2036	4.51294	26714	10.1929	26.8189	0	0	0	0	0	0	0	0	0	0	0	0	0	0	0	0	0	0	0	0	0
39	2010	10.4487	60.5449	453100000000	67.6263	22.6598	91.826	1.82675	3.03	0	16.7748	21.8	5.2	7623600	50.6122	49.3878	55.4151	3.53925	372.023	81.0597	211.051	43.7701	12.3483	20.7681	4.5895	27683.8	10.2286	26.8393	0	0	0	0	0	0	0	0	0	0	0	0	0	0	0	0	0	0	0	0	0
39	2011	10.5343	61.1595	465000000000	70.9406	22.4814	91.892	1.84808	2.98	0	16.977	21.4	5.3	7765800	50.5807	49.4193	55.3048	3.57505	383.097	81.9006	221.919	44.1826	12.3748	21.3307	4.67758	28576.5	10.2603	26.8653	0	0	0	0	0	0	0	0	0	0	0	0	0	0	0	0	0	0	0	0	0
39	2012	10.6661	61.8566	481900000000	72.1075	22.7797	91.96	1.84615	3.05	0	17.2638	21.6	5.3	7910500	50.5421	49.4579	54.9945	3.61163	398.938	82.9451	226.833	44.5927	12.1963	21.1851	4.80967	28675	10.2638	26.901	0	0	0	0	0	0	0	0	0	0	0	0	0	0	0	0	0	0	0	0	0
39	2013	10.8359	62.617	500200000000	65.7086	22.7448	92.031	1.86605	3.03	0	17.6211	21.3	5.2	8059500	50.499	49.501	54.021	3.64901	415.615	84.5518	236.55	44.9959	12.8502	21.7454	4.91551	29350.4	10.2871	26.9382	0	0	0	0	0	0	0	0	0	0	0	0	0	0	0	0	0	0	0	0	0
39	2014	11.0268	63.4031	517400000000	62.921	22.6651	92.104	1.91954	3.08	0	18.0181	21.5	5.2	8215700	50.455	49.545	53.824	3.68723	430.89	86.5001	245.793	45.385	12.9141	21.9365	4.98138	29917.4	10.3062	26.9721	0	0	0	0	0	0	0	0	0	0	0	0	0	0	0	0	0	0	0	0	0
39	2015	11.2263	64.1696	535300000000	59.8097	22.4329	92.179	1.98129	3.09	0	18.4301	21.3	5.3	8380100	50.4125	49.5875	53.685	3.72629	446.847	88.4305	252.148	45.7394	13.1497	21.8172	5.05308	30088.9	10.3119	27.006	0	0	0	0	0	0	0	0	0	0	0	0	0	0	0	0	0	0	0	0	0
39	2016	11.4706	65.0136	553400000000	58.2733	22.3167	92.256	1.96035	3.11	0	18.928	21.2	5.1	8546000	50.3726	49.6274	53.8658	3.76623	462.999	90.3896	262.253	46.0856	13.1847	21.8633	5.12226	30687.3	10.3316	27.0393	0	0	0	0	0	0	0	0	0	0	0	0	0	0	0	0	0	0	0	0	0
39	2017	11.7254	65.7553	575400000000	56.391	22.5291	92.336	1.93873	3.11	0	19.4355	21.1	5.1	8713300	50.3346	49.6654	54.6849	3.80707	482.732	92.6479	271.32	46.3197	12.8219	21.3683	5.21039	31138.6	10.3462	27.0783	0	0	0	0	0	0	0	0	0	0	0	0	0	0	0	0	0	0	0	0	0
40	1981	13.3934	53.3624	4511000000000	45.282	17.8676	66.837	0.120054	1.58	0	20.5404	11	9.7	56501675	51.3916	48.6084	59.8954	2.31639	3727.56	783.426	1390.46	32.8221	7.79088	12.3617	4.75802	24609.1	10.1109	29.1375	1	0	0	0	0	0	0	0	0	0	0	0	0	0	0	0	0	0	0	0	0
40	1982	13.3076	51.8701	4625000000000	43.5083	17.9413	66.886	0.0740819	1.56	0	20.2103	10.9	9.5	56543548	51.3791	48.6209	59.8608	2.34165	3819.88	804.7	1396.21	31.6598	7.65615	12.1184	4.74696	24692.6	10.1143	29.1624	0	1	0	0	0	0	0	0	0	0	0	0	0	0	0	0	0	0	0	0	0
40	1983	13.1746	50.3116	4719000000000	40.1897	18.3387	66.866	0.0362946	1.51	0	19.803	10.6	10	56564074	51.3616	48.6384	59.8281	2.36718	3895.63	823.396	1412.53	30.5086	7.77897	12.0245	4.73117	24972.2	10.1255	29.1826	0	0	1	0	0	0	0	0	0	0	0	0	0	0	0	0	0	0	0	0	0
40	1984	13.1009	48.8727	4802000000000	42.4357	18.135	66.846	0.0223509	1.46	0	19.5037	10.4	9.5	56576718	51.3463	48.6537	57.8383	2.39298	3961.33	840.512	1458.1	29.369	8.51904	12.8025	4.713	25772	10.157	29.2	0	0	0	1	0	0	0	0	0	0	0	0	0	0	0	0	0	0	0	0	0
40	1985	13.146	47.6675	4891000000000	42.6372	18.2833	66.826	0.0288999	1.42	0	19.4124	10.2	9.7	56593071	51.338	48.662	57.6628	2.41907	4032.45	858.519	1498.9	28.255	8.55596	12.9747	4.69699	26485.5	10.1844	29.2184	0	0	0	0	1	0	0	0	0	0	0	0	0	0	0	0	0	0	0	0	0
40	1986	13.3865	46.9943	4977000000000	36.1633	17.9779	66.806	0.00544928	1.35	0	19.6774	9.8	9.6	56596155	51.3385	48.6615	56.5299	2.44545	4100.62	876.074	1541.76	27.3169	9.28457	13.4669	4.68068	27241.5	10.2125	29.2358	0	0	0	0	0	1	0	0	0	0	0	0	0	0	0	0	0	0	0	0	0
40	1987	13.7229	46.5053	5065000000000	35.5626	18.7061	66.786	0.0102051	1.33	0	20.1048	9.7	9.4	56601931	51.3463	48.6537	56.3462	2.47211	4171.01	894.005	1590.98	26.4005	9.47655	13.7121	4.66553	28108.2	10.2438	29.2534	0	0	0	0	0	0	1	0	0	0	0	0	0	0	0	0	0	0	0	0	0
40	1988	14.1175	46.1575	5163000000000	35.1111	19.1017	66.766	0.0483206	1.36	0	20.6337	10.1	9.5	56629288	51.3592	48.6408	56.0564	2.49906	4249.7	913.303	1657.71	25.5238	9.69005	14.1091	4.65311	29273	10.2844	29.2725	0	0	0	0	0	0	0	1	0	0	0	0	0	0	0	0	0	0	0	0	0
40	1989	14.5111	45.8859	5279000000000	37.0528	18.9114	66.746	0.075009	1.33	0	21.1697	9.9	9.4	56671781	51.3737	48.6263	56.0026	2.5263	4343.34	936.086	1713.88	24.7163	9.75994	14.283	4.6399	30242.2	10.317	29.2948	0	0	0	0	0	0	0	0	1	0	0	0	0	0	0	0	0	0	0	0	0
40	1990	14.8705	45.6559	5404000000000	36.3217	19.603	66.726	0.0837086	1.33	0	21.6597	10	9.6	56719240	51.3874	48.6126	57.0023	2.55385	4445.27	958.924	1747.91	23.9962	9.31465	13.907	4.63569	30816.9	10.3358	29.3182	0	0	0	0	0	0	0	0	0	1	0	0	0	0	0	0	0	0	0	0	0
40	1991	15.2439	45.6549	5537000000000	33.8784	19.6914	66.706	0.0692312	1.3	0	22.2036	9.9	9.7	56758521	51.3989	48.6011	57.6194	2.57665	4553.29	983.947	1774.8	23.4514	9.02384	13.5839	4.62758	31269.3	10.3504	29.3425	0	0	0	0	0	0	0	0	0	0	1	0	0	0	0	0	0	0	0	0	0
40	1992	15.5934	45.6917	5666000000000	34.9137	19.5304	66.742	0.0679244	1.3	0	22.7183	10	9.6	56797087	51.409	48.591	57.3644	2.59762	4657.42	1008.55	1789.61	22.9734	8.81347	13.4665	4.61792	31508.8	10.358	29.3655	0	0	0	0	0	0	0	0	0	0	0	1	0	0	0	0	0	0	0	0	0
40	1993	15.9236	45.7807	5779000000000	37.7592	19.3824	66.802	0.0611358	1.25	0	23.2135	9.7	9.7	56831821	51.4204	48.5796	56.1704	2.61876	4750.56	1028.32	1774.35	22.5672	8.88945	13.4574	4.61975	31221	10.3489	29.3852	0	0	0	0	0	0	0	0	0	0	0	0	1	0	0	0	0	0	0	0	0
40	1994	16.244	45.9242	5836000000000	40.455	18.6919	66.862	0.0203721	1.21	0	23.7039	9.4	9.7	56843400	51.4367	48.5633	54.3264	2.64007	4796.14	1039.44	1812.51	22.2203	9.47466	14.1861	4.61415	31886.1	10.3699	29.395	0	0	0	0	0	0	0	0	0	0	0	0	0	1	0	0	0	0	0	0	0
40	1995	16.5618	46.1177	5889000000000	45.6846	17.4348	66.922	0.00158856	1.19	0	24.1998	9.2	9.8	56844303	51.4601	48.5399	52.5409	2.66156	4845.36	1043.62	1864.84	21.9179	10.0937	15.0287	4.64281	32806.1	10.3984	29.4041	0	0	0	0	0	0	0	0	0	0	0	0	0	0	1	0	0	0	0	0	0
40	1996	16.9116	46.4829	5965000000000	42.8787	17.6165	66.982	0.0281044	1.2	0	24.7726	9.3	9.7	56860281	51.4934	48.5066	52.7412	2.68322	4905.04	1060.3	1888.83	21.7103	10.1488	14.9637	4.6261	33218.7	10.4109	29.417	0	0	0	0	0	0	0	0	0	0	0	0	0	0	0	1	0	0	0	0	0
40	1997	17.2476	46.8622	6044000000000	44.5885	17.6829	67.042	0.052907	1.22	0	25.3302	9.4	9.8	56890372	51.5342	48.4658	53.3244	2.70505	4963.98	1079.61	1923.49	21.532	9.88321	14.8554	4.59792	33810.5	10.4285	29.43	0	0	0	0	0	0	0	0	0	0	0	0	0	0	0	0	1	0	0	0	0
40	1998	17.5805	47.2775	6122000000000	45.0927	17.5285	67.102	0.028774	1.22	0	25.8921	9.4	10	56906744	51.5742	48.4258	50.8022	2.72707	5022.68	1099.21	1954.58	21.3854	10.5568	15.7077	4.56937	34347.1	10.4443	29.4429	0	0	0	0	0	0	0	0	0	0	0	0	0	0	0	0	0	1	0	0	0
40	1999	17.9238	47.7734	6210000000000	44.6208	17.5472	67.162	0.0168208	1.23	0	26.4867	9.4	9.8	56916317	51.6014	48.3986	51.1431	2.74926	5088.77	1121.26	1985.07	21.2868	10.3698	15.6174	4.53843	34876.9	10.4596	29.4572	0	0	0	0	0	0	0	0	0	0	0	0	0	0	0	0	0	0	1	0	0
40	2000	18.2847	48.3877	6309000000000	50.4056	17.736	67.222	0.0453036	1.26	0	27.1322	9.5	9.8	56942108	51.6078	48.3922	50.2191	2.77163	5162.39	1146.14	2058.72	21.2555	10.574	16.2454	4.50415	36154.5	10.4956	29.4729	0	0	0	0	0	0	0	0	0	0	0	0	0	0	0	0	0	0	0	1	0
40	2001	18.5795	48.8581	6431000000000	50.0348	18.3998	67.282	0.0561676	1.25	0	27.6571	9.4	9.6	56974100	51.5882	48.4118	49.8864	2.79336	5261.9	1169.49	2095.2	21.201	10.648	16.3259	4.49933	36774.6	10.5126	29.4922	0	0	0	0	0	0	0	0	0	0	0	0	0	0	0	0	0	0	0	0	1
40	2002	18.8832	49.4387	6555000000000	48.0579	18.546	67.382	0.148916	1.27	0	28.2188	9.4	9.8	57059007	51.5474	48.4526	50.2217	2.81525	5361.36	1194.11	2100.41	21.2199	10.2003	15.9492	4.48982	36811.1	10.5136	29.5113	0	0	0	0	0	0	0	0	0	0	0	0	0	0	0	0	0	0	0	0	0
40	2003	19.1789	50.069	6690000000000	46.1488	18.9754	67.501	0.444507	1.29	0	28.7816	9.5	10.2	57313203	51.4993	48.5007	50.4891	2.83732	5485.44	1204.47	2103.59	21.2873	9.96811	15.5683	4.55425	36703.3	10.5106	29.5316	0	0	0	0	0	0	0	0	0	0	0	0	0	0	0	0	0	0	0	0	0
40	2004	19.4412	50.648	6812000000000	47.4303	19.1594	67.62	0.647183	1.34	0	29.2878	9.8	9.5	57685327	51.4626	48.5374	50.3285	2.85955	5580.26	1231.43	2136.86	21.3602	9.79975	15.5822	4.53151	37043.4	10.5198	29.5497	0	0	0	0	0	0	0	0	0	0	0	0	0	0	0	0	0	0	0	0	0
40	2005	19.6598	51.1183	6934000000000	49.301	19.6145	67.738	0.491389	1.34	0	29.7095	9.6	9.8	57969484	51.4496	48.5504	50.7152	2.88197	5675.96	1258.43	2157.16	21.4088	9.29604	15.3316	4.51035	37211.9	10.5244	29.5675	0	0	0	0	0	0	0	0	0	0	0	0	0	0	0	0	0	0	0	0	0
40	2006	19.8455	51.5793	7055000000000	53.1682	19.4838	67.856	0.30056	1.37	0	30.0817	9.6	9.6	58143979	51.4654	48.5346	51.0364	2.90455	5771.37	1283.26	2200.44	21.4975	9.03799	15.2724	4.49741	37844.7	10.5412	29.5847	0	0	0	0	0	0	0	0	0	0	0	0	0	0	0	0	0	0	0	0	0
40	2007	19.976	51.8726	7181000000000	55.0615	19.0276	67.974	0.504934	1.4	0	30.3381	9.7	9.8	58438310	51.5039	48.4961	50.7551	2.92732	5875.17	1306.17	2232.87	21.5346	8.93577	15.3116	4.49803	38209.1	10.5508	29.6025	0	0	0	0	0	0	0	0	0	0	0	0	0	0	0	0	0	0	0	0	0
40	2008	20.0836	52.0727	7305000000000	54.4929	19.5599	68.092	0.662469	1.45	1	30.5416	9.8	9.9	58826731	51.5526	48.4474	51.4004	2.95026	5977.48	1327.9	2209.42	21.5311	8.36274	14.6983	4.50144	37558.1	10.5336	29.6196	0	0	0	0	0	0	0	0	0	0	0	0	0	0	0	0	0	0	0	0	0
40	2009	20.2216	52.3136	7400000000000	45.4188	20.6786	68.209	0.455613	1.45	1	30.8002	9.6	10	59095365	51.5939	48.4061	52.8982	2.97339	6051.63	1348.63	2088.3	21.5134	7.31987	13.2918	4.48726	35337.7	10.4727	29.6325	0	0	0	0	0	0	0	0	0	0	0	0	0	0	0	0	0	0	0	0	0
40	2010	20.4268	52.6849	7431000000000	52.0062	20.553	68.327	0.307591	1.46	0	31.1887	9.5	9.9	59277417	51.615	48.385	52.4743	2.99669	6054.77	1376.27	2123.52	21.4962	7.32675	13.5811	4.39941	35823.4	10.4864	29.6367	0	0	0	0	0	0	0	0	0	0	0	0	0	0	0	0	0	0	0	0	0
40	2011	20.6638	53.2069	7455000000000	55.1455	19.816	68.444	0.171978	1.44	0	31.6583	9.2	10	59379449	51.6122	48.3878	52.0549	3.01424	6065.93	1388.78	2135.76	21.5486	7.28345	13.7362	4.36783	35968	10.4904	29.6399	0	0	0	0	0	0	0	0	0	0	0	0	0	0	0	0	0	0	0	0	0
40	2012	20.9622	53.7984	7464000000000	55.6547	19.8081	68.684	0.269541	1.43	0	32.2395	9	10.3	59539717	51.5904	48.4096	52.4589	3.03189	6067.49	1396.19	2075.55	21.5589	6.85363	13.2206	4.34574	34860	10.4591	29.6411	0	0	0	0	0	0	0	0	0	0	0	0	0	0	0	0	0	0	0	0	0
40	2013	21.2993	54.418	7425000000000	54.8676	19.8072	68.979	1.15925	1.39	0	32.8899	8.5	10	60233948	51.5551	48.4449	52.1095	3.04965	6028.34	1396.32	2039.68	21.5281	6.87238	13.1564	4.31732	33862.7	10.4301	29.6358	0	0	0	0	0	0	0	0	0	0	0	0	0	0	0	0	0	0	0	0	0
40	2014	21.6353	54.9799	7355000000000	55.3221	19.539	69.272	0.917504	1.37	0	33.5304	8.3	9.8	60789140	51.5154	48.4846	51.8239	3.06751	5963.6	1391.45	2042	21.4495	6.99165	13.3753	4.2859	33591.6	10.422	29.6264	0	0	0	0	0	0	0	0	0	0	0	0	0	0	0	0	0	0	0	0	0
40	2015	21.9486	55.434	7278000000000	56.4182	19.1103	69.565	-0.0963761	1.35	0	34.1157	8	10.7	60730582	51.4776	48.5224	51.7628	3.08547	5893.9	1383.8	2060.87	21.3184	7.06226	13.6596	4.25921	33934.7	10.4322	29.6158	0	0	0	0	0	0	0	0	0	0	0	0	0	0	0	0	0	0	0	0	0
40	2016	22.2349	55.8592	7210000000000	55.3676	19.0266	69.855	-0.169884	1.34	0	34.6551	7.8	10.1	60627498	51.4429	48.5571	51.6337	3.10354	5835.29	1374.96	2084.48	21.2041	7.25546	13.9827	4.24396	34381.7	10.4453	29.6065	0	0	0	0	0	0	0	0	0	0	0	0	0	0	0	0	0	0	0	0	0
40	2017	22.4997	56.1884	7158000000000	58.6042	18.8301	70.144	-0.149861	1.32	0	35.1419	7.6	10.7	60536709	51.4093	48.5907	51.6445	3.12171	5793.45	1364.72	2117.24	21.0465	7.31534	14.3026	4.24516	34974.5	10.4624	29.5993	0	0	0	0	0	0	0	0	0	0	0	0	0	0	0	0	0	0	0	0	0
41	1981	9.1707	47.7243	7684000000000	27.6288	14.6842	76.273	0.738817	1.74	0	13.5474	13	6.1	117600000	50.6326	49.3674	61.841	3.02206	4615.28	3068.48	2501.39	34.1769	6.62407	12.4224	1.50409	21261.6	9.96466	29.6701	1	0	0	0	0	0	0	0	0	0	0	0	0	0	0	0	0	0	0	0	0
41	1982	9.39704	47.5353	8072000000000	27.2932	14.7992	76.383	0.678537	1.77	0	13.8639	12.8	6	118400000	50.6345	49.3655	62.2449	3.039	4833.84	3238.59	2585.85	33.6713	6.32069	12.0941	1.49257	21830.9	9.99108	29.7195	0	1	0	0	0	0	0	0	0	0	0	0	0	0	0	0	0	0	0	0	0
41	1983	9.61266	47.4074	8438000000000	25.0601	14.8512	76.493	0.681511	1.8	0	14.1698	12.7	6.2	119300000	50.6379	49.3621	62.604	3.05603	5043.87	3394.1	2665	33.2377	6.18671	11.8109	1.48607	22346.3	10.0144	29.7638	0	0	1	0	0	0	0	0	0	0	0	0	0	0	0	0	0	0	0	0	0
41	1984	9.84547	47.0984	8773000000000	26.3406	14.6066	76.603	0.634413	1.81	0	14.4825	12.5	6.2	120000000	50.6434	49.3566	61.4821	3.07316	5233.52	3539.95	2783.96	32.6159	6.46747	12.2223	1.47842	23196.2	10.0517	29.8027	0	0	0	1	0	0	0	0	0	0	0	0	0	0	0	0	0	0	0	0	0
41	1985	10.1108	46.5278	9118000000000	24.596	14.2779	76.712	0.611369	1.76	0	14.8151	11.9	6.2	120800000	50.6514	49.3486	60.5987	3.09038	5440.3	3677.26	2960.28	31.7126	6.81398	12.7928	1.47945	24514.9	10.107	29.8412	0	0	0	0	1	0	0	0	0	0	0	0	0	0	0	0	0	0	0	0	0
41	1986	10.3983	46.113	9494000000000	18.1511	14.1951	76.835	0.6093	1.72	0	15.1932	11.4	6.2	121500000	50.6622	49.3378	59.6799	3.1077	5703.26	3790.55	3044.08	30.9198	7.18045	12.9282	1.5046	25055.8	10.1289	29.8817	0	0	0	0	0	1	0	0	0	0	0	0	0	0	0	0	0	0	0	0	0
41	1987	10.7142	45.4233	9891000000000	17.1064	14.1195	76.962	0.491825	1.69	0	15.581	11.1	6.7	122100000	50.6755	49.3245	58.8817	3.12512	5983.15	3907.78	3169.12	29.8423	7.32244	13.1746	1.53109	25957	10.1642	29.9226	0	0	0	0	0	0	1	0	0	0	0	0	0	0	0	0	0	0	0	0	0
41	1988	11.0633	44.6165	10330000000000	17.1854	13.7056	77.088	0.426639	1.66	0	15.9993	10.8	6.5	122600000	50.6902	49.3098	57.9881	3.14264	6297.11	4032.17	3395.61	28.6172	7.59112	13.8108	1.56172	27693.7	10.229	29.966	0	0	0	0	0	0	0	1	0	0	0	0	0	0	0	0	0	0	0	0	0
41	1989	11.4473	43.9519	10860000000000	18.8722	13.5741	77.213	0.409395	1.57	0	16.4786	10.2	6.4	123100000	50.705	49.295	57.7071	3.16025	6692.11	4165.04	3577.95	27.4733	7.39955	13.9375	1.60673	29061.7	10.2772	30.0158	0	0	0	0	0	0	0	0	1	0	0	0	0	0	0	0	0	0	0	0	0
41	1990	11.8684	43.5617	11440000000000	19.6627	13.5458	77.339	0.341371	1.54	0	17.0385	10	6.7	123500000	50.7191	49.2809	57.3507	3.17796	7150.72	4290.48	3777.33	26.5231	7.19286	14.0807	1.66665	30576.5	10.328	30.0682	0	0	0	0	0	0	0	0	0	1	0	0	0	0	0	0	0	0	0	0	0
41	1991	12.3078	43.325	12080000000000	18.0739	13.5995	77.473	0.310356	1.53	0	17.6402	9.9	6.7	123900000	50.732	49.268	58.3021	3.19438	7649.09	4426.71	3902.9	25.6849	6.70345	13.4768	1.72794	31495.1	10.3576	30.1222	0	0	0	0	0	0	0	0	0	0	1	0	0	0	0	0	0	0	0	0	0
41	1992	12.7779	43.2993	12700000000000	17.3298	13.9967	77.61	0.248237	1.502	0	18.3107	9.8	6.9	124200000	50.7441	49.2559	59.1112	3.21089	8137.82	4563.95	3934.87	24.9886	6.12276	12.6669	1.78307	31674.3	10.3633	30.1728	0	0	0	0	0	0	0	0	0	0	0	1	0	0	0	0	0	0	0	0	0
41	1993	13.2714	43.452	13270000000000	16.0139	14.6186	77.746	0.246819	1.458	0	19.0381	9.6	7.1	124500000	50.7563	49.2437	59.5815	3.22748	8528.84	4742.95	3941.6	24.4139	5.64985	12.0039	1.79821	31650.3	10.3625	30.2167	0	0	0	0	0	0	0	0	0	0	0	0	1	0	0	0	0	0	0	0	0
41	1994	13.7797	43.6929	13780000000000	16.1045	15.0286	77.881	0.340686	1.5	0	19.8004	10	7.1	125000000	50.77	49.23	60.3956	3.24415	8829.38	4953.75	3975.64	23.8925	5.31728	11.4236	1.78236	31815	10.3677	30.2545	0	0	0	0	0	0	0	0	0	0	0	0	0	1	0	0	0	0	0	0	0
41	1995	14.2972	43.9754	14250000000000	16.6795	15.3618	78.016	0.38179	1.422	0	20.5845	9.54	7.41	125400000	50.7859	49.2141	59.8764	3.26092	9086.3	5160.79	4084.66	23.391	5.43179	11.5035	1.76064	32562.9	10.3909	30.2876	0	0	0	0	0	0	0	0	0	0	0	0	0	0	1	0	0	0	0	0	0
41	1996	14.832	44.3607	14690000000000	18.5245	15.4483	78.145	0.253189	1.425	0	21.4116	9.6	7.1	125800000	50.8045	49.1955	58.9143	3.27777	9331.17	5359.81	4211.28	22.9492	5.57621	11.7775	1.74095	33487.4	10.4189	30.3182	0	0	0	0	0	0	0	0	0	0	0	0	0	0	0	1	0	0	0	0	0
41	1997	15.3693	44.838	15180000000000	20.0407	15.5995	78.272	0.238271	1.388	1	22.2605	9.5	7.3	126100000	50.8252	49.1748	59.5524	3.2947	9610.52	5571.65	4256.6	22.5774	5.15859	11.3402	1.7249	33767.2	10.4273	30.3511	0	0	0	0	0	0	0	0	0	0	0	0	0	0	0	0	1	0	0	0	0
41	1998	15.9079	45.3774	15610000000000	19.232	15.9641	78.398	0.27173	1.384	1	23.1264	9.6	7.5	126400000	50.8473	49.1527	59.6609	3.31173	9868.8	5744.97	4208.56	22.251	4.85498	10.8731	1.71782	33295.6	10.4132	30.3792	0	0	0	0	0	0	0	0	0	0	0	0	0	0	0	0	0	1	0	0	0
41	1999	16.446	45.9533	15970000000000	18.349	16.5219	78.523	0.182586	1.342	1	24.0035	9.3	7.8	126600000	50.8698	49.1302	59.1832	3.32884	10073.3	5893.39	4197.96	21.9498	4.73582	10.7315	1.70926	33151.1	10.4088	30.4015	0	0	0	0	0	0	0	0	0	0	0	0	0	0	0	0	0	0	1	0	0
41	2000	16.9844	46.5595	16290000000000	19.8197	16.852	78.649	0.167276	1.359	1	24.8923	9.4	7.7	126800000	50.892	49.108	58.1989	3.34604	10229.1	6056.75	4314.65	21.6672	4.91769	11.0745	1.68888	34015.7	10.4346	30.4213	0	0	0	0	0	0	0	0	0	0	0	0	0	0	0	0	0	0	0	1	0
41	2001	17.5073	47.246	16580000000000	19.7981	17.5347	79.99	0.240953	1.33	1	25.7787	9.3	7.7	127100000	50.9135	49.0865	58.2155	3.36087	10409.4	6173.07	4332.18	21.4673	4.82287	10.9162	1.68626	34071.7	10.4362	30.4394	0	0	0	0	0	0	0	0	0	0	0	0	0	0	0	0	0	0	0	0	1
41	2002	18.0305	47.9223	16830000000000	20.6856	18.1271	81.647	0.232527	1.32	0	26.6711	9.3	8.1	127400000	50.9345	49.0655	56.9685	3.37576	10565.5	6269.26	4337.29	21.2512	5.00229	11.0866	1.68529	34032.7	10.4351	30.4545	0	0	0	0	0	0	0	0	0	0	0	0	0	0	0	0	0	0	0	0	0
41	2003	18.5589	48.6287	17010000000000	21.5831	18.1934	83.196	0.213981	1.29	0	27.5839	9.2	8.4	127700000	50.9551	49.0449	56.2829	3.39072	10663.8	6343.22	4403.58	21.0448	5.1205	11.3195	1.68114	34478.9	10.4481	30.4646	0	0	0	0	0	0	0	0	0	0	0	0	0	0	0	0	0	0	0	0	0
41	2004	19.0975	49.4219	17150000000000	23.9224	18.1029	84.64	0.0336623	1.29	0	28.5359	8.6936	8.05086	127800000	50.9754	49.0246	55.4207	3.40575	10762.8	6389	4500.66	20.886	5.29806	11.6977	1.68458	35227.2	10.4696	30.4731	0	0	0	0	0	0	0	0	0	0	0	0	0	0	0	0	0	0	0	0	0
41	2005	19.6524	50.3358	17280000000000	26.5155	18.1172	85.978	0.0093921	1.26	0	29.5445	8.41329	8.53075	127800000	50.9955	49.0045	55.4046	3.42084	10876.2	6403	4575.49	20.7913	5.17336	11.8088	1.69861	35809.5	10.486	30.4805	0	0	0	0	0	0	0	0	0	0	0	0	0	0	0	0	0	0	0	0	0
41	2006	20.1777	51.2052	17420000000000	30.3318	17.9529	87.118	0.0633736	1.32	0	30.5097	8.65	8.53	127900000	51.0155	48.9845	55.3896	3.436	11030.6	6391.31	4640.46	20.6955	4.99152	11.8824	1.72588	36295	10.4994	30.4887	0	0	0	0	0	0	0	0	0	0	0	0	0	0	0	0	0	0	0	0	0
41	2007	20.6976	52.1708	17550000000000	33.0939	17.9456	88.146	0.114909	1.34	0	31.4957	8.63	8.71	128000000	51.0352	48.9648	55.0386	3.45123	11185.1	6365.4	4717.23	20.6751	4.94723	12.0848	1.75717	36853	10.5147	30.4961	0	0	0	0	0	0	0	0	0	0	0	0	0	0	0	0	0	0	0	0	0
41	2008	21.2359	53.253	17640000000000	34.399	18.3594	89.103	0.0484254	1.37	0	32.5446	8.7	9.1	128100000	51.054	48.946	56.4748	3.46653	11315.1	6325.17	4665.64	20.7083	4.23794	11.5119	1.7889	36432.4	10.5032	30.5012	0	0	0	0	0	0	0	0	0	0	0	0	0	0	0	0	0	0	0	0	0
41	2009	21.8291	54.4839	17670000000000	24.4909	19.6346	89.989	-0.0124946	1.37	0	33.7225	8.5	9.1	128000000	51.0712	48.9288	57.4092	3.48189	11400.5	6273.05	4412.93	20.7615	3.7953	10.6345	1.81738	34463.4	10.4476	30.5031	0	0	0	0	0	0	0	0	0	0	0	0	0	0	0	0	0	0	0	0	0
41	2010	22.4981	55.8916	17590000000000	28.613	19.4916	90.812	0.0179605	1.39	0	35.0726	8.5	9.5	128100000	51.0865	48.9135	56.11	3.49732	11358.4	6235.66	4597.91	20.819	4.3091	11.4699	1.82153	35901.5	10.4885	30.4986	0	0	0	0	0	0	0	0	0	0	0	0	0	0	0	0	0	0	0	0	0
41	2011	23.1583	57.3918	17500000000000	30.393	20.1878	91.069	-0.185226	1.39	0	36.4492	8.3	9.9	127800000	51.0997	48.9003	57.3453	3.50793	11303.3	6192.44	4592.6	20.9426	3.96273	11.1968	1.82534	35926.6	10.4892	30.493	0	0	0	0	0	0	0	0	0	0	0	0	0	0	0	0	0	0	0	0	0
41	2012	23.8779	59.0341	17410000000000	30.6361	20.2524	91.148	-0.159711	1.41	0	37.9741	8.2	10	127600000	51.111	48.889	56.987	3.51858	11275.4	6134.55	4661.27	21.0601	4.10664	11.5161	1.83802	36522	10.5057	30.4881	0	0	0	0	0	0	0	0	0	0	0	0	0	0	0	0	0	0	0	0	0
41	2013	24.6256	60.7498	17350000000000	34.1475	20.1658	91.226	-0.144272	1.43	0	39.5856	8.2	10.1	127400000	51.1207	48.8793	56.2988	3.52925	11271.6	6082.54	4754.5	21.1642	4.25359	11.9728	1.85311	37306.3	10.5269	30.4849	0	0	0	0	0	0	0	0	0	0	0	0	0	0	0	0	0	0	0	0	0
41	2014	25.3497	62.4199	17340000000000	37.5458	20.153	91.304	-0.132694	1.42	0	41.173	8	10.1	127300000	51.1294	48.8706	56.4916	3.53996	11296.1	6045.27	4772.32	21.2469	4.15375	11.9734	1.86859	37495.8	10.532	30.4841	0	0	0	0	0	0	0	0	0	0	0	0	0	0	0	0	0	0	0	0	0
41	2015	26.0193	63.9579	17350000000000	35.641	19.818	91.381	-0.106125	1.45	0	42.6607	8	10.3	127100000	51.1375	48.8625	55.5719	3.5507	11342.8	6009.1	4830.68	21.2971	4.45735	12.3686	1.88761	37994.7	10.5452	30.4847	0	0	0	0	0	0	0	0	0	0	0	0	0	0	0	0	0	0	0	0	0
41	2016	26.5918	65.3061	17370000000000	31.5418	19.9006	91.457	-0.115284	1.44	0	43.9579	7.8	10.5	127000000	51.1451	48.8549	56.5454	3.56147	11402.1	5968.24	4860.11	21.3482	4.34932	12.1583	1.91046	38270.2	10.5524	30.4858	0	0	0	0	0	0	0	0	0	0	0	0	0	0	0	0	0	0	0	0	0
41	2017	27.1095	66.4555	17380000000000	34.5734	19.6203	91.535	-0.164484	1.43	0	45.1252	7.6	10.8	126800000	51.1522	48.8478	56.3644	3.57228	11448.8	5926.2	4953.84	21.3303	4.3795	12.4411	1.9319	39072.6	10.5732	30.4861	0	0	0	0	0	0	0	0	0	0	0	0	0	0	0	0	0	0	0	0	0
42	1981	3.26703	107.593	42820000000	142.176	31.5041	61.464	3.58802	7.179	0	6.78212	40.468	6.643	2464867	47.6316	52.3684	47.5697	1.54811	28.7526	14.071	25.2989	100.811	15.5466	30.9743	2.0434	10263.8	9.23638	24.4804	1	0	0	0	0	0	0	0	0	0	0	0	0	0	0	0	0	0	0	0	0
42	1982	3.34051	106.533	49260000000	134.911	28.9654	62.882	3.92489	7.072	0	6.89924	39.852	6.465	2563534	47.5218	52.4782	48.4363	1.59062	31.6548	17.6009	27.0764	99.6335	11.9378	28.3451	1.79848	10562.1	9.26503	24.6203	0	1	0	0	0	0	0	0	0	0	0	0	0	0	0	0	0	0	0	0	0
42	1983	3.40299	105.531	54310000000	117.139	26.4973	64.278	4.12208	6.936	0	6.99421	39.208	6.29	2671413	47.4326	52.5674	50.1932	1.6343	33.7514	20.5632	26.4754	98.537	10.999	24.2781	1.64135	9910.64	9.20136	24.7181	0	0	1	0	0	0	0	0	0	0	0	0	0	0	0	0	0	0	0	0	0
42	1984	3.46343	104.238	57840000000	118.626	27.9939	65.652	4.14475	6.773	0	7.07364	38.529	6.113	2784463	47.3765	52.6235	49.1959	1.67918	35.6335	22.2035	27.6117	97.1641	12.6366	24.2541	1.60486	9916.33	9.20194	24.7809	0	0	0	1	0	0	0	0	0	0	0	0	0	0	0	0	0	0	0	0	0
42	1985	3.52891	102.657	61400000000	115.916	26.9821	66.996	4.06726	6.584	0	7.15159	37.835	5.932	2900049	47.3583	52.6417	46.0578	1.72131	37.7964	23.6046	26.8642	95.5059	14.1852	23.6008	1.60123	9263.37	9.13382	24.8407	0	0	0	0	1	0	0	0	0	0	0	0	0	0	0	0	0	0	0	0	0
42	1986	3.43893	101.601	63100000000	81.8395	25.2847	68.315	3.89714	6.375	0	6.9329	37.166	5.748	3015299	47.381	52.619	46.0738	1.7629	38.4028	24.695	28.343	94.6678	14.5518	24.2232	1.55509	9399.73	9.14844	24.868	0	0	0	0	0	1	0	0	0	0	0	0	0	0	0	0	0	0	0	0	0
42	1987	3.36839	100.062	64910000000	90.7787	25.6563	69.606	3.79076	6.156	0	6.73886	36.563	5.566	3131796	47.4365	52.5635	47.8755	1.8055	38.8983	26.0081	29.0015	93.3231	15.0762	23.2903	1.49562	9260.33	9.13349	24.8962	0	0	0	0	0	0	1	0	0	0	0	0	0	0	0	0	0	0	0	0	0
42	1988	3.30877	98.4118	67490000000	108.127	25.7198	70.868	3.90642	5.938	0	6.56499	36.052	5.392	3256558	47.5069	52.4931	48.8987	1.84912	39.6474	27.8436	29.4255	91.8468	13.8355	22.2797	1.42393	9035.78	9.10895	24.9353	0	0	0	0	0	0	0	1	0	0	0	0	0	0	0	0	0	0	0	0	0
42	1989	3.25173	97.0274	70610000000	130.455	25.5138	72.095	4.29075	5.725	1	6.4068	35.634	5.226	3399330	47.5706	52.4294	48.6596	1.8938	41.2355	29.3775	26.2684	90.6206	12.9614	19.0989	1.40364	7727.52	8.95254	24.9805	0	0	0	0	0	0	0	0	1	0	0	0	0	0	0	0	0	0	0	0	0
42	1990	3.19581	95.9463	73750000000	149.453	24.0457	73.291	4.78353	5.521	1	6.26207	35.287	5.07	3565890	47.6139	52.3861	48.406	1.93956	43.1177	30.6351	26.1959	89.6843	9.81015	18.3255	1.40746	7346.25	8.90194	25.024	0	0	0	0	0	0	0	0	0	1	0	0	0	0	0	0	0	0	0	0	0
42	1991	3.11246	91.3425	76380000000	137.262	25.0845	74.455	5.31372	5.326	1	5.95546	34.98	4.927	3760496	47.6325	52.3675	49.0034	1.99749	45.3718	31.0117	26.6173	85.387	9.52193	17.7707	1.46305	7078.13	8.86477	25.059	0	0	0	0	0	0	0	0	0	0	1	0	0	0	0	0	0	0	0	0	0
42	1992	3.03542	87.5796	77860000000	131.636	21.8964	75.586	5.61459	5.138	0	5.69383	34.672	4.796	3977672	47.6353	52.3647	50.2146	2.05714	46.641	31.217	30.4368	81.8858	10.3913	19.4625	1.49409	7651.92	8.94271	25.0782	0	0	0	0	0	0	0	0	0	0	0	1	0	0	0	0	0	0	0	0	0
42	1993	2.97302	84.2605	81390000000	130.489	22.0864	76.68	5.4758	4.958	0	5.4781	34.336	4.677	4201555	47.6372	52.3628	50.2146	2.11858	49.8095	31.5758	31.8005	78.7824	9.86097	19.4532	1.57746	7568.74	8.93178	25.1225	0	0	0	0	0	0	0	0	0	0	0	0	1	0	0	0	0	0	0	0	0
42	1994	2.93334	80.9951	86200000000	118.309	22.6143	77.74	4.85014	4.787	0	5.30921	33.961	4.57	4410359	47.6558	52.3442	49.767	2.18186	53.9825	32.2132	33.3863	75.6858	9.77402	19.4568	1.67579	7569.97	8.93194	25.1799	0	0	0	0	0	0	0	0	0	0	0	0	0	1	0	0	0	0	0	0	0
42	1995	2.91967	77.6857	91060000000	124.585	23.5715	78.207	3.96718	4.63	0	5.18783	33.554	4.475	4588843	47.7008	52.2992	50.2146	2.24702	58.1635	32.8938	35.4517	72.4979	9.79368	19.3831	1.76822	7725.62	8.9523	25.2347	0	0	0	0	0	0	0	0	0	0	0	0	0	0	1	0	0	0	0	0	0
42	1996	2.94372	77.417	95380000000	131.043	24.5124	78.22	3.09005	4.489	0	5.22266	33.131	4.39	4732854	47.7766	52.2234	50.2146	2.29342	61.5338	33.8484	36.1902	72.1943	9.35756	18.8897	1.81792	7646.58	8.94201	25.2812	0	0	0	0	0	0	0	0	0	0	0	0	0	0	0	1	0	0	0	0	0
42	1997	2.96924	76.7875	99410000000	120.731	25.5472	78.232	2.41494	4.367	0	5.24925	32.72	4.314	4848541	47.8766	52.1234	49.8868	2.34077	64.5579	34.8479	37.3894	71.5383	9.39673	18.849	1.85256	7711.47	8.95046	25.3225	0	0	0	0	0	0	0	0	0	0	0	0	0	0	0	0	1	0	0	0	0
42	1998	2.99635	75.9495	102500000000	109.052	24.3679	78.245	1.94918	4.264	0	5.27207	32.342	4.246	4943975	47.9868	52.0132	49.9733	2.38911	67.1686	35.3748	38.5156	70.6774	9.36444	18.7901	1.89877	7790.4	8.96065	25.3535	0	0	0	0	0	0	0	0	0	0	0	0	0	0	0	0	0	1	0	0	0
42	1999	3.02524	75.1342	104400000000	104.481	24.0008	78.258	1.76006	4.178	0	5.29823	32.003	4.185	5031762	48.0879	51.9121	50.2146	2.43844	68.4609	35.9414	39.8211	69.836	9.17128	18.9891	1.90479	7913.95	8.97638	25.3715	0	0	0	0	0	0	0	0	0	0	0	0	0	0	0	0	0	0	1	0	0
42	2000	3.05662	74.43	107100000000	110.334	23.6995	78.27	1.7871	4.109	0	5.33166	31.709	4.129	5122493	48.1673	51.8327	48.6287	2.48879	70.6904	36.4156	41.5118	69.0983	9.7692	19.9103	1.94121	8103.82	9.00009	25.3971	0	0	0	0	0	0	0	0	0	0	0	0	0	0	0	0	0	0	0	1	0
42	2001	3.11456	73.6703	109100000000	109.284	22.9173	78.283	1.83457	4.056	0	5.40906	31.462	4.08	5217336	48.2197	51.7803	47.1187	2.528	72.3133	36.7929	43.6994	68.2612	10.5136	21.1801	1.96541	8375.81	9.0331	25.4156	0	0	0	0	0	0	0	0	0	0	0	0	0	0	0	0	0	0	0	0	1
42	2002	3.1741	72.9638	110700000000	114.123	22.6907	78.296	1.90175	4.013	0	5.49005	31.248	4.037	5317506	48.2533	51.7467	47.0632	2.56526	73.412	37.3228	46.2269	67.4738	11.0847	22.0987	1.96695	8693.34	9.07031	25.4304	0	0	0	0	0	0	0	0	0	0	0	0	0	0	0	0	0	0	0	0	0
42	2003	3.23451	72.2913	112400000000	115.706	23.1853	78.308	2.16766	3.977	0	5.57277	31.047	3.999	5434030	48.2838	51.7162	47.1777	2.59241	74.0725	38.3588	48.1507	66.7185	11.1599	22.6221	1.93104	8860.96	9.08941	25.4456	0	0	0	0	0	0	0	0	0	0	0	0	0	0	0	0	0	0	0	0	0
42	2004	3.29366	71.6698	114600000000	135.001	21.2974	78.321	2.65515	3.943	0	5.65421	30.844	3.967	5580244	48.3316	51.6684	45.8332	2.61984	74.6014	40.047	52.2759	66.0156	11.9101	24.6983	1.86285	9368.03	9.14506	25.4651	0	0	0	0	0	0	0	0	0	0	0	0	0	0	0	0	0	0	0	0	0
42	2005	3.34867	71.209	118600000000	147.539	19.5309	79.485	3.26828	3.907	0	5.73322	30.617	3.939	5765635	48.4082	51.5918	45.6962	2.64756	76.5593	42.0427	56.5346	65.4758	11.782	25.8852	1.82099	9805.44	9.19069	25.499	0	0	0	0	0	0	0	0	0	0	0	0	0	0	0	0	0	0	0	0	0
42	2006	3.40228	70.9452	125200000000	142.342	20.6391	80.97	3.84332	3.866	0	5.81604	30.348	3.914	5991540	48.5125	51.4875	45.9746	2.67355	82.2182	42.9938	61.1099	65.1292	15.7241	26.3672	1.91233	10199.4	9.23008	25.5533	0	0	0	0	0	0	0	0	0	0	0	0	0	0	0	0	0	0	0	0	0
42	2007	3.45949	70.6312	130300000000	146.623	20.6027	82.371	4.30774	3.821	0	5.90297	30.021	3.891	6255280	48.6339	51.3661	46.4297	2.6998	86.0422	44.3069	66.1063	64.7282	13.497	27.1681	1.94196	10568.1	9.26559	25.5935	0	0	0	0	0	0	0	0	0	0	0	0	0	0	0	0	0	0	0	0	0
42	2008	3.51794	70.3331	137000000000	140.911	16.3091	83.692	4.70277	3.768	0	5.99222	29.624	3.869	6556478	48.7623	51.2377	45.1023	2.72631	91.365	45.6036	70.8795	64.3409	12.5399	28.4089	2.00346	10810.6	9.28828	25.643	0	0	0	0	0	0	0	0	0	0	0	0	0	0	0	0	0	0	0	0	0
42	2009	3.57523	70.0634	145700000000	112.152	18.5769	84.928	5.00906	3.706	0	6.08016	29.145	3.849	6893260	48.8864	51.1136	49.0124	2.75307	98.6365	47.0704	74.0399	63.9832	12.7901	25.909	2.09551	10740.9	9.28181	25.7049	0	0	0	0	0	0	0	0	0	0	0	0	0	0	0	0	0	0	0	0	0
42	2010	3.63058	69.8028	153800000000	114.224	17.0883	86.088	5.20477	3.631	0	6.16483	28.564	3.832	7261539	48.9983	51.0017	49.0124	2.7801	104.032	49.7195	76.0099	63.638	10.623	25.2066	2.09238	10467.5	9.25603	25.7586	0	0	0	0	0	0	0	0	0	0	0	0	0	0	0	0	0	0	0	0	0
42	2011	3.64042	69.3799	159400000000	118.699	17.8123	87.172	5.38289	3.541	0	6.16614	27.862	3.818	7663131	49.0973	50.9027	49.0124	2.79341	108.982	50.427	78.1245	63.2137	11.6561	24.9885	2.16117	10194.9	9.22964	25.7947	0	0	0	0	0	0	0	0	0	0	0	0	0	0	0	0	0	0	0	0	0
42	2012	3.65599	68.805	165200000000	117.855	16.9663	88.185	5.43159	3.436	0	6.17148	27.05	3.809	8090872	49.1839	50.8161	49.0124	2.80678	113.806	51.4323	79.7843	62.6335	13.3333	24.6191	2.21273	9861.02	9.19635	25.8306	0	0	0	0	0	0	0	0	0	0	0	0	0	0	0	0	0	0	0	0	0
[truncated: 1,448 more rows]
[truncated: 27 more columns]
