# Supplementary material for: Dose the increasing burden of social endowment affect sustainable development of economy?
Source: PLoS One. 2024 Jan 2;19(1):e0296512. doi: 10.1371/journal.pone.0296512 (PMC10760761; doi:10.1371/journal.pone.0296512)
Supplement: S1 Data — (ZIP) [file pone.0296512.s001.zip › DATA/2 Data for the heterogeneity analysis.xls]

## Sheet: Sheet1
id	year	tradedep	govconsump	urban	popgrowth	Bank_crisis	Agedep_old	HCI	Agedep_young	mpk	Structure	lngdppercap	K_Share	lncapstock	year1	year2	year3	year4	year5	year6	year7	year8	year9	year10	year11	year12	year13	year14	year15	year16	year17	year18	year19	year20	year21	year22	year23	year24	year25	year26	year27	year28	year29	year30	year31	year32	year33	year34	year35
1	1981	70.161	14.7351	62.603	0.333269	0	17.849	2.59414	33.4721	71.8177	1.44267	9.00215	59.0656	24.8072	1	0	0	0	0	0	0	0	0	0	0	0	0	0	0	0	0	0	0	0	0	0	0	0	0	0	0	0	0	0	0	0	0	0	0
1	1982	67.4994	15.0105	63.104	0.295813	0	17.5372	2.61054	33.2257	69.6479	1.44583	9.02227	59.0656	24.861	0	1	0	0	0	0	0	0	0	0	0	0	0	0	0	0	0	0	0	0	0	0	0	0	0	0	0	0	0	0	0	0	0	0	0
1	1983	74.0879	15.4961	63.603	0.249547	0	17.1583	2.62704	32.8886	68.5017	1.4477	9.0535	59.0656	24.9113	0	0	1	0	0	0	0	0	0	0	0	0	0	0	0	0	0	0	0	0	0	0	0	0	0	0	0	0	0	0	0	0	0	0	0
1	1984	78.3773	15.1303	64.099	0.233972	0	16.9102	2.64365	32.5653	67.6171	1.44997	9.08456	59.0656	24.9577	0	0	0	1	0	0	0	0	0	0	0	0	0	0	0	0	0	0	0	0	0	0	0	0	0	0	0	0	0	0	0	0	0	0	0
1	1985	85.9974	16.5754	64.59	-0.00147311	0	16.9022	2.66036	32.3026	66.601	1.45055	9.11106	59.0656	24.9993	0	0	0	0	1	0	0	0	0	0	0	0	0	0	0	0	0	0	0	0	0	0	0	0	0	0	0	0	0	0	0	0	0	0	0
1	1986	83.5036	16.9479	64.999	-0.0265198	0	17.2833	2.67718	31.9202	66.502	1.45146	9.15254	59.0656	25.042	0	0	0	0	0	1	0	0	0	0	0	0	0	0	0	0	0	0	0	0	0	0	0	0	0	0	0	0	0	0	0	0	0	0	0
1	1987	83.4077	16.8729	65.346	0.147109	0	17.8556	2.69411	31.6943	67.4808	1.40908	9.20985	59.0656	25.0862	0	0	0	0	0	0	1	0	0	0	0	0	0	0	0	0	0	0	0	0	0	0	0	0	0	0	0	0	0	0	0	0	0	0	0
1	1988	91.4618	16.3239	65.692	0.112372	0	18.5359	2.71114	31.5006	71.5847	1.44968	9.31259	59.0656	25.131	0	0	0	0	0	0	0	1	0	0	0	0	0	0	0	0	0	0	0	0	0	0	0	0	0	0	0	0	0	0	0	0	0	0	0
1	1989	94.579	16.5347	66.035	-1.17004	0	19.197	2.72828	31.1628	65.7219	1.50423	9.29083	59.0656	25.183	0	0	0	0	0	0	0	0	1	0	0	0	0	0	0	0	0	0	0	0	0	0	0	0	0	0	0	0	0	0	0	0	0	0	0
1	1990	69.8471	18.1866	66.377	-1.80375	0	19.7665	2.74553	30.5944	56.8967	1.55762	9.21327	59.0656	25.2316	0	0	0	0	0	0	0	0	0	1	0	0	0	0	0	0	0	0	0	0	0	0	0	0	0	0	0	0	0	0	0	0	0	0	0
1	1991	82.6824	19.0332	66.717	-0.990426	0	20.4523	2.76077	30.16	51.2716	1.61126	9.13494	59.0656	25.2475	0	0	0	0	0	0	0	0	0	0	1	0	0	0	0	0	0	0	0	0	0	0	0	0	0	0	0	0	0	0	0	0	0	0	0
1	1992	100.05	20.3362	67.056	-1.07385	0	21.0416	2.7761	29.4335	47.39	1.6603	9.07039	59.0656	25.2509	0	0	0	0	0	0	0	0	0	0	0	1	0	0	0	0	0	0	0	0	0	0	0	0	0	0	0	0	0	0	0	0	0	0	0
1	1993	84.0415	18.8558	67.33	-0.797666	0	21.5615	2.79152	28.5129	46.7035	1.68044	9.06346	59.0656	25.2506	0	0	0	0	0	0	0	0	0	0	0	0	1	0	0	0	0	0	0	0	0	0	0	0	0	0	0	0	0	0	0	0	0	0	0
1	1994	90.7201	17.1893	67.557	-0.339586	0	22.0568	2.80702	27.5801	47.9305	1.69863	9.08487	59.0656	25.2427	0	0	0	0	0	0	0	0	0	0	0	0	0	1	0	0	0	0	0	0	0	0	0	0	0	0	0	0	0	0	0	0	0	0	0
1	1995	55.2627	15.3482	67.782	-0.445398	0	22.5523	2.8226	26.7383	49.6739	1.72868	9.11753	59.0656	25.2352	0	0	0	0	0	0	0	0	0	0	0	0	0	0	1	0	0	0	0	0	0	0	0	0	0	0	0	0	0	0	0	0	0	0	0
1	1996	85.8207	13.849	68.007	-0.51573	1	23.0679	2.83828	25.8945	46.8431	1.78317	9.024	61.365	25.2333	0	0	0	0	0	0	0	0	0	0	0	0	0	0	0	1	0	0	0	0	0	0	0	0	0	0	0	0	0	0	0	0	0	0	0
1	1997	86.4637	12.1432	68.231	-0.608797	1	23.5555	2.85404	25.1609	38.1401	1.82603	9.01914	49.9671	25.2225	0	0	0	0	0	0	0	0	0	0	0	0	0	0	0	0	1	0	0	0	0	0	0	0	0	0	0	0	0	0	0	0	0	0	0
1	1998	77.0452	18.3453	68.454	-0.667303	0	23.9862	2.86989	24.5026	41.5183	1.90228	9.05985	53.2051	25.2344	0	0	0	0	0	0	0	0	0	0	0	0	0	0	0	0	0	1	0	0	0	0	0	0	0	0	0	0	0	0	0	0	0	0	0
1	1999	90.075	19.6065	68.677	-0.560648	0	24.3092	2.88582	23.8334	33.1367	1.9284	9.00348	46.3964	25.261	0	0	0	0	0	0	0	0	0	0	0	0	0	0	0	0	0	0	1	0	0	0	0	0	0	0	0	0	0	0	0	0	0	0	0
1	2000	77.7457	19.7851	68.899	-0.493896	0	24.4956	2.90185	23.116	35.7899	1.94529	9.05664	49.5541	25.298	0	0	0	0	0	0	0	0	0	0	0	0	0	0	0	0	0	0	0	1	0	0	0	0	0	0	0	0	0	0	0	0	0	0	0
1	2001	79.0814	19.3685	69.166	-1.99063	0	24.7974	2.91946	22.3247	37.3781	2.00177	9.11356	52.2414	25.3444	0	0	0	0	0	0	0	0	0	0	0	0	0	0	0	0	0	0	0	0	1	0	0	0	0	0	0	0	0	0	0	0	0	0	0
1	2002	75.2696	19.1782	69.524	-2.1707	0	24.9775	2.93718	21.5785	39.0576	2.09274	9.19294	54.6405	25.4031	0	0	0	0	0	0	0	0	0	0	0	0	0	0	0	0	0	0	0	0	0	1	0	0	0	0	0	0	0	0	0	0	0	0	0
1	2003	79.0139	20.1106	69.879	-0.792114	0	25.0649	2.955	20.8755	37.6687	2.21593	9.25114	53.2227	25.4633	0	0	0	0	0	0	0	0	0	0	0	0	0	0	0	0	0	0	0	0	0	0	1	0	0	0	0	0	0	0	0	0	0	0	0
1	2004	93.0639	19.3619	70.233	-0.754797	0	25.105	2.97294	20.2456	37.7554	2.34298	9.32106	53.5437	25.5293	0	0	0	0	0	0	0	0	0	0	0	0	0	0	0	0	0	0	0	0	0	0	0	1	0	0	0	0	0	0	0	0	0	0	0
1	2005	99.7142	18.1536	70.584	-0.752977	0	25.1341	2.99098	19.7245	37.4093	2.46745	9.3974	53.2546	25.6019	0	0	0	0	0	0	0	0	0	0	0	0	0	0	0	0	0	0	0	0	0	0	0	0	1	0	0	0	0	0	0	0	0	0	0
1	2006	111.047	18.1469	70.932	-0.759506	0	25.3318	3.00914	19.5808	36.7183	2.61706	9.47148	53.6314	25.6941	0	0	0	0	0	0	0	0	0	0	0	0	0	0	0	0	0	0	0	0	0	0	0	0	0	1	0	0	0	0	0	0	0	0	0
1	2007	123.61	16.6987	71.278	-0.735282	0	25.5033	3.0274	19.4803	35.5941	2.7855	9.5497	53.295	25.7898	0	0	0	0	0	0	0	0	0	0	0	0	0	0	0	0	0	0	0	0	0	0	0	0	0	0	1	0	0	0	0	0	0	0	0
1	2008	124.786	17.1632	71.622	-0.701923	0	25.6988	3.04578	19.4603	32.2132	2.86805	9.6152	50.2269	25.8888	0	0	0	0	0	0	0	0	0	0	0	0	0	0	0	0	0	0	0	0	0	0	0	0	0	0	0	1	0	0	0	0	0	0	0
1	2009	92.6926	16.7394	71.963	-0.644281	0	25.9899	3.06426	19.5438	29.1278	3.00947	9.58512	52.7362	26.0017	0	0	0	0	0	0	0	0	0	0	0	0	0	0	0	0	0	0	0	0	0	0	0	0	0	0	0	0	1	0	0	0	0	0	0
1	2010	103.675	16.6028	72.302	-0.658275	0	26.4211	3.08286	19.7243	27.0383	3.10004	9.60486	51.9338	26.074	0	0	0	0	0	0	0	0	0	0	0	0	0	0	0	0	0	0	0	0	0	0	0	0	0	0	0	0	0	1	0	0	0	0	0
1	2011	117.828	15.931	72.638	-0.641229	0	27.1065	3.09415	20.1148	26.9859	3.13453	9.63024	53.1925	26.1188	0	0	0	0	0	0	0	0	0	0	0	0	0	0	0	0	0	0	0	0	0	0	0	0	0	0	0	0	0	0	1	0	0	0	0
1	2012	124.49	15.8687	72.975	-0.579221	0	27.9208	3.10549	20.482	25.4025	3.17186	9.63634	51.9333	26.1556	0	0	0	0	0	0	0	0	0	0	0	0	0	0	0	0	0	0	0	0	0	0	0	0	0	0	0	0	0	0	0	1	0	0	0
1	2013	130.061	17.1447	73.313	-0.559647	0	28.8105	3.11687	20.8599	23.113	3.15975	9.64686	48.6978	26.1907	0	0	0	0	0	0	0	0	0	0	0	0	0	0	0	0	0	0	0	0	0	0	0	0	0	0	0	0	0	0	0	0	1	0	0
1	2014	130.589	16.8862	73.651	-0.568389	0	29.6809	3.12829	21.2756	22.4133	3.11599	9.67075	47.8934	26.223	0	0	0	0	0	0	0	0	0	0	0	0	0	0	0	0	0	0	0	0	0	0	0	0	0	0	0	0	0	0	0	0	0	1	0
1	2015	126.983	16.1274	73.99	-0.638069	0	30.4666	3.13975	21.7232	22.8467	3.04171	9.71126	48.7287	26.2553	0	0	0	0	0	0	0	0	0	0	0	0	0	0	0	0	0	0	0	0	0	0	0	0	0	0	0	0	0	0	0	0	0	0	1
1	2016	123.139	15.6253	74.329	-0.701382	0	31.3073	3.15125	21.9394	22.5117	2.92071	9.75689	47.6836	26.287	0	0	0	0	0	0	0	0	0	0	0	0	0	0	0	0	0	0	0	0	0	0	0	0	0	0	0	0	0	0	0	0	0	0	0
1	2017	130.224	15.6366	74.669	-0.730443	0	32.0345	3.1628	22.2921	23.2534	2.85939	9.80159	48.6015	26.311	0	0	0	0	0	0	0	0	0	0	0	0	0	0	0	0	0	0	0	0	0	0	0	0	0	0	0	0	0	0	0	0	0	0	0
2	1981	53.9687	12.7581	27.049	1.98919	0	6.5793	1.61268	66.9623	10.9061	2.09617	8.22396	33.8632	27.0505	1	0	0	0	0	0	0	0	0	0	0	0	0	0	0	0	0	0	0	0	0	0	0	0	0	0	0	0	0	0	0	0	0	0	0
2	1982	47.5483	13.0907	27.308	1.90538	0	6.55631	1.66667	64.4293	10.862	2.03407	8.25705	33.8632	27.1066	0	1	0	0	0	0	0	0	0	0	0	0	0	0	0	0	0	0	0	0	0	0	0	0	0	0	0	0	0	0	0	0	0	0	0
2	1983	47.3845	12.875	27.569	1.84663	1	6.53202	1.71918	61.8532	10.9032	1.99248	8.29292	33.8632	27.1572	0	0	1	0	0	0	0	0	0	0	0	0	0	0	0	0	0	0	0	0	0	0	0	0	0	0	0	0	0	0	0	0	0	0	0
2	1984	48.0693	13.1671	27.832	1.81886	0	6.51409	1.76239	59.3233	10.8777	1.96193	8.33066	33.8632	27.2155	0	0	0	1	0	0	0	0	0	0	0	0	0	0	0	0	0	0	0	0	0	0	0	0	0	0	0	0	0	0	0	0	0	0	0
2	1985	49.1552	13.528	28.095	1.80768	0	6.50889	1.80669	56.8959	10.7415	1.92916	8.35801	33.8632	27.2735	0	0	0	0	1	0	0	0	0	0	0	0	0	0	0	0	0	0	0	0	0	0	0	0	0	0	0	0	0	0	0	0	0	0	0
2	1986	49.1709	12.7549	28.361	1.81553	0	6.53989	1.85209	54.5057	10.7929	1.91664	8.39372	33.8632	27.3226	0	0	0	0	0	1	0	0	0	0	0	0	0	0	0	0	0	0	0	0	0	0	0	0	0	0	0	0	0	0	0	0	0	0	0
2	1987	57.228	11.3257	28.628	1.80651	0	6.58703	1.89864	52.2391	11.3102	1.92758	8.46658	33.8632	27.3667	0	0	0	0	0	0	1	0	0	0	0	0	0	0	0	0	0	0	0	0	0	0	0	0	0	0	0	0	0	0	0	0	0	0	0
2	1988	67.4135	10.0468	28.897	1.73775	0	6.65933	1.94636	50.1057	12.1294	1.99987	8.57397	33.8632	27.4215	0	0	0	0	0	0	0	1	0	0	0	0	0	0	0	0	0	0	0	0	0	0	0	0	0	0	0	0	0	0	0	0	0	0	0
2	1989	72.4069	9.52067	29.167	1.59161	0	6.76841	1.99528	48.1211	12.7049	2.13556	8.6731	33.8632	27.4902	0	0	0	0	0	0	0	0	1	0	0	0	0	0	0	0	0	0	0	0	0	0	0	0	0	0	0	0	0	0	0	0	0	0	0
2	1990	75.7824	9.40462	29.424	1.3995	0	6.92208	2.04543	46.292	12.9921	2.31571	8.76476	33.8632	27.5735	0	0	0	0	0	0	0	0	0	1	0	0	0	0	0	0	0	0	0	0	0	0	0	0	0	0	0	0	0	0	0	0	0	0	0
2	1991	78.4711	9.22061	29.593	1.18514	0	7.12224	2.06424	44.905	12.6745	2.52304	8.83376	33.8632	27.6791	0	0	0	0	0	0	0	0	0	0	1	0	0	0	0	0	0	0	0	0	0	0	0	0	0	0	0	0	0	0	0	0	0	0	0
2	1992	77.9546	9.89797	29.763	1.00581	0	7.34778	2.08322	43.6267	12.471	2.67654	8.91217	33.8632	27.7838	0	0	0	0	0	0	0	0	0	0	0	1	0	0	0	0	0	0	0	0	0	0	0	0	0	0	0	0	0	0	0	0	0	0	0
2	1993	77.7461	11.0013	29.934	0.907036	0	7.59236	2.10238	42.4305	12.2639	2.75706	8.98646	33.8632	27.8839	0	0	0	0	0	0	0	0	0	0	0	0	1	0	0	0	0	0	0	0	0	0	0	0	0	0	0	0	0	0	0	0	0	0	0
2	1994	81.249	11.0523	30.105	0.917133	0	7.84737	2.12171	41.2837	11.9988	2.84068	9.05422	33.8632	27.9827	0	0	0	0	0	0	0	0	0	0	0	0	0	1	0	0	0	0	0	0	0	0	0	0	0	0	0	0	0	0	0	0	0	0	0
2	1995	89.7562	11.2506	30.276	1.0005	0	8.10927	2.14122	40.1703	11.7396	2.87507	9.12229	33.8632	28.0826	0	0	0	0	0	0	0	0	0	0	0	0	0	0	1	0	0	0	0	0	0	0	0	0	0	0	0	0	0	0	0	0	0	0	0
2	1996	84.2741	11.5843	30.449	1.10858	0	8.35006	2.16091	38.915	11.2077	2.90888	9.16618	33.8632	28.1839	0	0	0	0	0	0	0	0	0	0	0	0	0	0	0	1	0	0	0	0	0	0	0	0	0	0	0	0	0	0	0	0	0	0	0
2	1997	95.0518	12.0838	30.622	1.18437	1	8.59399	2.18079	37.7248	9.89555	2.86706	9.12642	33.8632	28.2805	0	0	0	0	0	0	0	0	0	0	0	0	0	0	0	0	1	0	0	0	0	0	0	0	0	0	0	0	0	0	0	0	0	0	0
2	1998	100.24	13.0645	30.795	1.20644	1	8.84556	2.20084	36.5841	8.63227	2.69777	9.03495	33.8632	28.3377	0	0	0	0	0	0	0	0	0	0	0	0	0	0	0	0	0	1	0	0	0	0	0	0	0	0	0	0	0	0	0	0	0	0	0
2	1999	100.706	13.5691	30.969	1.15185	1	9.11268	2.22108	35.5101	8.9395	2.52892	9.06814	33.8632	28.3474	0	0	0	0	0	0	0	0	0	0	0	0	0	0	0	0	0	0	1	0	0	0	0	0	0	0	0	0	0	0	0	0	0	0	0
2	2000	121.298	13.576	31.386	1.04442	1	9.39971	2.24151	34.5109	9.27441	2.38197	9.10129	33.8632	28.3543	0	0	0	0	0	0	0	0	0	0	0	0	0	0	0	0	0	0	0	1	0	0	0	0	0	0	0	0	0	0	0	0	0	0	0
2	2001	120.268	13.4745	32.548	0.927425	0	9.6968	2.27084	33.4739	9.51706	2.292	9.12587	33.8632	28.3623	0	0	0	0	0	0	0	0	0	0	0	0	0	0	0	0	0	0	0	0	1	0	0	0	0	0	0	0	0	0	0	0	0	0	0
2	2002	114.97	13.1724	33.734	0.830501	0	10.0112	2.30056	32.5289	10.0167	2.23226	9.17724	33.8632	28.3708	0	0	0	0	0	0	0	0	0	0	0	0	0	0	0	0	0	0	0	0	0	1	0	0	0	0	0	0	0	0	0	0	0	0	0
2	2003	116.693	12.9255	34.941	0.747606	0	10.331	2.33067	31.6542	10.6172	2.19131	9.23919	33.8632	28.382	0	0	0	0	0	0	0	0	0	0	0	0	0	0	0	0	0	0	0	0	0	0	1	0	0	0	0	0	0	0	0	0	0	0	0
2	2004	127.412	13.1137	36.169	0.68769	0	10.6384	2.36117	30.8155	11.09	2.17818	9.29331	33.8632	28.3994	0	0	0	0	0	0	0	0	0	0	0	0	0	0	0	0	0	0	0	0	0	0	0	1	0	0	0	0	0	0	0	0	0	0	0
2	2005	137.854	13.6536	37.411	0.645482	0	10.9275	2.39207	29.997	11.2603	2.18306	9.32788	33.8632	28.4252	0	0	0	0	0	0	0	0	0	0	0	0	0	0	0	0	0	0	0	0	0	0	0	0	1	0	0	0	0	0	0	0	0	0	0
2	2006	134.087	13.5023	38.673	0.604057	0	11.2013	2.42337	29.2449	11.4291	2.19017	9.37032	33.8603	28.4587	0	0	0	0	0	0	0	0	0	0	0	0	0	0	0	0	0	0	0	0	0	0	0	0	0	1	0	0	0	0	0	0	0	0	0
2	2007	129.873	13.9259	39.95	0.55992	0	11.4666	2.45509	28.5426	11.3456	2.19503	9.41765	32.9403	28.4914	0	0	0	0	0	0	0	0	0	0	0	0	0	0	0	0	0	0	0	0	0	0	0	0	0	0	1	0	0	0	0	0	0	0	0
2	2008	140.437	14.342	41.242	0.525823	0	11.7393	2.48722	27.8783	11.5684	2.18664	9.4295	34.0684	28.5228	0	0	0	0	0	0	0	0	0	0	0	0	0	0	0	0	0	0	0	0	0	0	0	0	0	0	0	1	0	0	0	0	0	0	0
2	2009	119.269	15.9801	42.543	0.50354	0	12.0372	2.51977	27.2533	10.9792	2.19545	9.41753	33.5672	28.5533	0	0	0	0	0	0	0	0	0	0	0	0	0	0	0	0	0	0	0	0	0	0	0	0	0	0	0	0	1	0	0	0	0	0	0
2	2010	127.251	15.8008	43.856	0.489609	0	12.3707	2.55275	26.674	11.5596	2.16901	9.48508	33.5391	28.5734	0	0	0	0	0	0	0	0	0	0	0	0	0	0	0	0	0	0	0	0	0	0	0	0	0	0	0	0	0	1	0	0	0	0	0
2	2011	139.675	16.1418	44.698	0.480063	0	12.7951	2.57984	26.4359	11.6563	2.17186	9.48865	34.4231	28.5994	0	0	0	0	0	0	0	0	0	0	0	0	0	0	0	0	0	0	0	0	0	0	0	0	0	0	0	0	0	0	1	0	0	0	0
2	2012	137.675	16.353	45.445	0.469251	0	13.2452	2.60525	26.1367	12.5027	2.2009	9.55388	35.3846	28.6268	0	0	0	0	0	0	0	0	0	0	0	0	0	0	0	0	0	0	0	0	0	0	0	0	0	0	0	0	0	0	0	1	0	0	0
2	2013	132.462	16.3635	46.193	0.453807	0	13.7297	2.63138	25.8016	12.1989	2.23546	9.57586	34.7403	28.6596	0	0	0	0	0	0	0	0	0	0	0	0	0	0	0	0	0	0	0	0	0	0	0	0	0	0	0	0	0	0	0	0	1	0	0
2	2014	130.906	16.9164	46.943	0.430843	0	14.26	2.65823	25.4707	11.7959	2.25991	9.58135	34.2508	28.6888	0	0	0	0	0	0	0	0	0	0	0	0	0	0	0	0	0	0	0	0	0	0	0	0	0	0	0	0	0	0	0	0	0	1	0
2	2015	124.84	17.1212	47.694	0.402151	0	14.8438	2.68585	25.1656	11.8506	2.29001	9.60708	34.2525	28.7139	0	0	0	0	0	0	0	0	0	0	0	0	0	0	0	0	0	0	0	0	0	0	0	0	0	0	0	0	0	0	0	0	0	0	1
2	2016	120.557	16.8635	48.448	0.373053	0	15.4258	2.71425	24.7317	12.398	2.28408	9.63565	35.6164	28.7401	0	0	0	0	0	0	0	0	0	0	0	0	0	0	0	0	0	0	0	0	0	0	0	0	0	0	0	0	0	0	0	0	0	0	0
2	2017	120.908	16.2816	49.2	0.345238	0	16.0611	2.74346	24.3702	12.7848	2.26908	9.67058	36.2797	28.7662	0	0	0	0	0	0	0	0	0	0	0	0	0	0	0	0	0	0	0	0	0	0	0	0	0	0	0	0	0	0	0	0	0	0	0
3	1981	14.293	11.0078	83.313	1.57196	1	13.4125	2.28316	50.1984	27.9047	5.57493	9.378	55.8976	27.2325	1	0	0	0	0	0	0	0	0	0	0	0	0	0	0	0	0	0	0	0	0	0	0	0	0	0	0	0	0	0	0	0	0	0	0
3	1982	15.6115	11.0078	83.759	1.59642	1	13.5901	2.31677	50.5797	26.4659	5.55602	9.32991	55.8976	27.2533	0	1	0	0	0	0	0	0	0	0	0	0	0	0	0	0	0	0	0	0	0	0	0	0	0	0	0	0	0	0	0	0	0	0	0
3	1983	14.9877	11.0078	84.194	1.61053	0	13.749	2.35087	50.7641	27.3686	5.52046	9.35411	55.8976	27.26	0	0	1	0	0	0	0	0	0	0	0	0	0	0	0	0	0	0	0	0	0	0	0	0	0	0	0	0	0	0	0	0	0	0	0
3	1984	12.3464	11.0078	84.621	1.61038	0	13.8999	2.38547	50.9372	27.7387	5.4863	9.35786	55.8976	27.2665	0	0	0	1	0	0	0	0	0	0	0	0	0	0	0	0	0	0	0	0	0	0	0	0	0	0	0	0	0	0	0	0	0	0	0
3	1985	18.0094	11.0078	85.038	1.59856	0	14.0487	2.42058	51.1714	25.7107	5.45047	9.26977	55.8976	27.2703	0	0	0	0	1	0	0	0	0	0	0	0	0	0	0	0	0	0	0	0	0	0	0	0	0	0	0	0	0	0	0	0	0	0	0
3	1986	14.486	11.0078	85.445	1.58481	0	14.2349	2.44189	51.096	27.6398	5.40681	9.32293	55.8976	27.2669	0	0	0	0	0	1	0	0	0	0	0	0	0	0	0	0	0	0	0	0	0	0	0	0	0	0	0	0	0	0	0	0	0	0	0
3	1987	15.449	4.71449	85.843	1.56895	0	14.4038	2.46339	51.2384	28.3059	5.37131	9.33225	55.8976	27.2681	0	0	0	0	0	0	1	0	0	0	0	0	0	0	0	0	0	0	0	0	0	0	0	0	0	0	0	0	0	0	0	0	0	0	0
3	1988	15.7435	4.32191	86.233	1.54182	0	14.5553	2.48508	51.4182	27.5624	5.34537	9.29711	55.8976	27.275	0	0	0	0	0	0	0	1	0	0	0	0	0	0	0	0	0	0	0	0	0	0	0	0	0	0	0	0	0	0	0	0	0	0	0
3	1989	19.6378	4.4944	86.613	1.50177	1	14.6872	2.50696	51.3893	25.5143	5.31749	9.20941	55.8976	27.2796	0	0	0	0	0	0	0	0	1	0	0	0	0	0	0	0	0	0	0	0	0	0	0	0	0	0	0	0	0	0	0	0	0	0	0
3	1990	14.9909	3.13543	86.984	1.45298	1	14.7987	2.52903	51.0619	25.3403	5.27527	9.1814	55.8976	27.2729	0	0	0	0	0	0	0	0	0	1	0	0	0	0	0	0	0	0	0	0	0	0	0	0	0	0	0	0	0	0	0	0	0	0	0
3	1991	13.7531	3.32176	87.328	1.40144	1	14.9812	2.55257	50.8869	28.3546	5.22627	9.2672	55.8976	27.2603	0	0	0	0	0	0	0	0	0	0	1	0	0	0	0	0	0	0	0	0	0	0	0	0	0	0	0	0	0	0	0	0	0	0	0
3	1992	14.731	2.97554	87.542	1.35218	0	15.1339	2.57097	50.4129	31.3275	5.19522	9.35175	55.8976	27.2587	0	0	0	0	0	0	0	0	0	0	0	1	0	0	0	0	0	0	0	0	0	0	0	0	0	0	0	0	0	0	0	0	0	0	0
3	1993	16.2232	13.5104	87.752	1.30606	0	15.2595	2.58706	49.7585	32.8552	5.18715	9.39933	55.8976	27.2717	0	0	0	0	0	0	0	0	0	0	0	0	1	0	0	0	0	0	0	0	0	0	0	0	0	0	0	0	0	0	0	0	0	0	0
3	1994	18.1343	13.1869	87.96	1.26532	0	15.3617	2.60325	49.1063	34.5996	5.26117	9.4434	56.8155	27.293	0	0	0	0	0	0	0	0	0	0	0	0	0	1	0	0	0	0	0	0	0	0	0	0	0	0	0	0	0	0	0	0	0	0	0
3	1995	19.7714	13.3495	88.164	1.22923	1	15.4439	2.61953	48.5357	34.8503	5.27413	9.40224	60.6071	27.3215	0	0	0	0	0	0	0	0	0	0	0	0	0	0	1	0	0	0	0	0	0	0	0	0	0	0	0	0	0	0	0	0	0	0	0
3	1996	21.5065	12.5017	88.366	1.19361	0	15.5512	2.62702	48.0192	37.7699	5.22336	9.4441	63.3027	27.3384	0	0	0	0	0	0	0	0	0	0	0	0	0	0	0	1	0	0	0	0	0	0	0	0	0	0	0	0	0	0	0	0	0	0	0
3	1997	23.3362	12.062	88.564	1.15949	0	15.6348	2.63453	47.5198	40.6191	5.21121	9.51049	64.3126	27.3595	0	0	0	0	0	0	0	0	0	0	0	0	0	0	0	0	1	0	0	0	0	0	0	0	0	0	0	0	0	0	0	0	0	0	0
3	1998	23.35	12.4948	88.759	1.13226	0	15.6951	2.64207	47.0397	40.0875	5.21895	9.53695	63.0423	27.3905	0	0	0	0	0	0	0	0	0	0	0	0	0	0	0	0	0	1	0	0	0	0	0	0	0	0	0	0	0	0	0	0	0	0	0
3	1999	21.3827	13.7232	88.952	1.11336	0	15.7298	2.64962	46.5536	36.1583	5.24462	9.49138	60.8486	27.4238	0	0	0	0	0	0	0	0	0	0	0	0	0	0	0	0	0	0	1	0	0	0	0	0	0	0	0	0	0	0	0	0	0	0	0
3	2000	22.6224	13.7842	89.142	1.10058	0	15.7398	2.6572	46.0485	35.1561	5.2468	9.47245	60.8894	27.4446	0	0	0	0	0	0	0	0	0	0	0	0	0	0	0	0	0	0	0	1	0	0	0	0	0	0	0	0	0	0	0	0	0	0	0
3	2001	21.8523	14.1563	89.329	1.09208	1	15.7716	2.683	45.4656	32.642	5.28903	9.41644	60.0215	27.4594	0	0	0	0	0	0	0	0	0	0	0	0	0	0	0	0	0	0	0	0	1	0	0	0	0	0	0	0	0	0	0	0	0	0	0
3	2002	41.7527	12.2352	89.51	1.08355	1	15.7767	2.70906	44.9603	32.937	5.28378	9.29026	68.2447	27.4634	0	0	0	0	0	0	0	0	0	0	0	0	0	0	0	0	0	0	0	0	0	1	0	0	0	0	0	0	0	0	0	0	0	0	0
3	2003	40.6447	11.4381	89.686	1.07199	1	15.7659	2.73537	44.4849	36.7987	5.28036	9.36422	68.9864	27.4481	0	0	0	0	0	0	0	0	0	0	0	0	0	0	0	0	0	0	0	0	0	0	1	0	0	0	0	0	0	0	0	0	0	0	0
3	2004	40.6926	11.1146	89.86	1.05539	0	15.7519	2.76194	43.9791	39.3546	5.27238	9.44011	67.5205	27.4459	0	0	0	0	0	0	0	0	0	0	0	0	0	0	0	0	0	0	0	0	0	0	0	1	0	0	0	0	0	0	0	0	0	0	0
3	2005	40.5513	12.1419	90.031	1.03628	0	15.7434	2.78876	43.4197	41.374	5.21291	9.51456	66.105	27.4595	0	0	0	0	0	0	0	0	0	0	0	0	0	0	0	0	0	0	0	0	0	0	0	0	1	0	0	0	0	0	0	0	0	0	0
3	2006	40.4335	12.4294	90.2	1.01544	0	15.7829	2.79698	42.9667	42.6267	5.10184	9.58181	64.4461	27.4816	0	0	0	0	0	0	0	0	0	0	0	0	0	0	0	0	0	0	0	0	0	0	0	0	0	1	0	0	0	0	0	0	0	0	0
3	2007	40.9452	12.9893	90.366	0.998859	0	15.8154	2.80521	42.4129	44.428	4.93922	9.65807	63.5153	27.5119	0	0	0	0	0	0	0	0	0	0	0	0	0	0	0	0	0	0	0	0	0	0	0	0	0	0	1	0	0	0	0	0	0	0	0
3	2008	40.4027	13.6335	90.53	0.992593	0	15.8519	2.81348	41.8176	41.5715	4.78356	9.68791	59.6321	27.5551	0	0	0	0	0	0	0	0	0	0	0	0	0	0	0	0	0	0	0	0	0	0	0	0	0	0	0	1	0	0	0	0	0	0	0
3	2009	34.0571	15.9039	90.691	0.999545	0	15.9061	2.82177	41.2738	34.8131	4.67042	9.61691	55.6146	27.6017	0	0	0	0	0	0	0	0	0	0	0	0	0	0	0	0	0	0	0	0	0	0	0	0	0	0	0	0	1	0	0	0	0	0	0
3	2010	34.971	15.1637	90.849	0.752213	0	15.9874	2.83008	40.8285	37.7124	4.43732	9.70583	55.9308	27.6239	0	0	0	0	0	0	0	0	0	0	0	0	0	0	0	0	0	0	0	0	0	0	0	0	0	0	0	0	0	1	0	0	0	0	0
3	2011	35.2062	15.689	90.99	1.15306	0	16.1191	2.85854	40.4226	36.2412	4.27197	9.75261	52.6876	27.6622	0	0	0	0	0	0	0	0	0	0	0	0	0	0	0	0	0	0	0	0	0	0	0	0	0	0	0	0	0	0	1	0	0	0	0
3	2012	30.5265	16.6454	91.121	1.13691	0	16.265	2.88729	40.1142	31.0966	4.14999	9.73092	47.9821	27.7115	0	0	0	0	0	0	0	0	0	0	0	0	0	0	0	0	0	0	0	0	0	0	0	0	0	0	0	0	0	0	0	1	0	0	0
3	2013	29.3339	16.8062	91.249	1.11911	0	16.4222	2.91633	39.8701	29.1385	4.06296	9.7435	45.6082	27.7495	0	0	0	0	0	0	0	0	0	0	0	0	0	0	0	0	0	0	0	0	0	0	0	0	0	0	0	0	0	0	0	0	1	0	0
3	2014	28.4068	16.9499	91.377	1.09946	0	16.5841	2.94566	39.6281	27.3833	3.9371	9.70706	45.6082	27.7862	0	0	0	0	0	0	0	0	0	0	0	0	0	0	0	0	0	0	0	0	0	0	0	0	0	0	0	0	0	0	0	0	0	1	0
3	2015	22.4862	18.0984	91.503	1.078	0	16.7481	2.97529	39.3555	27.353	3.80655	9.72322	45.6082	27.8143	0	0	0	0	0	0	0	0	0	0	0	0	0	0	0	0	0	0	0	0	0	0	0	0	0	0	0	0	0	0	0	0	0	0	1
3	2016	26.0939	17.6546	91.627	1.05718	0	16.9527	3.00521	39.1496	26.1023	3.69162	9.69426	45.6082	27.8427	0	0	0	0	0	0	0	0	0	0	0	0	0	0	0	0	0	0	0	0	0	0	0	0	0	0	0	0	0	0	0	0	0	0	0
3	2017	25.2896	17.6969	91.749	1.03713	0	17.149	3.03544	38.8973	26.2523	3.584	9.71213	45.6082	27.8652	0	0	0	0	0	0	0	0	0	0	0	0	0	0	0	0	0	0	0	0	0	0	0	0	0	0	0	0	0	0	0	0	0	0	0
4	1981	14.8972	13.1826	20.118	1.28095	0	7.99081	1.75907	57.6112	23.408	0.148051	7.30178	40.7831	28.5741	1	0	0	0	0	0	0	0	0	0	0	0	0	0	0	0	0	0	0	0	0	0	0	0	0	0	0	0	0	0	0	0	0	0	0
4	1982	19.693	13.2082	20.902	1.47267	0	8.09548	1.78097	54.9192	24.2647	0.148365	7.37505	40.7831	28.6261	0	1	0	0	0	0	0	0	0	0	0	0	0	0	0	0	0	0	0	0	0	0	0	0	0	0	0	0	0	0	0	0	0	0	0
4	1983	17.9211	13.9557	21.545	1.44495	0	8.1835	1.80315	52.3957	24.5649	0.148784	7.42873	40.7831	28.682	0	0	1	0	0	0	0	0	0	0	0	0	0	0	0	0	0	0	0	0	0	0	0	0	0	0	0	0	0	0	0	0	0	0	0
4	1984	19.0326	15.0731	22.203	1.31207	0	8.252	1.8256	50.0791	25.7569	0.149268	7.5218	40.7831	28.7408	0	0	0	1	0	0	0	0	0	0	0	0	0	0	0	0	0	0	0	0	0	0	0	0	0	0	0	0	0	0	0	0	0	0	0
4	1985	20.7129	14.2139	22.874	1.3617	0	8.30277	1.84833	48.06	26.2307	0.149903	7.59102	40.7831	28.8054	0	0	0	0	1	0	0	0	0	0	0	0	0	0	0	0	0	0	0	0	0	0	0	0	0	0	0	0	0	0	0	0	0	0	0
4	1986	19.8815	13.852	23.559	1.4874	0	8.36218	1.86939	46.7435	25.9542	0.150791	7.63978	40.7831	28.8796	0	0	0	0	0	1	0	0	0	0	0	0	0	0	0	0	0	0	0	0	0	0	0	0	0	0	0	0	0	0	0	0	0	0	0
4	1987	24.8577	13.1086	24.259	1.60361	0	8.40186	1.8907	45.714	26.0996	0.150312	7.70423	40.7831	28.9545	0	0	0	0	0	0	1	0	0	0	0	0	0	0	0	0	0	0	0	0	0	0	0	0	0	0	0	0	0	0	0	0	0	0	0
4	1988	30.0648	12.4979	24.974	1.61007	0	8.43724	1.91224	44.9269	25.5611	0.150121	7.7419	40.7831	29.0292	0	0	0	0	0	0	0	1	0	0	0	0	0	0	0	0	0	0	0	0	0	0	0	0	0	0	0	0	0	0	0	0	0	0	0
4	1989	25.1057	13.1883	25.701	1.53317	0	8.48617	1.93404	44.2241	23.7881	0.150783	7.73432	40.7831	29.1088	0	0	0	0	0	0	0	0	1	0	0	0	0	0	0	0	0	0	0	0	0	0	0	0	0	0	0	0	0	0	0	0	0	0	0
4	1990	24.2731	13.6565	26.442	1.4673	0	8.55906	1.95608	43.4625	22.5081	0.152857	7.7209	40.7831	29.1654	0	0	0	0	0	0	0	0	0	1	0	0	0	0	0	0	0	0	0	0	0	0	0	0	0	0	0	0	0	0	0	0	0	0	0
4	1991	25.9497	14.0016	27.312	1.36443	0	8.659	1.9912	43.4243	22.4677	0.153043	7.75399	40.7831	29.2139	0	0	0	0	0	0	0	0	0	0	1	0	0	0	0	0	0	0	0	0	0	0	0	0	0	0	0	0	0	0	0	0	0	0	0
4	1992	30.1457	14.4407	28.2	1.22554	0	8.76788	2.02695	42.733	22.9978	0.152316	7.82076	40.7831	29.2696	0	0	0	0	0	0	0	0	0	0	0	1	0	0	0	0	0	0	0	0	0	0	0	0	0	0	0	0	0	0	0	0	0	0	0
4	1993	36.0561	14.3527	29.103	1.14962	0	8.88804	2.06334	41.7449	25.1726	0.144006	7.91396	43.3187	29.3442	0	0	0	0	0	0	0	0	0	0	0	0	1	0	0	0	0	0	0	0	0	0	0	0	0	0	0	0	0	0	0	0	0	0	0
4	1994	35.7698	14.0912	30.024	1.13026	0	9.0197	2.10038	40.923	25.1831	0.145026	7.98698	43.8966	29.4414	0	0	0	0	0	0	0	0	0	0	0	0	0	1	0	0	0	0	0	0	0	0	0	0	0	0	0	0	0	0	0	0	0	0	0
4	1995	34.2741	13.3081	30.961	1.08651	0	9.16215	2.13809	40.441	24.6235	0.150314	8.068	43.2649	29.5413	0	0	0	0	0	0	0	0	0	0	0	0	0	0	1	0	0	0	0	0	0	0	0	0	0	0	0	0	0	0	0	0	0	0	0
4	1996	33.8147	13.1982	31.916	1.04814	0	9.33844	2.17208	39.054	22.8962	0.15775	8.13345	41.1609	29.6401	0	0	0	0	0	0	0	0	0	0	0	0	0	0	0	1	0	0	0	0	0	0	0	0	0	0	0	0	0	0	0	0	0	0	0
4	1997	34.533	13.7526	32.883	1.02345	0	9.51735	2.20662	38.4839	21.6919	0.168476	8.16758	41.147	29.7381	0	0	0	0	0	0	0	0	0	0	0	0	0	0	0	0	1	0	0	0	0	0	0	0	0	0	0	0	0	0	0	0	0	0	0
4	1998	32.4247	14.946	33.867	0.95955	1	9.68948	2.2417	38.2182	20.0008	0.178231	8.18026	40.7587	29.8321	0	0	0	0	0	0	0	0	0	0	0	0	0	0	0	0	0	1	0	0	0	0	0	0	0	0	0	0	0	0	0	0	0	0	0
4	1999	33.5246	16.3657	34.865	0.865851	0	9.83925	2.27733	37.5574	18.5317	0.185632	8.22871	39.3723	29.9309	0	0	0	0	0	0	0	0	0	0	0	0	0	0	0	0	0	0	1	0	0	0	0	0	0	0	0	0	0	0	0	0	0	0	0
4	2000	39.4105	16.8384	35.877	0.787957	0	9.95893	2.31354	36.2411	18.7999	0.193253	8.29237	40.8038	30.0238	0	0	0	0	0	0	0	0	0	0	0	0	0	0	0	0	0	0	0	1	0	0	0	0	0	0	0	0	0	0	0	0	0	0	0
4	2001	38.5274	16.4134	37.093	0.726381	0	10.0802	2.32968	35.1721	18.7147	0.205181	8.36052	41.1967	30.1133	0	0	0	0	0	0	0	0	0	0	0	0	0	0	0	0	0	0	0	0	1	0	0	0	0	0	0	0	0	0	0	0	0	0	0
4	2002	42.7474	16.0704	38.425	0.67	0	10.17	2.34594	33.4293	17.9705	0.221873	8.44336	39.6717	30.2057	0	0	0	0	0	0	0	0	0	0	0	0	0	0	0	0	0	0	0	0	0	1	0	0	0	0	0	0	0	0	0	0	0	0	0
4	2003	51.804	15.3142	39.776	0.622861	0	10.2394	2.36232	31.3668	17.8634	0.245453	8.51358	40.1872	30.301	0	0	0	0	0	0	0	0	0	0	0	0	0	0	0	0	0	0	0	0	0	0	1	0	0	0	0	0	0	0	0	0	0	0	0
4	2004	59.5055	14.6253	41.144	0.593933	0	10.3018	2.3788	29.541	18.7967	0.276441	8.60217	42.7116	30.4056	0	0	0	0	0	0	0	0	0	0	0	0	0	0	0	0	0	0	0	0	0	0	0	1	0	0	0	0	0	0	0	0	0	0	0
4	2005	62.2079	14.7977	42.522	0.588125	0	10.3687	2.3954	28.2044	19.0403	0.313484	8.70492	43.1781	30.5122	0	0	0	0	0	0	0	0	0	0	0	0	0	0	0	0	0	0	0	0	0	0	0	0	1	0	0	0	0	0	0	0	0	0	0
4	2006	64.4789	14.8205	43.868	0.558374	0	10.4654	2.40446	27.1361	19.6594	0.357407	8.814	44.2641	30.6197	0	0	0	0	0	0	0	0	0	0	0	0	0	0	0	0	0	0	0	0	0	0	0	0	0	1	0	0	0	0	0	0	0	0	0
4	2007	62.1934	14.6268	45.199	0.522272	0	10.5677	2.41355	26.4461	19.8051	0.410988	8.9148	44.6918	30.7279	0	0	0	0	0	0	0	0	0	0	0	0	0	0	0	0	0	0	0	0	0	0	0	0	0	0	1	0	0	0	0	0	0	0	0
4	2008	57.6127	14.4856	46.539	0.512387	0	10.6875	2.42267	26.056	19.1776	0.470804	8.98248	44.7924	30.8352	0	0	0	0	0	0	0	0	0	0	0	0	0	0	0	0	0	0	0	0	0	0	0	0	0	0	0	1	0	0	0	0	0	0	0
4	2009	45.1849	14.753	47.88	0.497381	0	10.8355	2.43183	25.7658	18.7763	0.528863	9.06363	44.7345	30.9412	0	0	0	0	0	0	0	0	0	0	0	0	0	0	0	0	0	0	0	0	0	0	0	0	0	0	0	0	1	0	0	0	0	0	0
4	2010	50.7171	14.587	49.226	0.48296	0	11.0208	2.44102	25.4689	18.982	0.583846	9.18098	45.1745	31.0622	0	0	0	0	0	0	0	0	0	0	0	0	0	0	0	0	0	0	0	0	0	0	0	0	0	0	0	0	0	1	0	0	0	0	0
4	2011	50.7409	15.2389	50.511	0.47915	0	11.2782	2.47547	25.276	18.112	0.643071	9.25308	45.0017	31.1822	0	0	0	0	0	0	0	0	0	0	0	0	0	0	0	0	0	0	0	0	0	0	0	0	0	0	0	0	0	0	1	0	0	0	0
4	2012	48.2675	15.7561	51.765	0.487231	0	11.5519	2.5104	25.103	16.6696	0.720473	9.30256	43.966	31.2963	0	0	0	0	0	0	0	0	0	0	0	0	0	0	0	0	0	0	0	0	0	0	0	0	0	0	0	0	0	0	0	1	0	0	0
4	2013	46.7444	15.884	53.013	0.49371	0	11.8758	2.54583	24.9588	15.6013	0.798491	9.36573	42.8856	31.4057	0	0	0	0	0	0	0	0	0	0	0	0	0	0	0	0	0	0	0	0	0	0	0	0	0	0	0	0	0	0	0	0	1	0	0
4	2014	44.9052	15.817	54.259	0.506312	0	12.2997	2.57462	24.8759	14.6823	0.874824	9.42205	42.1994	31.5117	0	0	0	0	0	0	0	0	0	0	0	0	0	0	0	0	0	0	0	0	0	0	0	0	0	0	0	0	0	0	0	0	0	1	0
4	2015	39.4642	16.2179	55.5	0.508137	0	12.8512	2.59903	24.8626	13.6274	0.947288	9.45465	41.6831	31.6116	0	0	0	0	0	0	0	0	0	0	0	0	0	0	0	0	0	0	0	0	0	0	0	0	0	0	0	0	0	0	0	0	0	0	1
4	2016	36.8944	16.3638	56.736	0.541479	0	13.5765	2.62367	24.9223	12.7857	1.01191	9.48762	41.3747	31.7064	0	0	0	0	0	0	0	0	0	0	0	0	0	0	0	0	0	0	0	0	0	0	0	0	0	0	0	0	0	0	0	0	0	0	0
4	2017	37.6324	16.3249	57.96	0.559121	0	14.4248	2.64854	25.0111	12.1843	1.0588	9.52435	41.3747	31.7968	0	0	0	0	0	0	0	0	0	0	0	0	0	0	0	0	0	0	0	0	0	0	0	0	0	0	0	0	0	0	0	0	0	0	0
5	1981	76.9955	7.42309	18.676	1.56392	0	7.45008	2.15443	59.5181	29.8402	2.33581	7.97949	56.3048	25.156	1	0	0	0	0	0	0	0	0	0	0	0	0	0	0	0	0	0	0	0	0	0	0	0	0	0	0	0	0	0	0	0	0	0	0
5	1982	73.6139	8.30529	18.66	1.48424	0	7.59033	2.18916	58.7374	29.2418	2.47089	8.0152	56.3048	25.2268	0	1	0	0	0	0	0	0	0	0	0	0	0	0	0	0	0	0	0	0	0	0	0	0	0	0	0	0	0	0	0	0	0	0	0
5	1983	67.7601	8.13233	18.644	1.43117	0	7.72721	2.22446	57.8408	28.7125	2.61269	8.04732	56.3048	25.2915	0	0	1	0	0	0	0	0	0	0	0	0	0	0	0	0	0	0	0	0	0	0	0	0	0	0	0	0	0	0	0	0	0	0	0
5	1984	63.5477	7.7628	18.629	1.41344	0	7.86895	2.26032	56.9691	28.5031	2.7286	8.08246	56.3048	25.3481	0	0	0	1	0	0	0	0	0	0	0	0	0	0	0	0	0	0	0	0	0	0	0	0	0	0	0	0	0	0	0	0	0	0	0
5	1985	63.9772	10.2226	18.613	1.4182	0	8.02012	2.29676	56.1674	28.6715	2.80874	8.11723	56.3048	25.3912	0	0	0	0	1	0	0	0	0	0	0	0	0	0	0	0	0	0	0	0	0	0	0	0	0	0	0	0	0	0	0	0	0	0	0
5	1986	59.0476	10.2968	18.597	1.42754	0	8.17207	2.33706	55.2964	28.7608	2.85563	8.14481	56.3048	25.4299	0	0	0	0	0	1	0	0	0	0	0	0	0	0	0	0	0	0	0	0	0	0	0	0	0	0	0	0	0	0	0	0	0	0	0
5	1987	60.8887	9.93173	18.582	1.42255	0	8.32494	2.37806	54.3914	28.2647	2.8687	8.14667	56.3048	25.4634	0	0	0	0	0	0	1	0	0	0	0	0	0	0	0	0	0	0	0	0	0	0	0	0	0	0	0	0	0	0	0	0	0	0	0
5	1988	62.9132	9.84269	18.566	1.39753	0	8.47716	2.41979	53.4512	28.0213	2.86518	8.1601	56.3048	25.4994	0	0	0	0	0	0	0	1	0	0	0	0	0	0	0	0	0	0	0	0	0	0	0	0	0	0	0	0	0	0	0	0	0	0	0
5	1989	64.017	10.4847	18.551	1.34511	1	8.62473	2.46224	52.4631	27.8043	2.84643	8.1662	56.3048	25.5268	0	0	0	0	0	0	0	0	1	0	0	0	0	0	0	0	0	0	0	0	0	0	0	0	0	0	0	0	0	0	0	0	0	0	0
5	1990	68.2439	9.75965	18.535	1.27219	1	8.76565	2.50545	51.4269	28.8491	2.82087	8.214	56.3048	25.5504	0	0	0	0	0	0	0	0	0	1	0	0	0	0	0	0	0	0	0	0	0	0	0	0	0	0	0	0	0	0	0	0	0	0	0
5	1991	67.5959	9.83846	18.52	1.20453	1	8.91371	2.54971	50.2413	29.4979	2.87339	8.24904	56.3048	25.5753	0	0	0	0	0	0	0	0	0	0	1	0	0	0	0	0	0	0	0	0	0	0	0	0	0	0	0	0	0	0	0	0	0	0	0
5	1992	72.8038	9.63406	18.504	1.14023	0	9.04863	2.58335	49.1731	29.9173	2.9198	8.2805	56.3048	25.604	0	0	0	0	0	0	0	0	0	0	0	1	0	0	0	0	0	0	0	0	0	0	0	0	0	0	0	0	0	0	0	0	0	0	0
5	1993	77.1475	9.16617	18.489	1.05438	0	9.17145	2.61399	48.1339	31.0554	3.01983	8.33682	56.3048	25.6335	0	0	0	0	0	0	0	0	0	0	0	0	1	0	0	0	0	0	0	0	0	0	0	0	0	0	0	0	0	0	0	0	0	0	0
5	1994	79.4308	9.67079	18.473	0.942024	0	9.28226	2.64499	47.0154	31.6248	3.10086	8.38236	56.3048	25.6703	0	0	0	0	0	0	0	0	0	0	0	0	0	1	0	0	0	0	0	0	0	0	0	0	0	0	0	0	0	0	0	0	0	0	0
5	1995	81.635	11.4716	18.458	0.816987	0	9.38295	2.67636	45.776	32.9074	3.24626	8.42801	57.6944	25.7087	0	0	0	0	0	0	0	0	0	0	0	0	0	0	1	0	0	0	0	0	0	0	0	0	0	0	0	0	0	0	0	0	0	0	0
5	1996	78.874	10.5479	18.442	0.679464	0	9.39937	2.7129	44.6777	33.0869	3.35003	8.4581	57.8705	25.7432	0	0	0	0	0	0	0	0	0	0	0	0	0	0	0	1	0	0	0	0	0	0	0	0	0	0	0	0	0	0	0	0	0	0	0
5	1997	80.1376	10.3559	18.427	0.562526	0	9.38712	2.74994	43.4321	34.3036	3.46973	8.51493	58.4088	25.7789	0	0	0	0	0	0	0	0	0	0	0	0	0	0	0	0	1	0	0	0	0	0	0	0	0	0	0	0	0	0	0	0	0	0	0
5	1998	78.495	9.79827	18.411	0.505997	0	9.35531	2.78748	42.1213	34.7616	3.5743	8.55628	58.6338	25.8158	0	0	0	0	0	0	0	0	0	0	0	0	0	0	0	0	0	1	0	0	0	0	0	0	0	0	0	0	0	0	0	0	0	0	0
5	1999	78.7515	9.02841	18.396	0.530168	0	9.31589	2.82554	40.9126	34.6836	3.69587	8.59283	58.5264	25.8581	0	0	0	0	0	0	0	0	0	0	0	0	0	0	0	0	0	0	1	0	0	0	0	0	0	0	0	0	0	0	0	0	0	0	0
5	2000	88.6364	10.5109	18.38	0.610655	0	9.27927	2.86411	39.9136	35.936	3.83726	8.6448	59.5299	25.8977	0	0	0	0	0	0	0	0	0	0	0	0	0	0	0	0	0	0	0	1	0	0	0	0	0	0	0	0	0	0	0	0	0	0	0
5	2001	80.8986	10.263	18.365	0.711764	0	9.43384	2.87118	39.1771	34.3105	3.98245	8.62389	60.0927	25.9396	0	0	0	0	0	0	0	0	0	0	0	0	0	0	0	0	0	0	0	0	1	0	0	0	0	0	0	0	0	0	0	0	0	0	0
5	2002	76.3351	12.7188	18.349	0.793975	0	9.59088	2.87827	38.6723	36.484	4.05578	8.65537	63.1204	25.9668	0	0	0	0	0	0	0	0	0	0	0	0	0	0	0	0	0	0	0	0	0	1	0	0	0	0	0	0	0	0	0	0	0	0	0
5	2003	75.3362	12.1605	18.334	0.843931	0	9.75374	2.88538	38.348	36.3169	4.15961	8.70463	61.0491	25.9957	0	0	0	0	0	0	0	0	0	0	0	0	0	0	0	0	0	0	0	0	0	0	1	0	0	0	0	0	0	0	0	0	0	0	0
5	2004	79.4829	12.6298	18.319	0.844921	0	9.92724	2.8925	38.0973	37.1	4.26579	8.7492	61.345	26.0322	0	0	0	0	0	0	0	0	0	0	0	0	0	0	0	0	0	0	0	0	0	0	0	1	0	0	0	0	0	0	0	0	0	0	0
5	2005	73.604	13.0887	18.303	0.810826	0	10.1187	2.89965	37.8599	37.9683	4.43662	8.80164	61.9563	26.0796	0	0	0	0	0	0	0	0	0	0	0	0	0	0	0	0	0	0	0	0	0	0	0	0	1	0	0	0	0	0	0	0	0	0	0
5	2006	71.2612	15.3619	18.288	0.769526	0	10.2738	2.89663	37.9061	39.2011	4.46547	8.86783	62.5468	26.131	0	0	0	0	0	0	0	0	0	0	0	0	0	0	0	0	0	0	0	0	0	0	0	0	0	1	0	0	0	0	0	0	0	0	0
5	2007	68.6065	15.2722	18.272	0.738897	0	10.4205	2.89362	37.8824	39.339	4.55504	8.9262	62.2871	26.1891	0	0	0	0	0	0	0	0	0	0	0	0	0	0	0	0	0	0	0	0	0	0	0	0	0	0	1	0	0	0	0	0	0	0	0
5	2008	63.369	16.1832	18.257	0.712803	0	10.5815	2.89062	37.8154	38.3161	4.50161	8.97687	60.8574	26.25	0	0	0	0	0	0	0	0	0	0	0	0	0	0	0	0	0	0	0	0	0	0	0	0	0	0	0	1	0	0	0	0	0	0	0
5	2009	49.1491	17.6111	18.242	0.695753	0	10.7868	2.88761	37.7687	37.7384	4.33472	9.00469	61.4598	26.3098	0	0	0	0	0	0	0	0	0	0	0	0	0	0	0	0	0	0	0	0	0	0	0	0	0	0	0	0	1	0	0	0	0	0	0
5	2010	46.3639	8.45585	18.226	0.684555	0	11.0606	2.88461	37.7709	38.5063	4.11105	9.07495	61.3395	26.3648	0	0	0	0	0	0	0	0	0	0	0	0	0	0	0	0	0	0	0	0	0	0	0	0	0	0	0	0	0	1	0	0	0	0	0
5	2011	54.9846	8.55948	18.211	0.673547	0	11.6198	2.88163	37.7127	39.7351	4.02871	9.14892	62.0835	26.4261	0	0	0	0	0	0	0	0	0	0	0	0	0	0	0	0	0	0	0	0	0	0	0	0	0	0	0	0	0	0	1	0	0	0	0
5	2012	51.4921	7.62478	18.196	0.128994	0	12.2534	2.87865	37.722	41.495	3.95447	9.23513	64.1108	26.5024	0	0	0	0	0	0	0	0	0	0	0	0	0	0	0	0	0	0	0	0	0	0	0	0	0	0	0	0	0	0	0	1	0	0	0
5	2013	49.2578	7.77392	18.198	0.780301	0	12.9326	2.87568	37.7484	39.0676	4.01523	9.26072	63.2405	26.5825	0	0	0	0	0	0	0	0	0	0	0	0	0	0	0	0	0	0	0	0	0	0	0	0	0	0	0	0	0	0	0	0	1	0	0
5	2014	50.2509	8.37802	18.218	0.933208	0	13.612	2.87272	37.7266	37.6391	4.0757	9.29981	62.635	26.6585	0	0	0	0	0	0	0	0	0	0	0	0	0	0	0	0	0	0	0	0	0	0	0	0	0	0	0	0	0	0	0	0	0	1	0
5	2015	49.5588	8.99269	18.256	0.919811	0	14.2657	2.86977	37.6282	35.521	4.0511	9.33947	60.0101	26.7225	0	0	0	0	0	0	0	0	0	0	0	0	0	0	0	0	0	0	0	0	0	0	0	0	0	0	0	0	0	0	0	0	0	0	1
5	2016	49.6361	8.45897	18.311	1.10498	0	14.8826	2.86683	37.471	35.1177	4.00519	9.37214	60.2755	26.782	0	0	0	0	0	0	0	0	0	0	0	0	0	0	0	0	0	0	0	0	0	0	0	0	0	0	0	0	0	0	0	0	0	0	0
5	2017	50.8868	8.53389	18.384	1.13022	0	15.4631	2.86389	37.2802	34.2681	3.97912	9.39339	60.5187	26.8431	0	0	0	0	0	0	0	0	0	0	0	0	0	0	0	0	0	0	0	0	0	0	0	0	0	0	0	0	0	0	0	0	0	0	0
6	1981	91.4445	15.7374	43.45	2.70825	0	6.72108	1.98035	61.341	25.263	5.25592	8.87911	42.4522	24.112	1	0	0	0	0	0	0	0	0	0	0	0	0	0	0	0	0	0	0	0	0	0	0	0	0	0	0	0	0	0	0	0	0	0	0
6	1982	87.2488	14.555	43.803	2.72227	0	6.77594	2.00959	60.4001	22.7888	5.23597	8.77624	42.4522	24.1395	0	1	0	0	0	0	0	0	0	0	0	0	0	0	0	0	0	0	0	0	0	0	0	0	0	0	0	0	0	0	0	0	0	0	0
6	1983	72.8201	15.1005	44.156	2.72343	0	6.8339	2.03925	59.5551	23.2953	5.19482	8.7772	42.4522	24.1457	0	0	1	0	0	0	0	0	0	0	0	0	0	0	0	0	0	0	0	0	0	0	0	0	0	0	0	0	0	0	0	0	0	0	0
6	1984	68.3535	15.6447	44.542	2.70892	0	6.90408	2.06935	58.9945	24.9192	5.15978	8.82734	42.4522	24.1555	0	0	0	1	0	0	0	0	0	0	0	0	0	0	0	0	0	0	0	0	0	0	0	0	0	0	0	0	0	0	0	0	0	0	0
6	1985	63.1993	15.7513	45.445	2.68447	0	6.99237	2.0999	58.7643	24.5298	5.14118	8.80767	42.4522	24.1784	0	0	0	0	1	0	0	0	0	0	0	0	0	0	0	0	0	0	0	0	0	0	0	0	0	0	0	0	0	0	0	0	0	0	0
6	1986	61.8362	15.3909	46.353	2.65134	0	7.10784	2.1291	58.7293	25.2539	5.12578	8.83497	42.4522	24.2032	0	0	0	0	0	1	0	0	0	0	0	0	0	0	0	0	0	0	0	0	0	0	0	0	0	0	0	0	0	0	0	0	0	0	0
6	1987	67.3988	14.9901	47.264	2.62027	1	7.23372	2.15871	58.9646	25.6544	5.11824	8.85532	42.4522	24.234	0	0	0	0	0	0	1	0	0	0	0	0	0	0	0	0	0	0	0	0	0	0	0	0	0	0	0	0	0	0	0	0	0	0	0
6	1988	69.8355	15.6199	48.177	2.60298	1	7.36978	2.18872	59.3228	25.6061	5.11677	8.8631	42.4522	24.2697	0	0	0	0	0	0	0	1	0	0	0	0	0	0	0	0	0	0	0	0	0	0	0	0	0	0	0	0	0	0	0	0	0	0	0
6	1989	73.583	16.9715	49.089	2.60297	1	7.51365	2.21916	59.5658	26.2583	5.10905	8.89218	42.4522	24.2996	0	0	0	0	0	0	0	0	1	0	0	0	0	0	0	0	0	0	0	0	0	0	0	0	0	0	0	0	0	0	0	0	0	0	0
6	1990	75.2852	18.1599	50.003	2.61185	1	7.66466	2.25002	59.5619	26.1629	5.1116	8.90096	42.4522	24.3382	0	0	0	0	0	0	0	0	0	1	0	0	0	0	0	0	0	0	0	0	0	0	0	0	0	0	0	0	0	0	0	0	0	0	0
6	1991	71.7115	13.0612	50.917	2.61509	1	7.78974	2.27054	59.3555	25.537	5.12308	8.89719	42.4522	24.3848	0	0	0	0	0	0	0	0	0	0	1	0	0	0	0	0	0	0	0	0	0	0	0	0	0	0	0	0	0	0	0	0	0	0	0
6	1992	76.4125	12.0164	51.832	2.60271	0	7.91542	2.29125	58.825	27.0261	5.11619	8.95914	42.4522	24.4161	0	0	0	0	0	0	0	0	0	0	0	1	0	0	0	0	0	0	0	0	0	0	0	0	0	0	0	0	0	0	0	0	0	0	0
6	1993	79.7315	12.6954	52.743	2.57652	0	8.04059	2.31214	58.0357	27.5419	5.14968	9.00185	42.4522	24.4656	0	0	0	0	0	0	0	0	0	0	0	0	1	0	0	0	0	0	0	0	0	0	0	0	0	0	0	0	0	0	0	0	0	0	0
6	1994	78.4023	13.2501	53.653	2.53371	1	8.16381	2.33323	57.0997	27.1598	5.15694	9.02041	42.4522	24.5235	0	0	0	0	0	0	0	0	0	0	0	0	0	1	0	0	0	0	0	0	0	0	0	0	0	0	0	0	0	0	0	0	0	0	0
6	1995	80.2256	12.9092	54.561	2.47572	1	8.28587	2.35451	56.0739	26.7523	5.19393	9.03604	42.4522	24.579	0	0	0	0	0	0	0	0	0	0	0	0	0	0	1	0	0	0	0	0	0	0	0	0	0	0	0	0	0	0	0	0	0	0	0
6	1996	84.4923	13.0611	55.467	2.41943	0	8.39408	2.36828	54.9038	25.6274	5.18435	9.02415	42.4522	24.6343	0	0	0	0	0	0	0	0	0	0	0	0	0	0	0	1	0	0	0	0	0	0	0	0	0	0	0	0	0	0	0	0	0	0	0
6	1997	88.0497	12.5769	56.367	2.3558	0	8.49759	2.38213	53.6785	25.8757	5.17183	9.05474	42.4522	24.6788	0	0	0	0	0	0	0	0	0	0	0	0	0	0	0	0	1	0	0	0	0	0	0	0	0	0	0	0	0	0	0	0	0	0	0
6	1998	92.4899	12.7596	57.264	2.25823	0	8.60065	2.39606	52.3585	26.1722	5.21027	9.09946	42.4522	24.7347	0	0	0	0	0	0	0	0	0	0	0	0	0	0	0	0	0	1	0	0	0	0	0	0	0	0	0	0	0	0	0	0	0	0	0
6	1999	87.9039	13.4193	58.157	2.12102	0	8.70745	2.41007	50.8866	25.2462	5.26998	9.11693	42.4522	24.8094	0	0	0	0	0	0	0	0	0	0	0	0	0	0	0	0	0	0	1	0	0	0	0	0	0	0	0	0	0	0	0	0	0	0	0
6	2000	86.896	13.8259	59.052	1.96092	0	8.82226	2.42417	49.2588	24.5874	5.25403	9.13493	42.4522	24.8734	0	0	0	0	0	0	0	0	0	0	0	0	0	0	0	0	0	0	0	1	0	0	0	0	0	0	0	0	0	0	0	0	0	0	0
6	2001	81.1719	14.4052	60.41	1.79339	0	8.96205	2.44833	47.8048	24.1407	5.25592	9.15131	42.4522	24.9261	0	0	0	0	0	0	0	0	0	0	0	0	0	0	0	0	0	0	0	0	1	0	0	0	0	0	0	0	0	0	0	0	0	0	0
6	2002	80.7746	14.803	61.753	1.64358	0	9.10758	2.47274	46.2112	23.7172	5.20765	9.16726	42.4522	24.9762	0	0	0	0	0	0	0	0	0	0	0	0	0	0	0	0	0	0	0	0	0	1	0	0	0	0	0	0	0	0	0	0	0	0	0
6	2003	83.6948	14.6047	63.08	1.52763	0	9.26047	2.49739	44.5525	23.5254	5.19808	9.19366	42.4522	25.026	0	0	0	0	0	0	0	0	0	0	0	0	0	0	0	0	0	0	0	0	0	0	1	0	0	0	0	0	0	0	0	0	0	0	0
6	2004	85.6321	14.0603	64.388	1.45671	0	9.42261	2.52228	42.9404	23.3503	5.05561	9.22154	42.4522	25.0759	0	0	0	0	0	0	0	0	0	0	0	0	0	0	0	0	0	0	0	0	0	0	0	1	0	0	0	0	0	0	0	0	0	0	0
6	2005	89.6359	13.5745	65.672	1.41818	0	9.59672	2.54742	41.438	23.1626	5.13711	9.24534	42.4522	25.1219	0	0	0	0	0	0	0	0	0	0	0	0	0	0	0	0	0	0	0	0	0	0	0	0	1	0	0	0	0	0	0	0	0	0	0
6	2006	90.2629	13.2028	66.935	1.38829	0	9.771	2.54192	40.0317	23.7298	5.26502	9.30133	42.4522	25.1676	0	0	0	0	0	0	0	0	0	0	0	0	0	0	0	0	0	0	0	0	0	0	0	0	0	1	0	0	0	0	0	0	0	0	0
6	2007	86.9115	12.8168	68.174	1.35352	0	9.95294	2.53644	38.7769	24.4643	5.4259	9.36631	42.4522	25.2156	0	0	0	0	0	0	0	0	0	0	0	0	0	0	0	0	0	0	0	0	0	0	0	0	0	0	1	0	0	0	0	0	0	0	0
6	2008	86.9344	13.5603	69.39	1.31934	0	10.1546	2.53096	37.6399	24.1053	5.60765	9.39857	42.4522	25.2759	0	0	0	0	0	0	0	0	0	0	0	0	0	0	0	0	0	0	0	0	0	0	0	0	0	0	0	1	0	0	0	0	0	0	0
6	2009	70.1778	15.7739	70.575	1.28265	0	10.3924	2.5255	36.5676	22.4044	5.60227	9.37599	42.4522	25.3393	0	0	0	0	0	0	0	0	0	0	0	0	0	0	0	0	0	0	0	0	0	0	0	0	0	0	0	0	1	0	0	0	0	0	0
6	2010	68.2186	16.7592	71.736	1.24506	0	10.6762	2.52005	35.5422	22.5104	5.57005	9.41187	42.4522	25.3829	0	0	0	0	0	0	0	0	0	0	0	0	0	0	0	0	0	0	0	0	0	0	0	0	0	0	0	0	0	1	0	0	0	0	0
6	2011	69.4511	17.1644	72.868	1.20968	0	10.989	2.54592	34.7441	22.4856	5.51531	9.44194	42.4522	25.4262	0	0	0	0	0	0	0	0	0	0	0	0	0	0	0	0	0	0	0	0	0	0	0	0	0	0	0	0	0	0	1	0	0	0	0
6	2012	68.1445	17.0792	73.946	1.17829	0	11.3431	2.56811	33.9634	22.5936	5.51666	9.47701	42.4522	25.4682	0	0	0	0	0	0	0	0	0	0	0	0	0	0	0	0	0	0	0	0	0	0	0	0	0	0	0	0	0	0	0	1	0	0	0
6	2013	65.6184	17.5708	74.97	1.14755	0	11.7301	2.58583	33.23	21.435	5.52763	9.48798	41.2623	25.5149	0	0	0	0	0	0	0	0	0	0	0	0	0	0	0	0	0	0	0	0	0	0	0	0	0	0	0	0	0	0	0	0	1	0	0
6	2014	67.0455	17.5004	75.941	1.11747	0	12.1358	2.60368	32.5803	21.2596	5.50235	9.51135	41.2256	25.5568	0	0	0	0	0	0	0	0	0	0	0	0	0	0	0	0	0	0	0	0	0	0	0	0	0	0	0	0	0	0	0	0	0	1	0
6	2015	62.5183	17.4798	76.862	1.08695	0	12.5539	2.62165	32.0233	21.0918	5.47864	9.53615	41.1109	25.5976	0	0	0	0	0	0	0	0	0	0	0	0	0	0	0	0	0	0	0	0	0	0	0	0	0	0	0	0	0	0	0	0	0	0	1
6	2016	63.9275	17.206	77.735	1.05757	0	12.9589	2.63974	31.5834	21.583	5.41597	9.5663	42.0214	25.6372	0	0	0	0	0	0	0	0	0	0	0	0	0	0	0	0	0	0	0	0	0	0	0	0	0	0	0	0	0	0	0	0	0	0	0
6	2017	65.8144	17.1704	78.56	1.02768	0	13.3732	2.65796	31.1937	21.4117	5.33688	9.58744	42.0214	25.6766	0	0	0	0	0	0	0	0	0	0	0	0	0	0	0	0	0	0	0	0	0	0	0	0	0	0	0	0	0	0	0	0	0	0	0
7	1981	19.2198	9.31845	66.37	2.3552	0	6.63786	1.50794	65.1612	17.8584	5.98145	9.24838	48.5394	28.8806	1	0	0	0	0	0	0	0	0	0	0	0	0	0	0	0	0	0	0	0	0	0	0	0	0	0	0	0	0	0	0	0	0	0	0
7	1982	15.8842	10.0057	67.262	2.34185	0	6.65637	1.53482	64.3961	17.2066	5.99744	9.23323	48.5394	28.9261	0	1	0	0	0	0	0	0	0	0	0	0	0	0	0	0	0	0	0	0	0	0	0	0	0	0	0	0	0	0	0	0	0	0	0
7	1983	20.4302	9.66074	68.142	2.30566	0	6.66802	1.56217	63.617	16.1166	6.01509	9.18043	48.5394	28.9617	0	0	1	0	0	0	0	0	0	0	0	0	0	0	0	0	0	0	0	0	0	0	0	0	0	0	0	0	0	0	0	0	0	0	0
7	1984	21.472	8.28479	69.01	2.24179	0	6.68108	1.59001	62.8415	16.6447	6.03562	9.21061	48.5394	28.9821	0	0	0	1	0	0	0	0	0	0	0	0	0	0	0	0	0	0	0	0	0	0	0	0	0	0	0	0	0	0	0	0	0	0	0
7	1985	19.3433	9.86933	69.862	2.15994	0	6.701	1.61835	62.0529	17.6178	6.0474	9.26457	48.5394	29.0008	0	0	0	0	1	0	0	0	0	0	0	0	0	0	0	0	0	0	0	0	0	0	0	0	0	0	0	0	0	0	0	0	0	0	0
7	1986	15.1712	10.6741	70.703	2.07396	0	6.76718	1.63803	61.4475	18.5113	5.98488	9.31606	48.5394	29.0236	0	0	0	0	0	1	0	0	0	0	0	0	0	0	0	0	0	0	0	0	0	0	0	0	0	0	0	0	0	0	0	0	0	0	0
7	1987	15.6526	12.1636	71.529	1.99482	0	6.82912	1.65794	60.7054	18.4925	5.83075	9.3308	48.5394	29.0593	0	0	0	0	0	0	1	0	0	0	0	0	0	0	0	0	0	0	0	0	0	0	0	0	0	0	0	0	0	0	0	0	0	0	0
7	1988	16.5808	12.5919	72.342	1.92323	0	6.89107	1.6781	59.8671	17.9038	5.74831	9.31097	48.5394	29.0911	0	0	0	0	0	0	0	1	0	0	0	0	0	0	0	0	0	0	0	0	0	0	0	0	0	0	0	0	0	0	0	0	0	0	0
7	1989	14.3909	15.4991	73.139	1.86296	0	6.95866	1.69851	58.9734	18.0027	5.7043	9.32345	48.5394	29.1167	0	0	0	0	0	0	0	0	1	0	0	0	0	0	0	0	0	0	0	0	0	0	0	0	0	0	0	0	0	0	0	0	0	0	0
7	1990	15.1618	19.2921	73.922	1.81152	1	7.03498	1.71669	58.0372	16.8035	5.72231	9.26086	48.5394	29.1411	0	0	0	0	0	0	0	0	0	1	0	0	0	0	0	0	0	0	0	0	0	0	0	0	0	0	0	0	0	0	0	0	0	0	0
7	1991	16.5909	17.8997	74.69	1.75942	1	7.16547	1.74463	56.9321	16.6877	5.52746	9.25351	48.5394	29.1583	0	0	0	0	0	0	0	0	0	0	1	0	0	0	0	0	0	0	0	0	0	0	0	0	0	0	0	0	0	0	0	0	0	0	0
7	1992	19.2533	17.063	75.444	1.70734	1	7.29903	1.77302	55.8887	16.1895	5.40655	9.22703	48.5394	29.1792	0	0	0	0	0	0	0	0	0	0	0	1	0	0	0	0	0	0	0	0	0	0	0	0	0	0	0	0	0	0	0	0	0	0	0
7	1993	19.5993	17.664	76.181	1.66486	1	7.42591	1.80187	54.8301	17.5113	5.22746	9.25761	50.8432	29.1943	0	0	0	0	0	0	0	0	0	0	0	0	1	0	0	0	0	0	0	0	0	0	0	0	0	0	0	0	0	0	0	0	0	0	0
7	1994	19.3329	15.8318	76.903	1.63379	1	7.53337	1.83119	53.6747	17.4879	5.1137	9.29815	48.8316	29.2122	0	0	0	0	0	0	0	0	0	0	0	0	0	1	0	0	0	0	0	0	0	0	0	0	0	0	0	0	0	0	0	0	0	0	0
7	1995	16.9845	20.9279	77.61	1.60972	1	7.6175	1.86099	52.4115	15.5239	5.03899	9.32342	42.6603	29.2375	0	0	0	0	0	0	0	0	0	0	0	0	0	0	1	0	0	0	0	0	0	0	0	0	0	0	0	0	0	0	0	0	0	0	0
7	1996	15.6356	19.7508	78.302	1.58884	1	7.72641	1.89645	51.2236	15.7448	5.08889	9.32881	43.5776	29.266	0	0	0	0	0	0	0	0	0	0	0	0	0	0	0	1	0	0	0	0	0	0	0	0	0	0	0	0	0	0	0	0	0	0	0
7	1997	16.5762	19.5353	79.048	1.56372	1	7.81257	1.93258	49.9616	16.6795	5.1988	9.34637	45.8884	29.2932	0	0	0	0	0	0	0	0	0	0	0	0	0	0	0	0	1	0	0	0	0	0	0	0	0	0	0	0	0	0	0	0	0	0	0
7	1998	16.4386	20.0705	79.781	1.52896	1	7.89145	1.9694	48.6684	15.9564	5.28444	9.33143	45.2721	29.3243	0	0	0	0	0	0	0	0	0	0	0	0	0	0	0	0	0	1	0	0	0	0	0	0	0	0	0	0	0	0	0	0	0	0	0
7	1999	20.9822	19.7827	80.496	1.48111	0	7.98329	2.00693	47.4034	15.6244	5.28543	9.31916	45.4883	29.3526	0	0	0	0	0	0	0	0	0	0	0	0	0	0	0	0	0	0	1	0	0	0	0	0	0	0	0	0	0	0	0	0	0	0	0
7	2000	22.6398	18.7678	81.192	1.42417	0	8.09903	2.04517	46.1919	16.2295	5.37215	9.34708	46.2193	29.3727	0	0	0	0	0	0	0	0	0	0	0	0	0	0	0	0	0	0	0	1	0	0	0	0	0	0	0	0	0	0	0	0	0	0	0
7	2001	26.9363	19.3433	81.553	1.36696	0	8.26603	2.0859	45.1761	15.8321	5.41775	9.34645	45.4853	29.3946	0	0	0	0	0	0	0	0	0	0	0	0	0	0	0	0	0	0	0	0	1	0	0	0	0	0	0	0	0	0	0	0	0	0	0
7	2002	27.6184	19.8097	81.88	1.31274	0	8.45225	2.12745	44.1257	16.347	5.40066	9.35956	46.693	29.415	0	0	0	0	0	0	0	0	0	0	0	0	0	0	0	0	0	0	0	0	0	1	0	0	0	0	0	0	0	0	0	0	0	0	0
7	2003	28.1404	19.0775	82.203	1.25738	0	8.64764	2.16983	43.0756	16.4034	5.39765	9.35838	47.0422	29.4304	0	0	0	0	0	0	0	0	0	0	0	0	0	0	0	0	0	0	0	0	0	0	1	0	0	0	0	0	0	0	0	0	0	0	0
7	2004	29.6783	18.4676	82.521	1.20129	0	8.83665	2.21305	42.0536	17.2895	5.52003	9.40114	47.4773	29.4418	0	0	0	0	0	0	0	0	0	0	0	0	0	0	0	0	0	0	0	0	0	0	0	1	0	0	0	0	0	0	0	0	0	0	0
7	2005	27.0868	18.89	82.834	1.14588	0	9.0128	2.25713	41.0634	17.1979	5.62779	9.4212	46.4554	29.4568	0	0	0	0	0	0	0	0	0	0	0	0	0	0	0	0	0	0	0	0	0	0	0	0	1	0	0	0	0	0	0	0	0	0	0
7	2006	26.0417	19.0389	83.143	1.0902	0	9.20103	2.29881	40.0404	17.4207	5.68163	9.44915	45.9529	29.4719	0	0	0	0	0	0	0	0	0	0	0	0	0	0	0	0	0	0	0	0	0	0	0	0	0	1	0	0	0	0	0	0	0	0	0
7	2007	25.2926	18.943	83.448	1.03786	0	9.37862	2.34126	39.081	18.1058	5.70412	9.4977	45.8484	29.49	0	0	0	0	0	0	0	0	0	0	0	0	0	0	0	0	0	0	0	0	0	0	0	0	0	0	1	0	0	0	0	0	0	0	0
7	2008	27.2576	18.8394	83.749	0.994312	0	9.55776	2.38449	38.1577	18.2388	5.7753	9.53745	45.033	29.5145	0	0	0	0	0	0	0	0	0	0	0	0	0	0	0	0	0	0	0	0	0	0	0	0	0	0	0	1	0	0	0	0	0	0	0
7	2009	22.106	19.6506	84.044	0.961948	0	9.75432	2.42852	37.2375	17.1562	5.8077	9.52657	43.7533	29.5456	0	0	0	0	0	0	0	0	0	0	0	0	0	0	0	0	0	0	0	0	0	0	0	0	0	0	0	0	1	0	0	0	0	0	0
7	2010	22.7722	19.0169	84.335	0.937957	0	9.97839	2.47336	36.3149	18.37	5.83035	9.58977	44.7543	29.5724	0	0	0	0	0	0	0	0	0	0	0	0	0	0	0	0	0	0	0	0	0	0	0	0	0	0	0	0	0	1	0	0	0	0	0
7	2011	23.9344	18.6693	84.631	0.915963	0	10.241	2.5609	35.4163	18.2076	5.87176	9.61959	44.2983	29.61	0	0	0	0	0	0	0	0	0	0	0	0	0	0	0	0	0	0	0	0	0	0	0	0	0	0	0	0	0	0	1	0	0	0	0
7	2012	25.1143	18.5301	84.923	0.893531	0	10.5224	2.62187	34.5572	17.478	5.93209	9.62968	43.4179	29.6499	0	0	0	0	0	0	0	0	0	0	0	0	0	0	0	0	0	0	0	0	0	0	0	0	0	0	0	0	0	0	0	1	0	0	0
7	2013	25.786	18.8925	85.209	0.873603	0	10.8262	2.6843	33.734	17.172	5.96303	9.65055	42.9686	29.6867	0	0	0	0	0	0	0	0	0	0	0	0	0	0	0	0	0	0	0	0	0	0	0	0	0	0	0	0	0	0	0	0	1	0	0
7	2014	24.6854	19.1535	85.492	0.855792	0	11.157	2.74822	32.9547	16.6948	6.0029	9.64702	43.1896	29.7251	0	0	0	0	0	0	0	0	0	0	0	0	0	0	0	0	0	0	0	0	0	0	0	0	0	0	0	0	0	0	0	0	0	1	0
7	2015	26.9536	19.7768	85.77	0.838848	0	11.5186	2.81366	32.2295	15.0976	5.91855	9.60021	41.8802	29.7564	0	0	0	0	0	0	0	0	0	0	0	0	0	0	0	0	0	0	0	0	0	0	0	0	0	0	0	0	0	0	0	0	0	0	1
7	2016	24.5337	20.3793	86.042	0.823748	0	11.9194	2.88066	31.6582	14.3523	5.97771	9.55673	41.9807	29.7742	0	0	0	0	0	0	0	0	0	0	0	0	0	0	0	0	0	0	0	0	0	0	0	0	0	0	0	0	0	0	0	0	0	0	0
7	2017	24.3277	20.1685	86.309	0.807147	0	12.3446	2.94925	31.1055	14.4321	6.01087	9.55847	42.2005	29.7837	0	0	0	0	0	0	0	0	0	0	0	0	0	0	0	0	0	0	0	0	0	0	0	0	0	0	0	0	0	0	0	0	0	0	0
8	1981	21.1416	9.84053	45.189	2.27616	0	8.36545	1.51284	70.4358	27.8288	2.44509	9.039	61.5002	27.4539	1	0	0	0	0	0	0	0	0	0	0	0	0	0	0	0	0	0	0	0	0	0	0	0	0	0	0	0	0	0	0	0	0	0	0
8	1982	26.8809	9.94358	46.997	2.27887	1	8.19677	1.55796	69.5195	27.7705	2.4451	9.05122	61.5002	27.491	0	1	0	0	0	0	0	0	0	0	0	0	0	0	0	0	0	0	0	0	0	0	0	0	0	0	0	0	0	0	0	0	0	0	0
8	1983	29.0311	9.38817	48.812	2.2516	1	8.00548	1.60442	68.5075	28.0897	2.44514	9.0772	61.5002	27.5281	0	0	1	0	0	0	0	0	0	0	0	0	0	0	0	0	0	0	0	0	0	0	0	0	0	0	0	0	0	0	0	0	0	0	0
8	1984	35.2801	8.33564	50.634	2.18668	1	7.8356	1.65227	67.3883	28.8852	2.4452	9.1203	61.5002	27.5651	0	0	0	1	0	0	0	0	0	0	0	0	0	0	0	0	0	0	0	0	0	0	0	0	0	0	0	0	0	0	0	0	0	0	0
8	1985	34.827	7.51549	52.448	2.09736	0	7.71	1.70155	66.1629	29.0167	2.4453	9.14086	61.5002	27.6021	0	0	0	0	1	0	0	0	0	0	0	0	0	0	0	0	0	0	0	0	0	0	0	0	0	0	0	0	0	0	0	0	0	0	0
8	1986	29.4145	7.58801	53.93	2.00405	0	7.66183	1.72278	65.1837	29.9251	2.44542	9.18862	61.5002	27.6391	0	0	0	0	0	1	0	0	0	0	0	0	0	0	0	0	0	0	0	0	0	0	0	0	0	0	0	0	0	0	0	0	0	0	0
8	1987	33.3383	7.82287	55.261	1.92121	0	7.64112	1.74236	64.0308	31.5749	2.44557	9.26002	61.5002	27.676	0	0	0	0	0	0	1	0	0	0	0	0	0	0	0	0	0	0	0	0	0	0	0	0	0	0	0	0	0	0	0	0	0	0	0
8	1988	36.2068	7.61264	56.587	1.84745	0	7.64686	1.76215	62.7532	31.0756	2.44575	9.26253	61.5002	27.7129	0	0	0	0	0	0	0	1	0	0	0	0	0	0	0	0	0	0	0	0	0	0	0	0	0	0	0	0	0	0	0	0	0	0	0
8	1989	33.9837	9.34336	57.899	1.7873	0	7.67618	1.78218	61.415	30.0251	2.44596	9.24717	61.5002	27.7498	0	0	0	0	0	0	0	0	1	0	0	0	0	0	0	0	0	0	0	0	0	0	0	0	0	0	0	0	0	0	0	0	0	0	0
8	1990	30.943	10.961	59.203	1.7384	0	7.72858	1.80243	60.0556	31.6162	2.44619	9.3183	61.5002	27.7867	0	0	0	0	0	0	0	0	0	1	0	0	0	0	0	0	0	0	0	0	0	0	0	0	0	0	0	0	0	0	0	0	0	0	0
8	1991	30.476	12.4193	59.976	1.68965	0	7.83294	1.81267	58.7167	30.7542	2.44645	9.31063	61.5002	27.8236	0	0	0	0	0	0	0	0	0	0	1	0	0	0	0	0	0	0	0	0	0	0	0	0	0	0	0	0	0	0	0	0	0	0	0
8	1992	31.7374	12.925	60.518	1.64279	0	7.9488	1.82296	57.3862	31.4154	2.44673	9.35232	61.5002	27.8604	0	0	0	0	0	0	0	0	0	0	0	1	0	0	0	0	0	0	0	0	0	0	0	0	0	0	0	0	0	0	0	0	0	0	0
8	1993	33.0171	12.8939	61.055	1.61006	0	8.08282	1.83332	56.0624	32.7144	2.44703	9.41357	61.5002	27.8973	0	0	0	0	0	0	0	0	0	0	0	0	1	0	0	0	0	0	0	0	0	0	0	0	0	0	0	0	0	0	0	0	0	0	0
8	1994	41.7459	11.6574	61.59	1.59418	0	8.24414	1.84373	54.7529	29.8115	2.44736	9.34153	61.5002	27.9341	0	0	0	0	0	0	0	0	0	0	0	0	0	1	0	0	0	0	0	0	0	0	0	0	0	0	0	0	0	0	0	0	0	0	0
8	1995	44.2426	10.7858	62.123	1.58943	0	8.43596	1.8542	53.4815	30.8004	2.44771	9.39508	61.5002	27.9709	0	0	0	0	0	0	0	0	0	0	0	0	0	0	1	0	0	0	0	0	0	0	0	0	0	0	0	0	0	0	0	0	0	0	0
8	1996	49.3693	11.5708	62.653	1.58909	0	8.67226	1.88182	52.3557	31.7673	2.44807	9.4469	61.5002	28.0077	0	0	0	0	0	0	0	0	0	0	0	0	0	0	0	1	0	0	0	0	0	0	0	0	0	0	0	0	0	0	0	0	0	0	0
8	1997	54.9703	12.2594	63.179	1.58487	0	8.92654	1.90986	51.3043	32.9251	2.44846	9.50363	61.5002	28.0445	0	0	0	0	0	0	0	0	0	0	0	0	0	0	0	0	1	0	0	0	0	0	0	0	0	0	0	0	0	0	0	0	0	0	0
8	1998	40.3954	10.6132	63.703	1.5729	0	9.18298	1.93831	50.3061	32.7173	2.44887	9.51836	61.5002	28.0813	0	0	0	0	0	0	0	0	0	0	0	0	0	0	0	0	0	1	0	0	0	0	0	0	0	0	0	0	0	0	0	0	0	0	0
8	1999	37.6649	12.6686	64.223	1.54953	0	9.41897	1.96719	49.3251	29.3021	2.48292	9.46852	59.5951	28.1257	0	0	0	0	0	0	0	0	0	0	0	0	0	0	0	0	0	0	1	0	0	0	0	0	0	0	0	0	0	0	0	0	0	0	0
8	2000	42.3544	11.9287	64.741	1.5181	1	9.62327	1.9965	48.3431	30.6913	2.46528	9.517	60.2601	28.1541	0	0	0	0	0	0	0	0	0	0	0	0	0	0	0	0	0	0	0	1	0	0	0	0	0	0	0	0	0	0	0	0	0	0	0
8	2001	49.8715	12.6459	65.34	1.49423	1	9.79974	2.01745	47.5644	28.7228	2.4673	9.44006	62.541	28.1956	0	0	0	0	0	0	0	0	0	0	0	0	0	0	0	0	0	0	0	0	1	0	0	0	0	0	0	0	0	0	0	0	0	0	0
8	2002	47.9824	12.8357	65.974	1.47388	0	9.94672	2.03862	46.692	29.831	2.44352	9.48706	62.0312	28.2113	0	0	0	0	0	0	0	0	0	0	0	0	0	0	0	0	0	0	0	0	0	1	0	0	0	0	0	0	0	0	0	0	0	0	0
8	2003	46.2251	12.5904	66.602	1.43872	0	10.0745	2.06001	45.7954	30.5788	2.43407	9.52981	61.5834	28.2364	0	0	0	0	0	0	0	0	0	0	0	0	0	0	0	0	0	0	0	0	0	0	1	0	0	0	0	0	0	0	0	0	0	0	0
8	2004	48.8258	12.3152	67.225	1.38473	0	10.1955	2.08163	44.9531	32.3668	2.49727	9.60552	61.7929	28.2725	0	0	0	0	0	0	0	0	0	0	0	0	0	0	0	0	0	0	0	0	0	0	0	1	0	0	0	0	0	0	0	0	0	0	0
8	2005	46.1424	12.186	67.84	1.32314	0	10.3175	2.10347	44.1888	33.3116	2.65502	9.67779	61.8177	28.3297	0	0	0	0	0	0	0	0	0	0	0	0	0	0	0	0	0	0	0	0	0	0	0	0	1	0	0	0	0	0	0	0	0	0	0
8	2006	48.7629	12.9075	68.45	1.24887	0	10.4391	2.1252	43.4024	33.4509	2.81246	9.73574	62.0192	28.3992	0	0	0	0	0	0	0	0	0	0	0	0	0	0	0	0	0	0	0	0	0	0	0	0	0	1	0	0	0	0	0	0	0	0	0
8	2007	47.8508	13.3897	69.053	1.19279	0	10.5594	2.14715	42.7135	32.1801	3.01158	9.77274	61.3919	28.4767	0	0	0	0	0	0	0	0	0	0	0	0	0	0	0	0	0	0	0	0	0	0	0	0	0	0	1	0	0	0	0	0	0	0	0
8	2008	50.5483	13.5963	69.651	1.19538	0	10.6822	2.16932	42.0786	30.1748	3.18492	9.77007	61.4333	28.551	0	0	0	0	0	0	0	0	0	0	0	0	0	0	0	0	0	0	0	0	0	0	0	0	0	0	0	1	0	0	0	0	0	0	0
8	2009	46.7871	15.6579	70.241	1.27389	0	10.8099	2.19173	41.4502	26.3906	3.30837	9.70763	60.1184	28.6136	0	0	0	0	0	0	0	0	0	0	0	0	0	0	0	0	0	0	0	0	0	0	0	0	0	0	0	0	1	0	0	0	0	0	0
8	2010	46.6945	14.8746	70.825	1.40009	0	10.9456	2.21437	40.8307	27.0396	3.32789	9.77866	58.608	28.6489	0	0	0	0	0	0	0	0	0	0	0	0	0	0	0	0	0	0	0	0	0	0	0	0	0	0	0	0	0	1	0	0	0	0	0
8	2011	53.3042	13.6004	71.402	1.5324	0	11.0862	2.24584	40.3323	28.9473	3.36868	9.86459	59.5956	28.6987	0	0	0	0	0	0	0	0	0	0	0	0	0	0	0	0	0	0	0	0	0	0	0	0	0	0	0	0	0	0	1	0	0	0	0
8	2012	52.8308	14.1261	71.974	1.63296	0	11.2322	2.27776	39.8509	27.4584	3.50598	9.89457	57.6639	28.7649	0	0	0	0	0	0	0	0	0	0	0	0	0	0	0	0	0	0	0	0	0	0	0	0	0	0	0	0	0	0	0	1	0	0	0
8	2013	52.5273	14.0184	72.531	1.6942	0	11.3957	2.31014	39.39	28.4546	3.60693	9.96307	58.3499	28.8265	0	0	0	0	0	0	0	0	0	0	0	0	0	0	0	0	0	0	0	0	0	0	0	0	0	0	0	0	0	0	0	0	1	0	0
8	2014	53.7663	14.02	73.077	1.70197	0	11.5915	2.34298	38.9401	27.4371	3.69171	9.99455	57.4171	28.8953	0	0	0	0	0	0	0	0	0	0	0	0	0	0	0	0	0	0	0	0	0	0	0	0	0	0	0	0	0	0	0	0	0	1	0
8	2015	51.0885	13.8052	73.611	1.66605	0	11.8273	2.37628	38.4778	27.0184	3.81058	10.0352	57.051	28.9616	0	0	0	0	0	0	0	0	0	0	0	0	0	0	0	0	0	0	0	0	0	0	0	0	0	0	0	0	0	0	0	0	0	0	1
8	2016	48.3282	14.7332	74.134	1.63225	0	12.0824	2.41005	38.0097	24.3603	3.92628	10.0506	53.3721	29.0302	0	0	0	0	0	0	0	0	0	0	0	0	0	0	0	0	0	0	0	0	0	0	0	0	0	0	0	0	0	0	0	0	0	0	0
8	2017	55.7622	14.3803	74.644	1.59106	0	12.3697	2.44431	37.4621	25.637	4.02478	10.1059	55.7185	29.0934	0	0	0	0	0	0	0	0	0	0	0	0	0	0	0	0	0	0	0	0	0	0	0	0	0	0	0	0	0	0	0	0	0	0	0
9	1981	27.2694	10.4336	64.408	2.19175	0	6.31672	1.80154	69.5793	28.3041	2.54899	8.86009	52.4263	26.6061	1	0	0	0	0	0	0	0	0	0	0	0	0	0	0	0	0	0	0	0	0	0	0	0	0	0	0	0	0	0	0	0	0	0	0
9	1982	26.1038	10.9224	65.073	2.17718	1	6.35292	1.81441	68.0682	27.1931	2.42375	8.84776	52.4263	26.6556	0	1	0	0	0	0	0	0	0	0	0	0	0	0	0	0	0	0	0	0	0	0	0	0	0	0	0	0	0	0	0	0	0	0	0
9	1983	23.6998	10.9545	65.733	2.15567	0	6.38665	1.82737	66.5371	26.3344	2.30015	8.84182	52.4263	26.7033	0	0	1	0	0	0	0	0	0	0	0	0	0	0	0	0	0	0	0	0	0	0	0	0	0	0	0	0	0	0	0	0	0	0	0
9	1984	24.3487	11.0365	66.387	2.12616	0	6.42695	1.84042	65.1855	26.026	2.08865	8.85351	52.4263	26.748	0	0	0	1	0	0	0	0	0	0	0	0	0	0	0	0	0	0	0	0	0	0	0	0	0	0	0	0	0	0	0	0	0	0	0
9	1985	26.3331	10.6983	67.034	2.09164	0	6.47941	1.85357	64.0838	25.7262	1.96375	8.86319	52.4263	26.7902	0	0	0	0	1	0	0	0	0	0	0	0	0	0	0	0	0	0	0	0	0	0	0	0	0	0	0	0	0	0	0	0	0	0	0
9	1986	30.8306	9.80876	67.566	2.0531	0	6.56248	1.86681	63.0933	26.2947	1.88436	8.89927	52.4263	26.8249	0	0	0	0	0	1	0	0	0	0	0	0	0	0	0	0	0	0	0	0	0	0	0	0	0	0	0	0	0	0	0	0	0	0	0
9	1987	29.8655	9.84069	68.051	2.0171	0	6.65197	1.88015	62.3116	26.6841	1.86655	8.9314	52.4263	26.8625	0	0	0	0	0	0	1	0	0	0	0	0	0	0	0	0	0	0	0	0	0	0	0	0	0	0	0	0	0	0	0	0	0	0	0
9	1988	30.1428	10.0787	68.532	1.99032	0	6.7481	1.89358	61.6526	26.8084	1.85625	8.95133	52.4263	26.8977	0	0	0	0	0	0	0	1	0	0	0	0	0	0	0	0	0	0	0	0	0	0	0	0	0	0	0	0	0	0	0	0	0	0	0
9	1989	31.8216	10.5545	69.008	1.9757	0	6.84991	1.90711	60.9914	26.6297	1.85612	8.96515	52.4263	26.938	0	0	0	0	0	0	0	0	1	0	0	0	0	0	0	0	0	0	0	0	0	0	0	0	0	0	0	0	0	0	0	0	0	0	0
9	1990	34.7778	12.4525	69.481	1.96794	0	6.9574	1.92073	60.2762	26.8711	1.83471	8.9874	52.4263	26.9709	0	0	0	0	0	0	0	0	0	1	0	0	0	0	0	0	0	0	0	0	0	0	0	0	0	0	0	0	0	0	0	0	0	0	0
9	1991	33.5299	11.7593	69.949	1.96162	0	7.08119	1.94368	59.5857	26.652	1.81443	8.9876	52.4263	26.9989	0	0	0	0	0	0	0	0	0	0	1	0	0	0	0	0	0	0	0	0	0	0	0	0	0	0	0	0	0	0	0	0	0	0	0
9	1992	33.6116	13.1328	70.415	1.94853	0	7.2054	1.96691	58.9253	27.1309	1.77158	9.00777	52.4263	27.0207	0	0	0	0	0	0	0	0	0	0	0	1	0	0	0	0	0	0	0	0	0	0	0	0	0	0	0	0	0	0	0	0	0	0	0
9	1993	36.1775	14.0516	70.874	1.924	0	7.33147	1.99041	58.2507	28.2116	1.7298	9.04406	53.0353	27.0487	0	0	0	0	0	0	0	0	0	0	0	0	1	0	0	0	0	0	0	0	0	0	0	0	0	0	0	0	0	0	0	0	0	0	0
9	1994	35.9175	14.4735	71.328	1.88489	0	7.46116	2.01419	57.517	26.4659	1.69617	9.0754	49.501	27.0938	0	0	0	0	0	0	0	0	0	0	0	0	0	1	0	0	0	0	0	0	0	0	0	0	0	0	0	0	0	0	0	0	0	0	0
9	1995	35.4972	14.9484	71.777	1.83562	0	7.59591	2.03826	56.7029	26.809	1.73199	9.10776	50.1484	27.1447	0	0	0	0	0	0	0	0	0	0	0	0	0	0	1	0	0	0	0	0	0	0	0	0	0	0	0	0	0	0	0	0	0	0	0
9	1996	36.0441	17.9945	72.223	1.78227	0	7.7468	2.06262	56.0105	25.7597	1.75284	9.11029	49.489	27.1917	0	0	0	0	0	0	0	0	0	0	0	0	0	0	0	1	0	0	0	0	0	0	0	0	0	0	0	0	0	0	0	0	0	0	0
9	1997	35.5971	19.9213	72.662	1.7311	0	7.89921	2.08726	55.1347	25.6286	1.74861	9.1267	49.6315	27.2334	0	0	0	0	0	0	0	0	0	0	0	0	0	0	0	0	1	0	0	0	0	0	0	0	0	0	0	0	0	0	0	0	0	0	0
9	1998	35.9089	20.3069	73.098	1.68362	1	8.05311	2.1122	54.1669	24.7614	1.72406	9.11555	49.4653	27.2702	0	0	0	0	0	0	0	0	0	0	0	0	0	0	0	0	0	1	0	0	0	0	0	0	0	0	0	0	0	0	0	0	0	0	0
9	1999	36.1493	22.1606	73.53	1.64205	1	8.20744	2.13744	53.2246	23.4731	1.71678	9.05618	50.3888	27.2992	0	0	0	0	0	0	0	0	0	0	0	0	0	0	0	0	0	0	1	0	0	0	0	0	0	0	0	0	0	0	0	0	0	0	0
9	2000	32.6671	16.4729	73.957	1.60375	1	8.36248	2.16298	52.3503	24.9161	1.64064	9.06897	52.1129	27.302	0	0	0	0	0	0	0	0	0	0	0	0	0	0	0	0	0	0	0	1	0	0	0	0	0	0	0	0	0	0	0	0	0	0	0
9	2001	33.9011	16.5662	74.379	1.56724	0	8.51736	2.18431	51.3263	25.0009	1.58362	9.06994	51.5169	27.3037	0	0	0	0	0	0	0	0	0	0	0	0	0	0	0	0	0	0	0	0	1	0	0	0	0	0	0	0	0	0	0	0	0	0	0
9	2002	32.9826	16.0409	74.797	1.52695	0	8.6727	2.20585	50.4301	25.153	1.53566	9.0794	50.8685	27.3097	0	0	0	0	0	0	0	0	0	0	0	0	0	0	0	0	0	0	0	0	0	1	0	0	0	0	0	0	0	0	0	0	0	0	0
9	2003	36.5162	15.6103	75.211	1.47772	0	8.82875	2.2276	49.5692	26.4313	1.51579	9.10306	52.0104	27.3208	0	0	0	0	0	0	0	0	0	0	0	0	0	0	0	0	0	0	0	0	0	0	1	0	0	0	0	0	0	0	0	0	0	0	0
9	2004	35.8634	15.6816	75.62	1.41717	0	8.98451	2.24956	48.6086	27.8656	1.49516	9.14084	52.9218	27.3373	0	0	0	0	0	0	0	0	0	0	0	0	0	0	0	0	0	0	0	0	0	0	0	1	0	0	0	0	0	0	0	0	0	0	0
9	2005	37.4227	13.9562	76.024	1.34977	0	9.14131	2.27175	47.4933	28.6285	1.52978	9.17334	53.0713	27.359	0	0	0	0	0	0	0	0	0	0	0	0	0	0	0	0	0	0	0	0	0	0	0	0	1	0	0	0	0	0	0	0	0	0	0
9	2006	39.6414	13.8806	76.423	1.28873	0	9.28505	2.29415	46.3791	29.6879	1.56914	9.22528	53.0694	27.3875	0	0	0	0	0	0	0	0	0	0	0	0	0	0	0	0	0	0	0	0	0	0	0	0	0	1	0	0	0	0	0	0	0	0	0
9	2007	37.0989	13.73	76.816	1.23448	0	9.42815	2.31677	45.098	30.3433	1.61259	9.27966	52.737	27.4261	0	0	0	0	0	0	0	0	0	0	0	0	0	0	0	0	0	0	0	0	0	0	0	0	0	0	1	0	0	0	0	0	0	0	0
9	2008	39.1676	13.1439	77.204	1.17616	0	9.5802	2.33961	43.7351	30.6483	1.64842	9.30275	53.8885	27.4726	0	0	0	0	0	0	0	0	0	0	0	0	0	0	0	0	0	0	0	0	0	0	0	0	0	0	0	1	0	0	0	0	0	0	0
9	2009	35.1561	13.8041	77.587	1.11249	0	9.75363	2.36268	42.4226	29.0675	1.70809	9.30801	52.8795	27.523	0	0	0	0	0	0	0	0	0	0	0	0	0	0	0	0	0	0	0	0	0	0	0	0	0	0	0	0	1	0	0	0	0	0	0
9	2010	34.2646	13.7602	77.964	1.05065	0	9.95754	2.38598	41.2253	29.0693	1.73484	9.33645	53.1735	27.5674	0	0	0	0	0	0	0	0	0	0	0	0	0	0	0	0	0	0	0	0	0	0	0	0	0	0	0	0	0	1	0	0	0	0	0
9	2011	39.4704	13.3493	78.335	0.968365	0	10.1786	2.41069	40.0059	30.7943	1.73157	9.39058	55.2499	27.6119	0	0	0	0	0	0	0	0	0	0	0	0	0	0	0	0	0	0	0	0	0	0	0	0	0	0	0	0	0	0	1	0	0	0	0
9	2012	38.8352	13.4755	78.701	0.900335	0	10.4222	2.43566	38.9431	29.7277	1.69541	9.42122	54.2336	27.6682	0	0	0	0	0	0	0	0	0	0	0	0	0	0	0	0	0	0	0	0	0	0	0	0	0	0	0	0	0	0	0	1	0	0	0
9	2013	37.9866	14.0973	79.061	0.906921	0	10.6946	2.46088	37.989	29.3998	1.69662	9.45974	54.0449	27.7234	0	0	0	0	0	0	0	0	0	0	0	0	0	0	0	0	0	0	0	0	0	0	0	0	0	0	0	0	0	0	0	0	1	0	0
9	2014	37.4875	14.2438	79.415	1.01049	0	11.0034	2.48637	37.0777	28.4796	1.68717	9.49264	53.0397	27.7795	0	0	0	0	0	0	0	0	0	0	0	0	0	0	0	0	0	0	0	0	0	0	0	0	0	0	0	0	0	0	0	0	0	1	0
9	2015	38.3608	14.8116	79.764	1.17045	0	11.3532	2.51213	36.1925	26.4094	1.68949	9.511	50.6595	27.8391	0	0	0	0	0	0	0	0	0	0	0	0	0	0	0	0	0	0	0	0	0	0	0	0	0	0	0	0	0	0	0	0	0	0	1
9	2016	36.2027	14.5413	80.108	1.36765	0	11.6679	2.53814	35.3521	25.4292	1.70349	9.51755	50.5191	27.8943	0	0	0	0	0	0	0	0	0	0	0	0	0	0	0	0	0	0	0	0	0	0	0	0	0	0	0	0	0	0	0	0	0	0	0
9	2017	35.2829	14.8806	80.446	1.51375	0	12.0144	2.56298	34.5187	24.5766	1.7643	9.51993	50.2962	27.9416	0	0	0	0	0	0	0	0	0	0	0	0	0	0	0	0	0	0	0	0	0	0	0	0	0	0	0	0	0	0	0	0	0	0	0
10	1981	91.211	14.7934	51.164	2.74196	0	7.31206	1.3326	75.4143	13.0018	2.5419	8.57504	44.8499	25.5084	1	0	0	0	0	0	0	0	0	0	0	0	0	0	0	0	0	0	0	0	0	0	0	0	0	0	0	0	0	0	0	0	0	0	0
10	1982	84.3498	16.5224	51.76	2.84854	0	7.43133	1.35405	73.9274	12.042	2.55178	8.54172	44.8499	25.5803	0	1	0	0	0	0	0	0	0	0	0	0	0	0	0	0	0	0	0	0	0	0	0	0	0	0	0	0	0	0	0	0	0	0	0
10	1983	77.084	16.9193	52.356	2.87787	0	7.55709	1.37585	72.4242	11.7253	2.56099	8.55868	44.8499	25.6527	0	0	1	0	0	0	0	0	0	0	0	0	0	0	0	0	0	0	0	0	0	0	0	0	0	0	0	0	0	0	0	0	0	0	0
10	1984	77.2909	16.8704	53.011	2.8133	0	7.70918	1.398	71.0064	11.6781	2.56346	8.58626	44.8499	25.7124	0	0	0	1	0	0	0	0	0	0	0	0	0	0	0	0	0	0	0	0	0	0	0	0	0	0	0	0	0	0	0	0	0	0	0
10	1985	70.2364	17.0412	53.839	2.687	0	7.90396	1.42051	69.7163	11.6411	2.56505	8.61447	44.8499	25.7707	0	0	0	0	1	0	0	0	0	0	0	0	0	0	0	0	0	0	0	0	0	0	0	0	0	0	0	0	0	0	0	0	0	0	0
10	1986	67.4851	17.7755	54.667	2.53611	0	7.94404	1.45175	68.6019	10.9063	2.56031	8.56889	44.8499	25.8157	0	0	0	0	0	1	0	0	0	0	0	0	0	0	0	0	0	0	0	0	0	0	0	0	0	0	0	0	0	0	0	0	0	0	0
10	1987	70.642	16.9477	55.491	2.40347	0	8.02079	1.48367	67.6029	11.1372	2.54739	8.59277	44.8499	25.8426	0	0	0	0	0	0	1	0	0	0	0	0	0	0	0	0	0	0	0	0	0	0	0	0	0	0	0	0	0	0	0	0	0	0	0
10	1988	83.6755	16.5831	56.314	2.30541	0	8.13568	1.5163	66.6317	11.1567	2.52916	8.5858	44.8499	25.857	0	0	0	0	0	0	0	1	0	0	0	0	0	0	0	0	0	0	0	0	0	0	0	0	0	0	0	0	0	0	0	0	0	0	0
10	1989	92.0072	17.263	57.131	2.25696	0	8.27138	1.54964	65.5429	11.4305	2.50972	8.59726	44.8499	25.8667	0	0	0	0	0	0	0	0	1	0	0	0	0	0	0	0	0	0	0	0	0	0	0	0	0	0	0	0	0	0	0	0	0	0	0
10	1990	94.1613	16.3568	57.946	2.23636	0	8.40814	1.58372	64.2529	12.0535	2.49423	8.64327	44.8499	25.882	0	0	0	0	0	0	0	0	0	1	0	0	0	0	0	0	0	0	0	0	0	0	0	0	0	0	0	0	0	0	0	0	0	0	0
10	1991	85.686	16.5711	58.756	2.22393	1	8.54267	1.61379	62.9169	12.2525	2.48317	8.65932	44.8499	25.904	0	0	0	0	0	0	0	0	0	0	1	0	0	0	0	0	0	0	0	0	0	0	0	0	0	0	0	0	0	0	0	0	0	0	0
10	1992	86.0001	16.0013	59.562	2.18301	0	8.65854	1.64442	61.2989	12.9265	2.4364	8.71265	44.8499	25.9256	0	0	0	0	0	0	0	0	0	0	0	1	0	0	0	0	0	0	0	0	0	0	0	0	0	0	0	0	0	0	0	0	0	0	0
10	1993	88.411	16.2579	60.362	2.09167	0	8.77787	1.67564	59.4885	13.0735	2.44883	8.71337	45.8146	25.9572	0	0	0	0	0	0	0	0	0	0	0	0	1	0	0	0	0	0	0	0	0	0	0	0	0	0	0	0	0	0	0	0	0	0	0
10	1994	92.8044	16.3288	61.078	1.9364	0	8.93823	1.70745	57.614	13.6485	2.4571	8.72534	47.8526	25.989	0	0	0	0	0	0	0	0	0	0	0	0	0	1	0	0	0	0	0	0	0	0	0	0	0	0	0	0	0	0	0	0	0	0	0
10	1995	93.7144	16.2892	61.474	1.74082	0	9.1632	1.73225	55.7324	13.6418	2.47793	8.73114	48.1543	26.019	0	0	0	0	0	0	0	0	0	0	0	0	0	0	1	0	0	0	0	0	0	0	0	0	0	0	0	0	0	0	0	0	0	0	0
10	1996	85.7204	15.551	61.87	1.54349	0	9.43055	1.75936	53.8217	14.0791	2.46049	8.78478	47.4546	26.0419	0	0	0	0	0	0	0	0	0	0	0	0	0	0	0	1	0	0	0	0	0	0	0	0	0	0	0	0	0	0	0	0	0	0	0
10	1997	80.5007	16.3376	62.262	1.36943	0	9.73176	1.7869	52.0079	14.3934	2.42398	8.82405	47.0645	26.0645	0	0	0	0	0	0	0	0	0	0	0	0	0	0	0	0	1	0	0	0	0	0	0	0	0	0	0	0	0	0	0	0	0	0	0
10	1998	79.9795	16.4286	62.653	1.21381	0	10.0404	1.81487	50.2057	14.8795	2.41822	8.86035	47.5992	26.091	0	0	0	0	0	0	0	0	0	0	0	0	0	0	0	0	0	1	0	0	0	0	0	0	0	0	0	0	0	0	0	0	0	0	0
10	1999	77.9051	16.2747	63.043	1.08487	0	10.3221	1.84327	48.3314	15.4376	2.41271	8.90793	47.9256	26.1195	0	0	0	0	0	0	0	0	0	0	0	0	0	0	0	0	0	0	1	0	0	0	0	0	0	0	0	0	0	0	0	0	0	0	0
10	2000	82.4559	16.6713	63.432	0.980883	0	10.56	1.87212	46.3809	15.8284	2.39946	8.94022	48.6533	26.1516	0	0	0	0	0	0	0	0	0	0	0	0	0	0	0	0	0	0	0	1	0	0	0	0	0	0	0	0	0	0	0	0	0	0	0
10	2001	89.5519	16.5716	63.818	0.877371	0	10.712	1.90442	44.6042	16.1455	2.3788	8.97881	48.9078	26.1844	0	0	0	0	0	0	0	0	0	0	0	0	0	0	0	0	0	0	0	0	1	0	0	0	0	0	0	0	0	0	0	0	0	0	0
10	2002	85.3417	17.2266	64.202	0.786654	0	10.8258	1.93728	42.7913	16.0221	2.35219	8.9878	49.4873	26.2207	0	0	0	0	0	0	0	0	0	0	0	0	0	0	0	0	0	0	0	0	0	1	0	0	0	0	0	0	0	0	0	0	0	0	0
10	2003	82.3901	17.2011	64.585	0.747117	0	10.9086	1.9707	41.0206	16.1124	2.32933	9.03358	48.7195	26.2527	0	0	0	0	0	0	0	0	0	0	0	0	0	0	0	0	0	0	0	0	0	0	1	0	0	0	0	0	0	0	0	0	0	0	0
10	2004	86.9483	16.9223	64.95	0.771255	0	10.9684	2.00469	39.3977	16.7383	2.30091	9.08376	49.1292	26.2808	0	0	0	0	0	0	0	0	0	0	0	0	0	0	0	0	0	0	0	0	0	0	0	1	0	0	0	0	0	0	0	0	0	0	0
10	2005	90.2512	16.9193	65.237	0.839528	0	11.0116	2.03928	37.9809	17.4095	2.27404	9.11458	50.4633	26.3075	0	0	0	0	0	0	0	0	0	0	0	0	0	0	0	0	0	0	0	0	0	0	0	0	1	0	0	0	0	0	0	0	0	0	0
10	2006	93.9379	16.7087	65.524	0.930114	0	10.9791	2.07381	36.7524	18.1555	2.26	9.16028	51.1484	26.3341	0	0	0	0	0	0	0	0	0	0	0	0	0	0	0	0	0	0	0	0	0	0	0	0	0	1	0	0	0	0	0	0	0	0	0
10	2007	104.075	16.5075	65.809	1.00959	0	10.9366	2.10893	35.7018	18.8135	2.2669	9.21084	51.4536	26.3651	0	0	0	0	0	0	0	0	0	0	0	0	0	0	0	0	0	0	0	0	0	0	0	0	0	0	1	0	0	0	0	0	0	0	0
10	2008	114.355	16.1342	66.093	1.059	0	10.8917	2.14464	34.838	19.5033	2.28553	9.24388	52.7805	26.3981	0	0	0	0	0	0	0	0	0	0	0	0	0	0	0	0	0	0	0	0	0	0	0	0	0	0	0	1	0	0	0	0	0	0	0
10	2009	93.0169	16.6312	66.376	1.06267	0	10.8508	2.18095	34.1755	18.9038	2.2948	9.264	51.3408	26.4325	0	0	0	0	0	0	0	0	0	0	0	0	0	0	0	0	0	0	0	0	0	0	0	0	0	0	0	0	1	0	0	0	0	0	0
10	2010	104.149	16.6171	66.657	1.03541	0	10.8212	2.21788	33.7279	19.0933	2.28007	9.28281	52.1126	26.4666	0	0	0	0	0	0	0	0	0	0	0	0	0	0	0	0	0	0	0	0	0	0	0	0	0	0	0	0	0	1	0	0	0	0	0
10	2011	104.529	18.0006	66.938	0.997673	0	10.8251	2.2733	33.6147	17.2988	2.26964	9.25347	49.8323	26.5012	0	0	0	0	0	0	0	0	0	0	0	0	0	0	0	0	0	0	0	0	0	0	0	0	0	0	0	0	0	0	1	0	0	0	0
10	2012	106.531	18.2195	67.218	0.973861	0	10.8299	2.33011	33.7338	17.5842	2.21206	9.282	49.8323	26.5231	0	0	0	0	0	0	0	0	0	0	0	0	0	0	0	0	0	0	0	0	0	0	0	0	0	0	0	0	0	0	0	1	0	0	0
10	2013	103.45	18.6446	67.495	0.972019	0	10.8663	2.38833	34.019	17.5567	2.18138	9.29509	49.8323	26.5474	0	0	0	0	0	0	0	0	0	0	0	0	0	0	0	0	0	0	0	0	0	0	0	0	0	0	0	0	0	0	0	0	1	0	0
10	2014	100.826	18.6937	67.772	1.00155	0	10.976	2.44801	34.3653	17.5747	2.20189	9.30876	49.8323	26.5701	0	0	0	0	0	0	0	0	0	0	0	0	0	0	0	0	0	0	0	0	0	0	0	0	0	0	0	0	0	0	0	0	0	1	0
10	2015	91.0147	19.5436	68.056	1.04975	0	11.1824	2.50918	34.7071	17.4507	2.22759	9.31006	49.8323	26.589	0	0	0	0	0	0	0	0	0	0	0	0	0	0	0	0	0	0	0	0	0	0	0	0	0	0	0	0	0	0	0	0	0	0	1
10	2016	90.7803	20.493	68.346	1.103	0	11.4848	2.56798	35.2027	17.3281	2.23576	9.30911	49.8323	26.6061	0	0	0	0	0	0	0	0	0	0	0	0	0	0	0	0	0	0	0	0	0	0	0	0	0	0	0	0	0	0	0	0	0	0	0
10	2017	100.004	20.887	68.642	1.13908	0	11.8703	2.61101	35.544	17.3777	2.21491	9.31708	49.8323	26.6226	0	0	0	0	0	0	0	0	0	0	0	0	0	0	0	0	0	0	0	0	0	0	0	0	0	0	0	0	0	0	0	0	0	0	0
11	1981	41.2801	13.1256	65.182	2.46422	0	6.74605	1.96504	77.4016	40.1472	3.09113	8.89082	56.9694	25.9459	1	0	0	0	0	0	0	0	0	0	0	0	0	0	0	0	0	0	0	0	0	0	0	0	0	0	0	0	0	0	0	0	0	0	0
11	1982	41.0705	13.8129	65.61	2.42253	0	6.74743	1.98735	76.4256	37.2668	2.96406	8.86436	56.9694	26.0181	0	1	0	0	0	0	0	0	0	0	0	0	0	0	0	0	0	0	0	0	0	0	0	0	0	0	0	0	0	0	0	0	0	0	0
11	1983	43.2368	13.4518	66.031	2.38407	1	6.74028	2.00991	75.4171	31.5195	2.81249	8.73062	56.9694	26.0757	0	0	1	0	0	0	0	0	0	0	0	0	0	0	0	0	0	0	0	0	0	0	0	0	0	0	0	0	0	0	0	0	0	0	0
11	1984	39.1901	11.7998	66.449	2.35017	0	6.73366	2.03273	74.3576	32.0265	2.63425	8.74256	56.9694	26.0952	0	0	0	1	0	0	0	0	0	0	0	0	0	0	0	0	0	0	0	0	0	0	0	0	0	0	0	0	0	0	0	0	0	0	0
11	1985	44.8787	11.7229	66.864	2.31832	0	6.73278	2.0558	73.2465	32.2077	2.4719	8.73978	56.9694	26.1099	0	0	0	0	1	0	0	0	0	0	0	0	0	0	0	0	0	0	0	0	0	0	0	0	0	0	0	0	0	0	0	0	0	0	0
11	1986	34.5163	12.4309	67.277	2.28747	0	6.79382	2.08478	72.3781	35.0414	2.37248	8.80698	56.9694	26.1157	0	0	0	0	0	1	0	0	0	0	0	0	0	0	0	0	0	0	0	0	0	0	0	0	0	0	0	0	0	0	0	0	0	0	0
11	1987	27.3509	12.2048	67.687	2.25269	0	6.85458	2.11417	71.4548	37.7079	2.33147	8.87727	56.9694	26.1351	0	0	0	0	0	0	1	0	0	0	0	0	0	0	0	0	0	0	0	0	0	0	0	0	0	0	0	0	0	0	0	0	0	0	0
11	1988	33.2218	8.50776	68.095	2.20909	0	6.91482	2.14397	70.4908	33.0889	2.32717	8.75601	56.9694	26.1666	0	0	0	0	0	0	0	1	0	0	0	0	0	0	0	0	0	0	0	0	0	0	0	0	0	0	0	0	0	0	0	0	0	0	0
11	1989	22.5368	8.58436	68.499	2.15467	0	6.97368	2.1742	69.4949	28.4233	2.34307	8.60308	56.9694	26.1872	0	0	0	0	0	0	0	0	1	0	0	0	0	0	0	0	0	0	0	0	0	0	0	0	0	0	0	0	0	0	0	0	0	0	0
11	1990	29.4697	7.27375	68.901	2.0934	0	7.03158	2.20485	68.4641	26.8442	2.3295	8.53103	56.9694	26.1933	0	0	0	0	0	0	0	0	0	1	0	0	0	0	0	0	0	0	0	0	0	0	0	0	0	0	0	0	0	0	0	0	0	0	0
11	1991	26.6593	7.61217	69.3	2.02252	0	7.11472	2.23738	67.5442	27.2796	2.32636	8.53276	56.9694	26.1991	0	0	0	0	0	0	0	0	0	0	1	0	0	0	0	0	0	0	0	0	0	0	0	0	0	0	0	0	0	0	0	0	0	0	0
11	1992	27.9773	7.85956	69.697	1.95411	0	7.19607	2.2704	66.5422	26.9316	2.31793	8.5078	56.9694	26.2066	0	0	0	0	0	0	0	0	0	0	0	1	0	0	0	0	0	0	0	0	0	0	0	0	0	0	0	0	0	0	0	0	0	0	0
11	1993	28.7666	7.98564	70.089	1.9033	0	7.27911	2.3039	65.4887	28.1316	2.28565	8.53987	56.9694	26.2141	0	0	0	0	0	0	0	0	0	0	0	0	1	0	0	0	0	0	0	0	0	0	0	0	0	0	0	0	0	0	0	0	0	0	0
11	1994	28.923	8.79701	70.521	1.87598	0	7.36828	2.3379	64.4038	31.1899	2.25404	8.63719	56.9694	26.227	0	0	0	0	0	0	0	0	0	0	0	0	0	1	0	0	0	0	0	0	0	0	0	0	0	0	0	0	0	0	0	0	0	0	0
11	1995	30.9272	9.87835	70.951	1.85985	0	7.46579	2.37239	63.2842	32.5088	2.2538	8.69009	56.9694	26.257	0	0	0	0	0	0	0	0	0	0	0	0	0	0	1	0	0	0	0	0	0	0	0	0	0	0	0	0	0	0	0	0	0	0	0
11	1996	31.6542	10.3594	71.377	1.85382	0	7.57223	2.42212	62.0423	32.1512	2.28982	8.69915	56.9694	26.2957	0	0	0	0	0	0	0	0	0	0	0	0	0	0	0	1	0	0	0	0	0	0	0	0	0	0	0	0	0	0	0	0	0	0	0
11	1997	33.4695	10.2385	71.798	1.82986	0	7.68173	2.4729	60.7671	33.1174	2.32397	8.74361	56.9694	26.3289	0	0	0	0	0	0	0	0	0	0	0	0	0	0	0	0	1	0	0	0	0	0	0	0	0	0	0	0	0	0	0	0	0	0	0
11	1998	32.953	10.9813	72.216	1.75792	0	7.79287	2.52473	59.4598	31.6458	2.36872	8.72211	56.9694	26.3704	0	0	0	0	0	0	0	0	0	0	0	0	0	0	0	0	0	1	0	0	0	0	0	0	0	0	0	0	0	0	0	0	0	0	0
11	1999	33.2058	11.549	72.631	1.62455	0	7.90302	2.57187	58.1168	30.9547	2.39992	8.7207	56.9694	26.4073	0	0	0	0	0	0	0	0	0	0	0	0	0	0	0	0	0	0	1	0	0	0	0	0	0	0	0	0	0	0	0	0	0	0	0
11	2000	35.538	11.4506	73.042	1.45288	0	8.01146	2.60804	56.7392	30.9952	2.39281	8.73276	56.9694	26.4326	0	0	0	0	0	0	0	0	0	0	0	0	0	0	0	0	0	0	0	1	0	0	0	0	0	0	0	0	0	0	0	0	0	0	0
11	2001	35.0644	11.7172	73.448	1.27432	0	8.17541	2.64082	55.5047	30.5732	2.40518	8.72618	56.9694	26.4525	0	0	0	0	0	0	0	0	0	0	0	0	0	0	0	0	0	0	0	0	1	0	0	0	0	0	0	0	0	0	0	0	0	0	0
11	2002	35.2492	11.165	73.85	1.11942	0	8.33409	2.67401	54.3591	31.8159	2.43367	8.76808	56.9694	26.4657	0	0	0	0	0	0	0	0	0	0	0	0	0	0	0	0	0	0	0	0	0	1	0	0	0	0	0	0	0	0	0	0	0	0	0
11	2003	37.6246	11.5187	74.249	0.99594	0	8.48808	2.70762	53.2852	32.7285	2.46529	8.79893	56.9694	26.4782	0	0	0	0	0	0	0	0	0	0	0	0	0	0	0	0	0	0	0	0	0	0	1	0	0	0	0	0	0	0	0	0	0	0	0
11	2004	41.9361	11.2563	74.644	0.916382	0	8.63756	2.74165	52.2691	33.8483	2.50158	8.83816	56.9694	26.493	0	0	0	0	0	0	0	0	0	0	0	0	0	0	0	0	0	0	0	0	0	0	0	1	0	0	0	0	0	0	0	0	0	0	0
11	2005	47.3573	11.4445	75.034	0.871984	0	8.78382	2.77611	51.2993	35.3354	2.54341	8.89039	56.9694	26.511	0	0	0	0	0	0	0	0	0	0	0	0	0	0	0	0	0	0	0	0	0	0	0	0	1	0	0	0	0	0	0	0	0	0	0
11	2006	51.7851	10.9167	75.421	0.843023	0	8.96951	2.757	50.3648	37.1145	2.58823	8.95455	56.9694	26.5344	0	0	0	0	0	0	0	0	0	0	0	0	0	0	0	0	0	0	0	0	0	0	0	0	0	1	0	0	0	0	0	0	0	0	0
11	2007	55.6881	10.455	75.803	0.81863	0	9.15853	2.73803	49.5196	38.9219	2.64461	9.02812	56.9694	26.5686	0	0	0	0	0	0	0	0	0	0	0	0	0	0	0	0	0	0	0	0	0	0	0	0	0	0	1	0	0	0	0	0	0	0	0
11	2008	58.4338	10.3709	76.052	0.805922	0	9.3528	2.71919	48.7426	40.3913	2.72014	9.1074	56.8645	26.617	0	0	0	0	0	0	0	0	0	0	0	0	0	0	0	0	0	0	0	0	0	0	0	0	0	0	0	1	0	0	0	0	0	0	0
11	2009	48.1119	11.4664	76.241	0.803206	0	9.55286	2.70047	47.9952	36.8463	2.7969	9.11026	54.9229	26.6851	0	0	0	0	0	0	0	0	0	0	0	0	0	0	0	0	0	0	0	0	0	0	0	0	0	0	0	0	1	0	0	0	0	0	0
11	2010	51.6728	10.5258	76.43	0.812933	0	9.75935	2.68189	47.2531	38.9582	2.77282	9.18217	56.7478	26.7421	0	0	0	0	0	0	0	0	0	0	0	0	0	0	0	0	0	0	0	0	0	0	0	0	0	0	0	0	0	1	0	0	0	0	0
11	2011	55.9883	10.3624	76.617	0.811931	0	10.0122	2.69886	46.4685	39.3912	2.77074	9.2354	57.9861	26.8139	0	0	0	0	0	0	0	0	0	0	0	0	0	0	0	0	0	0	0	0	0	0	0	0	0	0	0	0	0	0	1	0	0	0	0
11	2012	52.6199	10.8712	76.804	0.825138	0	10.2836	2.71594	45.5644	37.4621	2.82698	9.28674	55.9621	26.8882	0	0	0	0	0	0	0	0	0	0	0	0	0	0	0	0	0	0	0	0	0	0	0	0	0	0	0	0	0	0	0	1	0	0	0
11	2013	49.7871	11.5009	76.989	0.901475	0	10.5863	2.73312	44.6771	36.0336	2.86898	9.3346	55.1826	26.9699	0	0	0	0	0	0	0	0	0	0	0	0	0	0	0	0	0	0	0	0	0	0	0	0	0	0	0	0	0	0	0	0	1	0	0
11	2014	46.8531	12.4021	77.173	1.05697	0	10.936	2.75041	43.9679	33.439	2.89233	9.34751	54.0747	27.0479	0	0	0	0	0	0	0	0	0	0	0	0	0	0	0	0	0	0	0	0	0	0	0	0	0	0	0	0	0	0	0	0	0	1	0
11	2015	45.1628	12.9656	77.357	1.25619	0	11.3412	2.76781	43.475	32.2487	2.90559	9.36694	53.9765	27.1143	0	0	0	0	0	0	0	0	0	0	0	0	0	0	0	0	0	0	0	0	0	0	0	0	0	0	0	0	0	0	0	0	0	0	1
11	2016	45.3888	13.1637	77.539	1.48316	0	11.5664	2.78533	41.474	32.0902	2.93108	9.39086	54.4519	27.1667	0	0	0	0	0	0	0	0	0	0	0	0	0	0	0	0	0	0	0	0	0	0	0	0	0	0	0	0	0	0	0	0	0	0	0
11	2017	47.5136	13.2123	77.72	1.66193	0	11.8657	2.80295	40.0483	31.8896	2.93879	9.39921	55.115	27.2101	0	0	0	0	0	0	0	0	0	0	0	0	0	0	0	0	0	0	0	0	0	0	0	0	0	0	0	0	0	0	0	0	0	0	0
12	1981	46.5278	13.1944	46.459	2.07794	0	7.55838	1.88364	74.2656	30.3506	1.85928	8.34727	48.3749	24.3689	1	0	0	0	0	0	0	0	0	0	0	0	0	0	0	0	0	0	0	0	0	0	0	0	0	0	0	0	0	0	0	0	0	0	0
12	1982	58.3799	11.7318	47.472	2.03716	0	7.66109	1.91306	74.1342	28.9199	1.84272	8.28233	49.1594	24.3887	0	1	0	0	0	0	0	0	0	0	0	0	0	0	0	0	0	0	0	0	0	0	0	0	0	0	0	0	0	0	0	0	0	0	0
12	1983	52.3885	8.99682	48.486	2.01698	0	7.75663	1.94294	73.8553	24.3118	1.81981	8.21651	43.3218	24.3902	0	0	1	0	0	0	0	0	0	0	0	0	0	0	0	0	0	0	0	0	0	0	0	0	0	0	0	0	0	0	0	0	0	0	0
12	1984	49.4702	13.3096	49.504	2.02416	0	7.8535	1.97329	73.5058	15.9373	1.81011	8.19023	28.4302	24.3853	0	0	0	1	0	0	0	0	0	0	0	0	0	0	0	0	0	0	0	0	0	0	0	0	0	0	0	0	0	0	0	0	0	0	0
12	1985	41.8928	10.5613	50.519	2.04914	0	7.95585	2.00411	73.1268	21.9147	1.79874	8.16004	39.4328	24.3842	0	0	0	0	1	0	0	0	0	0	0	0	0	0	0	0	0	0	0	0	0	0	0	0	0	0	0	0	0	0	0	0	0	0	0
12	1986	47.0437	9.44996	51.535	2.07669	1	8.0354	2.03541	72.9365	25.8203	1.78804	8.11405	47.9785	24.3911	0	0	0	0	0	1	0	0	0	0	0	0	0	0	0	0	0	0	0	0	0	0	0	0	0	0	0	0	0	0	0	0	0	0	0
12	1987	43.8682	11.1883	52.549	2.09702	0	8.10852	2.06721	72.6985	25.5348	1.79414	8.11876	46.6617	24.4001	0	0	0	0	0	0	1	0	0	0	0	0	0	0	0	0	0	0	0	0	0	0	0	0	0	0	0	0	0	0	0	0	0	0	0
12	1988	41.9063	11.3865	53.563	2.11141	0	8.18185	2.09949	72.3991	25.2773	1.82502	8.12681	45.3449	24.4108	0	0	0	0	0	0	0	1	0	0	0	0	0	0	0	0	0	0	0	0	0	0	0	0	0	0	0	0	0	0	0	0	0	0	0
12	1989	45.6547	11.9407	54.571	2.11719	0	8.26232	2.13229	71.9978	25.7456	1.8268	8.14284	44.9983	24.422	0	0	0	0	0	0	0	0	1	0	0	0	0	0	0	0	0	0	0	0	0	0	0	0	0	0	0	0	0	0	0	0	0	0	0
12	1990	46.7033	11.7555	55.577	2.1159	0	8.35324	2.16559	71.4807	27.3956	1.80513	8.16698	46.192	24.4313	0	0	0	0	0	0	0	0	0	1	0	0	0	0	0	0	0	0	0	0	0	0	0	0	0	0	0	0	0	0	0	0	0	0	0
12	1991	48.445	12.0747	56.579	2.11319	0	8.44619	2.19609	71.2548	27.7392	1.79779	8.19716	45.1294	24.4469	0	0	0	0	0	0	0	0	0	0	1	0	0	0	0	0	0	0	0	0	0	0	0	0	0	0	0	0	0	0	0	0	0	0	0
12	1992	49.1109	12.8705	57.541	2.10935	0	8.53788	2.22701	70.8077	26.8137	1.78657	8.19241	44.0103	24.4721	0	0	0	0	0	0	0	0	0	0	0	1	0	0	0	0	0	0	0	0	0	0	0	0	0	0	0	0	0	0	0	0	0	0	0
12	1993	47.4671	13.3704	58.079	2.09946	0	8.62388	2.25837	70.2174	27.0397	1.76597	8.2132	43.9118	24.5032	0	0	0	0	0	0	0	0	0	0	0	0	1	0	0	0	0	0	0	0	0	0	0	0	0	0	0	0	0	0	0	0	0	0	0
12	1994	48.8609	13.5679	58.615	2.08325	1	8.69766	2.29017	69.5778	27.7267	1.74712	8.23803	44.3552	24.5338	0	0	0	0	0	0	0	0	0	0	0	0	0	1	0	0	0	0	0	0	0	0	0	0	0	0	0	0	0	0	0	0	0	0	0
12	1995	49.738	13.5726	59.15	2.06176	0	8.75652	2.32242	68.932	29.4907	1.69209	8.2631	46.1078	24.5566	0	0	0	0	0	0	0	0	0	0	0	0	0	0	1	0	0	0	0	0	0	0	0	0	0	0	0	0	0	0	0	0	0	0	0
12	1996	49.8563	13.3273	59.682	2.0379	0	8.86679	2.35513	68.518	28.8626	1.65251	8.28543	44.5508	24.5865	0	0	0	0	0	0	0	0	0	0	0	0	0	0	0	1	0	0	0	0	0	0	0	0	0	0	0	0	0	0	0	0	0	0	0
12	1997	50.4697	13.9035	60.212	2.0131	0	8.96495	2.38829	68.0539	29.5675	1.61253	8.31366	45.068	24.6223	0	0	0	0	0	0	0	0	0	0	0	0	0	0	0	0	1	0	0	0	0	0	0	0	0	0	0	0	0	0	0	0	0	0	0
12	1998	52.2812	14.2189	60.739	1.9871	0	9.0524	2.42192	67.5267	31.469	1.64107	8.34285	48.1328	24.6748	0	0	0	0	0	0	0	0	0	0	0	0	0	0	0	0	0	1	0	0	0	0	0	0	0	0	0	0	0	0	0	0	0	0	0
12	1999	44.1683	14.7979	61.264	1.96052	0	9.12963	2.45603	66.9073	28.2121	1.7297	8.32751	46.2124	24.7476	0	0	0	0	0	0	0	0	0	0	0	0	0	0	0	0	0	0	1	0	0	0	0	0	0	0	0	0	0	0	0	0	0	0	0
12	2000	45.5978	14.5393	61.787	1.93343	0	9.19871	2.49061	66.1917	26.2189	1.74449	8.33294	43.9879	24.7963	0	0	0	0	0	0	0	0	0	0	0	0	0	0	0	0	0	0	0	1	0	0	0	0	0	0	0	0	0	0	0	0	0	0	0
12	2001	45.2278	15.7241	62.306	1.90577	0	9.28856	2.51988	65.5976	25.7921	1.76041	8.33058	44.141	24.8329	0	0	0	0	0	0	0	0	0	0	0	0	0	0	0	0	0	0	0	0	1	0	0	0	0	0	0	0	0	0	0	0	0	0	0
12	2002	49.3503	15.9679	62.783	1.87708	0	9.37008	2.54949	64.9244	26.6364	1.71728	8.33636	45.2525	24.8501	0	0	0	0	0	0	0	0	0	0	0	0	0	0	0	0	0	0	0	0	0	1	0	0	0	0	0	0	0	0	0	0	0	0	0
12	2003	51.9678	16.5211	63.248	1.84732	0	9.45292	2.57307	64.1877	26.766	1.69326	8.34464	45.4847	24.8771	0	0	0	0	0	0	0	0	0	0	0	0	0	0	0	0	0	0	0	0	0	0	1	0	0	0	0	0	0	0	0	0	0	0	0
12	2004	57.4643	16.2585	63.711	1.8161	0	9.54772	2.59339	63.3996	28.6161	1.64588	8.36737	47.5114	24.8947	0	0	0	0	0	0	0	0	0	0	0	0	0	0	0	0	0	0	0	0	0	0	0	1	0	0	0	0	0	0	0	0	0	0	0
12	2005	67.6419	15.9746	64.17	1.78425	0	9.66043	2.61387	62.5628	30.054	1.54185	8.39279	48.5521	24.9107	0	0	0	0	0	0	0	0	0	0	0	0	0	0	0	0	0	0	0	0	0	0	0	0	1	0	0	0	0	0	0	0	0	0	0
12	2006	74.5378	14.3542	64.628	1.75162	0	9.77403	2.63451	61.7893	33.1275	1.46109	8.42213	52.0436	24.9296	0	0	0	0	0	0	0	0	0	0	0	0	0	0	0	0	0	0	0	0	0	0	0	0	0	1	0	0	0	0	0	0	0	0	0
12	2007	76.0619	14.0587	65.082	1.71993	0	9.89585	2.65532	60.9168	34.3842	1.37189	8.44956	52.8884	24.9531	0	0	0	0	0	0	0	0	0	0	0	0	0	0	0	0	0	0	0	0	0	0	0	0	0	0	1	0	0	0	0	0	0	0	0
12	2008	82.867	13.2774	65.535	1.69108	0	10.025	2.67629	59.9798	36.7573	1.28316	8.49232	54.8994	24.9833	0	0	0	0	0	0	0	0	0	0	0	0	0	0	0	0	0	0	0	0	0	0	0	0	0	0	0	1	0	0	0	0	0	0	0
12	2009	68.6271	14.7088	65.984	1.66611	0	10.1596	2.69742	59.0228	34.7677	1.20592	8.50868	52.3589	25.0246	0	0	0	0	0	0	0	0	0	0	0	0	0	0	0	0	0	0	0	0	0	0	0	0	0	0	0	0	1	0	0	0	0	0	0
12	2010	75.5116	13.8312	66.43	1.6436	0	10.2994	2.71872	58.0697	36.4935	1.13649	8.53268	54.9515	25.0649	0	0	0	0	0	0	0	0	0	0	0	0	0	0	0	0	0	0	0	0	0	0	0	0	0	0	0	0	0	1	0	0	0	0	0
12	2011	82.4804	13.7771	66.874	1.62246	0	10.4599	2.74515	57.0927	36.4552	1.07767	8.56719	54.4718	25.1079	0	0	0	0	0	0	0	0	0	0	0	0	0	0	0	0	0	0	0	0	0	0	0	0	0	0	0	0	0	0	1	0	0	0	0
12	2012	84.9488	13.4396	67.315	1.6	0	10.6205	2.77184	56.1549	36.1536	1.02745	8.60114	54.4859	25.1665	0	0	0	0	0	0	0	0	0	0	0	0	0	0	0	0	0	0	0	0	0	0	0	0	0	0	0	0	0	0	0	1	0	0	0
12	2013	81.2309	13.8415	67.699	1.5746	0	10.7816	2.79878	55.2273	36.2182	0.978138	8.65115	54.0158	25.2218	0	0	0	0	0	0	0	0	0	0	0	0	0	0	0	0	0	0	0	0	0	0	0	0	0	0	0	0	0	0	0	0	1	0	0
12	2014	85.2645	14.707	68.047	1.54497	0	10.9428	2.82599	54.268	35.1085	0.92688	8.68886	52.761	25.2826	0	0	0	0	0	0	0	0	0	0	0	0	0	0	0	0	0	0	0	0	0	0	0	0	0	0	0	0	0	0	0	0	0	1	0
12	2015	67.9328	17.4953	68.393	1.51292	0	11.105	2.85346	53.2635	32.8138	0.882916	8.72116	50.1493	25.3468	0	0	0	0	0	0	0	0	0	0	0	0	0	0	0	0	0	0	0	0	0	0	0	0	0	0	0	0	0	0	0	0	0	0	1
12	2016	56.401	17.4583	68.738	1.48013	0	11.291	2.8812	52.3324	32.1329	0.831385	8.74812	50.1493	25.4095	0	0	0	0	0	0	0	0	0	0	0	0	0	0	0	0	0	0	0	0	0	0	0	0	0	0	0	0	0	0	0	0	0	0	0
12	2017	56.7047	17.0216	69.08	1.44923	0	11.4717	2.90921	51.343	31.5357	0.79021	8.77472	50.1493	25.4694	0	0	0	0	0	0	0	0	0	0	0	0	0	0	0	0	0	0	0	0	0	0	0	0	0	0	0	0	0	0	0	0	0	0	0
13	1981	22.1173	10.201	66.87	2.40044	1	7.61183	1.94414	85.4605	29.8126	5.49471	9.56302	57.191	28.27	1	0	0	0	0	0	0	0	0	0	0	0	0	0	0	0	0	0	0	0	0	0	0	0	0	0	0	0	0	0	0	0	0	0	0
13	1982	24.134	9.85258	67.396	2.35089	1	7.54777	1.96912	83.6326	27.4016	4.50257	9.53241	57.191	28.3472	0	1	0	0	0	0	0	0	0	0	0	0	0	0	0	0	0	0	0	0	0	0	0	0	0	0	0	0	0	0	0	0	0	0	0
13	1983	27.0961	8.39116	67.919	2.29636	1	7.48066	1.99442	81.785	24.9289	4.05807	9.46554	57.191	28.3979	0	0	1	0	0	0	0	0	0	0	0	0	0	0	0	0	0	0	0	0	0	0	0	0	0	0	0	0	0	0	0	0	0	0	0
13	1984	25.6724	8.80251	68.437	2.23498	1	7.42965	2.02005	79.9255	25.2803	3.78215	9.47855	57.191	28.4193	0	0	0	1	0	0	0	0	0	0	0	0	0	0	0	0	0	0	0	0	0	0	0	0	0	0	0	0	0	0	0	0	0	0	0
13	1985	24.3313	8.72146	68.95	2.1697	1	7.40377	2.046	78.0636	25.3652	3.61271	9.4842	57.191	28.4432	0	0	0	0	1	0	0	0	0	0	0	0	0	0	0	0	0	0	0	0	0	0	0	0	0	0	0	0	0	0	0	0	0	0	0
13	1986	29.6062	8.75656	69.459	2.10398	0	7.42213	2.07229	76.1995	23.7525	3.46374	9.4249	57.191	28.4707	0	0	0	0	0	1	0	0	0	0	0	0	0	0	0	0	0	0	0	0	0	0	0	0	0	0	0	0	0	0	0	0	0	0	0
13	1987	31.2623	8.35813	69.963	2.04215	0	7.45468	2.09892	74.4219	23.7752	3.35319	9.42287	57.191	28.4881	0	0	0	0	0	0	1	0	0	0	0	0	0	0	0	0	0	0	0	0	0	0	0	0	0	0	0	0	0	0	0	0	0	0	0
13	1988	38.7903	8.48491	70.462	1.986	0	7.4989	2.12588	72.7088	23.6848	3.30018	9.41538	57.191	28.5043	0	0	0	0	0	0	0	1	0	0	0	0	0	0	0	0	0	0	0	0	0	0	0	0	0	0	0	0	0	0	0	0	0	0	0
13	1989	38.3297	8.32743	70.956	1.9371	0	7.55144	2.1532	71.0378	24.2284	3.291	9.43714	57.191	28.5227	0	0	0	0	0	0	0	0	1	0	0	0	0	0	0	0	0	0	0	0	0	0	0	0	0	0	0	0	0	0	0	0	0	0	0
13	1990	38.5197	8.43075	71.419	1.89313	0	7.61098	2.18086	69.4	24.9377	3.27861	9.46765	57.191	28.5433	0	0	0	0	0	0	0	0	0	1	0	0	0	0	0	0	0	0	0	0	0	0	0	0	0	0	0	0	0	0	0	0	0	0	0
13	1991	35.7865	9.1159	71.816	1.85244	0	7.68531	2.20347	67.9236	25.2916	3.2765	9.49048	57.191	28.5706	0	0	0	0	0	0	0	0	0	0	1	0	0	0	0	0	0	0	0	0	0	0	0	0	0	0	0	0	0	0	0	0	0	0	0
13	1992	35.5535	9.94287	72.209	1.81074	0	7.76755	2.2263	66.4841	25.3674	3.30243	9.50802	57.191	28.6032	0	0	0	0	0	0	0	0	0	0	0	1	0	0	0	0	0	0	0	0	0	0	0	0	0	0	0	0	0	0	0	0	0	0	0
13	1993	27.8279	9.11478	72.598	1.76475	0	7.85608	2.24938	65.1038	25.2926	3.36238	9.52529	57.191	28.6411	0	0	0	0	0	0	0	0	0	0	0	0	1	0	0	0	0	0	0	0	0	0	0	0	0	0	0	0	0	0	0	0	0	0	0
13	1994	30.71	9.46683	72.985	1.7127	1	7.94911	2.27269	63.8341	25.408	3.42136	9.55639	56.5645	28.6738	0	0	0	0	0	0	0	0	0	0	0	0	0	1	0	0	0	0	0	0	0	0	0	0	0	0	0	0	0	0	0	0	0	0	0
13	1995	46.321	8.55116	73.368	1.6576	1	8.04564	2.29625	62.6829	24.9237	3.42619	9.47484	61.3907	28.7099	0	0	0	0	0	0	0	0	0	0	0	0	0	0	1	0	0	0	0	0	0	0	0	0	0	0	0	0	0	0	0	0	0	0	0
13	1996	50.4192	8.11971	73.67	1.60574	1	8.13677	2.32004	61.2091	27.3009	3.41063	9.52432	63.6538	28.7205	0	0	0	0	0	0	0	0	0	0	0	0	0	0	0	1	0	0	0	0	0	0	0	0	0	0	0	0	0	0	0	0	0	0	0
13	1997	48.7774	8.2616	73.929	1.55944	0	8.22762	2.34409	59.8687	28.0766	3.47385	9.57495	62.5341	28.741	0	0	0	0	0	0	0	0	0	0	0	0	0	0	0	0	1	0	0	0	0	0	0	0	0	0	0	0	0	0	0	0	0	0	0
13	1998	50.9961	8.54313	74.186	1.51609	0	8.3175	2.36838	58.642	28.3929	3.55871	9.61014	61.8732	28.7695	0	0	0	0	0	0	0	0	0	0	0	0	0	0	0	0	0	1	0	0	0	0	0	0	0	0	0	0	0	0	0	0	0	0	0
13	1999	50.618	9.17851	74.441	1.47621	0	8.40529	2.39293	57.4889	27.9579	3.68319	9.62254	61.3172	28.8031	0	0	0	0	0	0	0	0	0	0	0	0	0	0	0	0	0	0	1	0	0	0	0	0	0	0	0	0	0	0	0	0	0	0	0
13	2000	52.4327	9.51522	74.722	1.44109	0	8.49249	2.41773	56.3808	27.8533	3.79302	9.65637	60.2779	28.838	0	0	0	0	0	0	0	0	0	0	0	0	0	0	0	0	0	0	0	1	0	0	0	0	0	0	0	0	0	0	0	0	0	0	0
13	2001	47.1661	9.88113	75.045	1.40396	0	8.57695	2.43709	55.0852	26.1174	3.8574	9.63828	58.8256	28.8739	0	0	0	0	0	0	0	0	0	0	0	0	0	0	0	0	0	0	0	0	1	0	0	0	0	0	0	0	0	0	0	0	0	0	0
13	2002	46.6979	10.3777	75.365	1.37301	0	8.66119	2.4566	53.9392	25.7204	3.88482	9.62415	59.5489	28.9011	0	0	0	0	0	0	0	0	0	0	0	0	0	0	0	0	0	0	0	0	0	1	0	0	0	0	0	0	0	0	0	0	0	0	0
13	2003	50.2057	11.0338	75.682	1.36379	0	8.75364	2.47626	52.894	25.6435	3.83867	9.62487	59.9092	28.9244	0	0	0	0	0	0	0	0	0	0	0	0	0	0	0	0	0	0	0	0	0	0	1	0	0	0	0	0	0	0	0	0	0	0	0
13	2004	53.4861	10.4873	75.997	1.38147	0	8.86325	2.49609	51.8946	26.9335	3.76332	9.64951	61.9168	28.9468	0	0	0	0	0	0	0	0	0	0	0	0	0	0	0	0	0	0	0	0	0	0	0	1	0	0	0	0	0	0	0	0	0	0	0
13	2005	53.9381	10.5217	76.308	1.41582	0	8.99451	2.51607	50.9087	27.0731	3.69829	9.65817	62.4007	28.9722	0	0	0	0	0	0	0	0	0	0	0	0	0	0	0	0	0	0	0	0	0	0	0	0	1	0	0	0	0	0	0	0	0	0	0
13	2006	56.0927	10.3444	76.616	1.45621	0	9.08674	2.53621	49.985	27.9899	3.62362	9.68758	63.4802	29	0	0	0	0	0	0	0	0	0	0	0	0	0	0	0	0	0	0	0	0	0	0	0	0	0	1	0	0	0	0	0	0	0	0	0
13	2007	56.7953	10.4054	76.92	1.48606	0	9.19003	2.55652	48.9409	27.8438	3.56342	9.69537	63.7625	29.0324	0	0	0	0	0	0	0	0	0	0	0	0	0	0	0	0	0	0	0	0	0	0	0	0	0	0	1	0	0	0	0	0	0	0	0
13	2008	57.777	10.7295	77.222	1.49537	0	9.3022	2.57142	47.8471	27.3655	3.51308	9.69179	64.1073	29.0664	0	0	0	0	0	0	0	0	0	0	0	0	0	0	0	0	0	0	0	0	0	0	0	0	0	0	0	1	0	0	0	0	0	0	0
13	2009	55.9678	11.917	77.52	1.47676	0	9.42048	2.58526	46.8021	23.6183	3.4164	9.62272	60.5789	29.1028	0	0	0	0	0	0	0	0	0	0	0	0	0	0	0	0	0	0	0	0	0	0	0	0	0	0	0	0	1	0	0	0	0	0	0
13	2010	60.7603	11.7714	77.815	1.43814	0	9.54664	2.59917	45.8556	24.7775	3.29567	9.65825	61.9256	29.1268	0	0	0	0	0	0	0	0	0	0	0	0	0	0	0	0	0	0	0	0	0	0	0	0	0	0	0	0	0	1	0	0	0	0	0
13	2011	63.4697	11.7771	78.111	1.39479	0	9.65417	2.61836	44.9559	25.5607	3.19933	9.68028	63.2158	29.1522	0	0	0	0	0	0	0	0	0	0	0	0	0	0	0	0	0	0	0	0	0	0	0	0	0	0	0	0	0	0	1	0	0	0	0
13	2012	65.7672	11.9467	78.405	1.35529	0	9.76556	2.63769	44.1829	25.9805	3.1499	9.7025	63.8236	29.1813	0	0	0	0	0	0	0	0	0	0	0	0	0	0	0	0	0	0	0	0	0	0	0	0	0	0	0	0	0	0	0	1	0	0	0
13	2013	63.7649	12.1914	78.699	1.31556	0	9.89298	2.65716	43.4923	24.9698	3.14501	9.7028	62.3856	29.2116	0	0	0	0	0	0	0	0	0	0	0	0	0	0	0	0	0	0	0	0	0	0	0	0	0	0	0	0	0	0	0	0	1	0	0
13	2014	64.9254	12.195	78.993	1.27768	0	10.0503	2.67678	42.8109	25.1064	3.12801	9.71768	62.5808	29.237	0	0	0	0	0	0	0	0	0	0	0	0	0	0	0	0	0	0	0	0	0	0	0	0	0	0	0	0	0	0	0	0	0	1	0
13	2015	71.0891	12.3172	79.285	1.24118	0	10.245	2.69654	42.1028	25.1254	3.12556	9.73762	62.2	29.2625	0	0	0	0	0	0	0	0	0	0	0	0	0	0	0	0	0	0	0	0	0	0	0	0	0	0	0	0	0	0	0	0	0	0	1
13	2016	76.0622	12.0104	79.577	1.20325	0	10.4423	2.71645	41.4831	25.5571	3.16978	9.75438	63.1544	29.2894	0	0	0	0	0	0	0	0	0	0	0	0	0	0	0	0	0	0	0	0	0	0	0	0	0	0	0	0	0	0	0	0	0	0	0
13	2017	77.1157	11.6166	79.867	1.16397	0	10.6646	2.7365	40.8046	25.9244	3.21973	9.76323	64.3834	29.3149	0	0	0	0	0	0	0	0	0	0	0	0	0	0	0	0	0	0	0	0	0	0	0	0	0	0	0	0	0	0	0	0	0	0	0
14	1981	27.6288	14.6842	76.273	0.738817	0	13.5474	3.02206	34.1769	12.4224	1.50409	9.96466	38.1589	29.6701	1	0	0	0	0	0	0	0	0	0	0	0	0	0	0	0	0	0	0	0	0	0	0	0	0	0	0	0	0	0	0	0	0	0	0
14	1982	27.2932	14.7992	76.383	0.678537	0	13.8639	3.039	33.6713	12.0941	1.49257	9.99108	37.7551	29.7195	0	1	0	0	0	0	0	0	0	0	0	0	0	0	0	0	0	0	0	0	0	0	0	0	0	0	0	0	0	0	0	0	0	0	0
14	1983	25.0601	14.8512	76.493	0.681511	0	14.1698	3.05603	33.2377	11.8109	1.48607	10.0144	37.396	29.7638	0	0	1	0	0	0	0	0	0	0	0	0	0	0	0	0	0	0	0	0	0	0	0	0	0	0	0	0	0	0	0	0	0	0	0
14	1984	26.3406	14.6066	76.603	0.634413	0	14.4825	3.07316	32.6159	12.2223	1.47842	10.0517	38.5179	29.8027	0	0	0	1	0	0	0	0	0	0	0	0	0	0	0	0	0	0	0	0	0	0	0	0	0	0	0	0	0	0	0	0	0	0	0
14	1985	24.596	14.2779	76.712	0.611369	0	14.8151	3.09038	31.7126	12.7928	1.47945	10.107	39.4013	29.8412	0	0	0	0	1	0	0	0	0	0	0	0	0	0	0	0	0	0	0	0	0	0	0	0	0	0	0	0	0	0	0	0	0	0	0
14	1986	18.1511	14.1951	76.835	0.6093	0	15.1932	3.1077	30.9198	12.9282	1.5046	10.1289	40.3201	29.8817	0	0	0	0	0	1	0	0	0	0	0	0	0	0	0	0	0	0	0	0	0	0	0	0	0	0	0	0	0	0	0	0	0	0	0
14	1987	17.1064	14.1195	76.962	0.491825	0	15.581	3.12512	29.8423	13.1746	1.53109	10.1642	41.1183	29.9226	0	0	0	0	0	0	1	0	0	0	0	0	0	0	0	0	0	0	0	0	0	0	0	0	0	0	0	0	0	0	0	0	0	0	0
14	1988	17.1854	13.7056	77.088	0.426639	0	15.9993	3.14264	28.6172	13.8108	1.56172	10.229	42.0119	29.966	0	0	0	0	0	0	0	1	0	0	0	0	0	0	0	0	0	0	0	0	0	0	0	0	0	0	0	0	0	0	0	0	0	0	0
14	1989	18.8722	13.5741	77.213	0.409395	0	16.4786	3.16025	27.4733	13.9375	1.60673	10.2772	42.2929	30.0158	0	0	0	0	0	0	0	0	1	0	0	0	0	0	0	0	0	0	0	0	0	0	0	0	0	0	0	0	0	0	0	0	0	0	0
14	1990	19.6627	13.5458	77.339	0.341371	0	17.0385	3.17796	26.5231	14.0807	1.66665	10.328	42.6493	30.0682	0	0	0	0	0	0	0	0	0	1	0	0	0	0	0	0	0	0	0	0	0	0	0	0	0	0	0	0	0	0	0	0	0	0	0
14	1991	18.0739	13.5995	77.473	0.310356	0	17.6402	3.19438	25.6849	13.4768	1.72794	10.3576	41.6979	30.1222	0	0	0	0	0	0	0	0	0	0	1	0	0	0	0	0	0	0	0	0	0	0	0	0	0	0	0	0	0	0	0	0	0	0	0
14	1992	17.3298	13.9967	77.61	0.248237	0	18.3107	3.21089	24.9886	12.6669	1.78307	10.3633	40.8888	30.1728	0	0	0	0	0	0	0	0	0	0	0	1	0	0	0	0	0	0	0	0	0	0	0	0	0	0	0	0	0	0	0	0	0	0	0
14	1993	16.0139	14.6186	77.746	0.246819	0	19.0381	3.22748	24.4139	12.0039	1.79821	10.3625	40.4185	30.2167	0	0	0	0	0	0	0	0	0	0	0	0	1	0	0	0	0	0	0	0	0	0	0	0	0	0	0	0	0	0	0	0	0	0	0
14	1994	16.1045	15.0286	77.881	0.340686	0	19.8004	3.24415	23.8925	11.4236	1.78236	10.3677	39.6044	30.2545	0	0	0	0	0	0	0	0	0	0	0	0	0	1	0	0	0	0	0	0	0	0	0	0	0	0	0	0	0	0	0	0	0	0	0
14	1995	16.6795	15.3618	78.016	0.38179	0	20.5845	3.26092	23.391	11.5035	1.76064	10.3909	40.1236	30.2876	0	0	0	0	0	0	0	0	0	0	0	0	0	0	1	0	0	0	0	0	0	0	0	0	0	0	0	0	0	0	0	0	0	0	0
14	1996	18.5245	15.4483	78.145	0.253189	0	21.4116	3.27777	22.9492	11.7775	1.74095	10.4189	41.0857	30.3182	0	0	0	0	0	0	0	0	0	0	0	0	0	0	0	1	0	0	0	0	0	0	0	0	0	0	0	0	0	0	0	0	0	0	0
14	1997	20.0407	15.5995	78.272	0.238271	1	22.2605	3.2947	22.5774	11.3402	1.7249	10.4273	40.4476	30.3511	0	0	0	0	0	0	0	0	0	0	0	0	0	0	0	0	1	0	0	0	0	0	0	0	0	0	0	0	0	0	0	0	0	0	0
14	1998	19.232	15.9641	78.398	0.27173	1	23.1264	3.31173	22.251	10.8731	1.71782	10.4132	40.3391	30.3792	0	0	0	0	0	0	0	0	0	0	0	0	0	0	0	0	0	1	0	0	0	0	0	0	0	0	0	0	0	0	0	0	0	0	0
14	1999	18.349	16.5219	78.523	0.182586	1	24.0035	3.32884	21.9498	10.7315	1.70926	10.4088	40.8169	30.4015	0	0	0	0	0	0	0	0	0	0	0	0	0	0	0	0	0	0	1	0	0	0	0	0	0	0	0	0	0	0	0	0	0	0	0
14	2000	19.8197	16.852	78.649	0.167276	1	24.8923	3.34604	21.6672	11.0745	1.68888	10.4346	41.8011	30.4213	0	0	0	0	0	0	0	0	0	0	0	0	0	0	0	0	0	0	0	1	0	0	0	0	0	0	0	0	0	0	0	0	0	0	0
14	2001	19.7981	17.5347	79.99	0.240953	1	25.7787	3.36087	21.4673	10.9162	1.68626	10.4362	41.7845	30.4394	0	0	0	0	0	0	0	0	0	0	0	0	0	0	0	0	0	0	0	0	1	0	0	0	0	0	0	0	0	0	0	0	0	0	0
14	2002	20.6856	18.1271	81.647	0.232527	0	26.6711	3.37576	21.2512	11.0866	1.68529	10.4351	43.0315	30.4545	0	0	0	0	0	0	0	0	0	0	0	0	0	0	0	0	0	0	0	0	0	1	0	0	0	0	0	0	0	0	0	0	0	0	0
14	2003	21.5831	18.1934	83.196	0.213981	0	27.5839	3.39072	21.0448	11.3195	1.68114	10.4481	43.7171	30.4646	0	0	0	0	0	0	0	0	0	0	0	0	0	0	0	0	0	0	0	0	0	0	1	0	0	0	0	0	0	0	0	0	0	0	0
14	2004	23.9224	18.1029	84.64	0.0336623	0	28.5359	3.40575	20.886	11.6977	1.68458	10.4696	44.5793	30.4731	0	0	0	0	0	0	0	0	0	0	0	0	0	0	0	0	0	0	0	0	0	0	0	1	0	0	0	0	0	0	0	0	0	0	0
14	2005	26.5155	18.1172	85.978	0.0093921	0	29.5445	3.42084	20.7913	11.8088	1.69861	10.486	44.5954	30.4805	0	0	0	0	0	0	0	0	0	0	0	0	0	0	0	0	0	0	0	0	0	0	0	0	1	0	0	0	0	0	0	0	0	0	0
14	2006	30.3318	17.9529	87.118	0.0633736	0	30.5097	3.436	20.6955	11.8824	1.72588	10.4994	44.6104	30.4887	0	0	0	0	0	0	0	0	0	0	0	0	0	0	0	0	0	0	0	0	0	0	0	0	0	1	0	0	0	0	0	0	0	0	0
14	2007	33.0939	17.9456	88.146	0.114909	0	31.4957	3.45123	20.6751	12.0848	1.75717	10.5147	44.9614	30.4961	0	0	0	0	0	0	0	0	0	0	0	0	0	0	0	0	0	0	0	0	0	0	0	0	0	0	1	0	0	0	0	0	0	0	0
14	2008	34.399	18.3594	89.103	0.0484254	0	32.5446	3.46653	20.7083	11.5119	1.7889	10.5032	43.5252	30.5012	0	0	0	0	0	0	0	0	0	0	0	0	0	0	0	0	0	0	0	0	0	0	0	0	0	0	0	1	0	0	0	0	0	0	0
14	2009	24.4909	19.6346	89.989	-0.0124946	0	33.7225	3.48189	20.7615	10.6345	1.81738	10.4476	42.5908	30.5031	0	0	0	0	0	0	0	0	0	0	0	0	0	0	0	0	0	0	0	0	0	0	0	0	0	0	0	0	1	0	0	0	0	0	0
14	2010	28.613	19.4916	90.812	0.0179605	0	35.0726	3.49732	20.819	11.4699	1.82153	10.4885	43.89	30.4986	0	0	0	0	0	0	0	0	0	0	0	0	0	0	0	0	0	0	0	0	0	0	0	0	0	0	0	0	0	1	0	0	0	0	0
14	2011	30.393	20.1878	91.069	-0.185226	0	36.4492	3.50793	20.9426	11.1968	1.82534	10.4892	42.6547	30.493	0	0	0	0	0	0	0	0	0	0	0	0	0	0	0	0	0	0	0	0	0	0	0	0	0	0	0	0	0	0	1	0	0	0	0
14	2012	30.6361	20.2524	91.148	-0.159711	0	37.9741	3.51858	21.0601	11.5161	1.83802	10.5057	43.013	30.4881	0	0	0	0	0	0	0	0	0	0	0	0	0	0	0	0	0	0	0	0	0	0	0	0	0	0	0	0	0	0	0	1	0	0	0
14	2013	34.1475	20.1658	91.226	-0.144272	0	39.5856	3.52925	21.1642	11.9728	1.85311	10.5269	43.7012	30.4849	0	0	0	0	0	0	0	0	0	0	0	0	0	0	0	0	0	0	0	0	0	0	0	0	0	0	0	0	0	0	0	0	1	0	0
14	2014	37.5458	20.153	91.304	-0.132694	0	41.173	3.53996	21.2469	11.9734	1.86859	10.532	43.5084	30.4841	0	0	0	0	0	0	0	0	0	0	0	0	0	0	0	0	0	0	0	0	0	0	0	0	0	0	0	0	0	0	0	0	0	1	0
14	2015	35.641	19.818	91.381	-0.106125	0	42.6607	3.5507	21.2971	12.3686	1.88761	10.5452	44.4281	30.4847	0	0	0	0	0	0	0	0	0	0	0	0	0	0	0	0	0	0	0	0	0	0	0	0	0	0	0	0	0	0	0	0	0	0	1
14	2016	31.5418	19.9006	91.457	-0.115284	0	43.9579	3.56147	21.3482	12.1583	1.91046	10.5524	43.4546	30.4858	0	0	0	0	0	0	0	0	0	0	0	0	0	0	0	0	0	0	0	0	0	0	0	0	0	0	0	0	0	0	0	0	0	0	0
14	2017	34.5734	19.6203	91.535	-0.164484	0	45.1252	3.57228	21.3303	12.4411	1.9319	10.5732	43.6356	30.4861	0	0	0	0	0	0	0	0	0	0	0	0	0	0	0	0	0	0	0	0	0	0	0	0	0	0	0	0	0	0	0	0	0	0	0
15	1981	45.282	17.8676	66.837	0.120054	0	20.5404	2.31639	32.8221	12.3617	4.75802	10.1109	40.1046	29.1375	1	0	0	0	0	0	0	0	0	0	0	0	0	0	0	0	0	0	0	0	0	0	0	0	0	0	0	0	0	0	0	0	0	0	0
15	1982	43.5083	17.9413	66.886	0.0740819	0	20.2103	2.34165	31.6598	12.1184	4.74696	10.1143	40.1392	29.1624	0	1	0	0	0	0	0	0	0	0	0	0	0	0	0	0	0	0	0	0	0	0	0	0	0	0	0	0	0	0	0	0	0	0	0
15	1983	40.1897	18.3387	66.866	0.0362946	0	19.803	2.36718	30.5086	12.0245	4.73117	10.1255	40.1719	29.1826	0	0	1	0	0	0	0	0	0	0	0	0	0	0	0	0	0	0	0	0	0	0	0	0	0	0	0	0	0	0	0	0	0	0	0
15	1984	42.4357	18.135	66.846	0.0223509	0	19.5037	2.39298	29.369	12.8025	4.713	10.157	42.1617	29.2	0	0	0	1	0	0	0	0	0	0	0	0	0	0	0	0	0	0	0	0	0	0	0	0	0	0	0	0	0	0	0	0	0	0	0
15	1985	42.6372	18.2833	66.826	0.0288999	0	19.4124	2.41907	28.255	12.9747	4.69699	10.1844	42.3372	29.2184	0	0	0	0	1	0	0	0	0	0	0	0	0	0	0	0	0	0	0	0	0	0	0	0	0	0	0	0	0	0	0	0	0	0	0
15	1986	36.1633	17.9779	66.806	0.00544928	0	19.6774	2.44545	27.3169	13.4669	4.68068	10.2125	43.4701	29.2358	0	0	0	0	0	1	0	0	0	0	0	0	0	0	0	0	0	0	0	0	0	0	0	0	0	0	0	0	0	0	0	0	0	0	0
15	1987	35.5626	18.7061	66.786	0.0102051	0	20.1048	2.47211	26.4005	13.7121	4.66553	10.2438	43.6538	29.2534	0	0	0	0	0	0	1	0	0	0	0	0	0	0	0	0	0	0	0	0	0	0	0	0	0	0	0	0	0	0	0	0	0	0	0
15	1988	35.1111	19.1017	66.766	0.0483206	0	20.6337	2.49906	25.5238	14.1091	4.65311	10.2844	43.9436	29.2725	0	0	0	0	0	0	0	1	0	0	0	0	0	0	0	0	0	0	0	0	0	0	0	0	0	0	0	0	0	0	0	0	0	0	0
15	1989	37.0528	18.9114	66.746	0.075009	0	21.1697	2.5263	24.7163	14.283	4.6399	10.317	43.9974	29.2948	0	0	0	0	0	0	0	0	1	0	0	0	0	0	0	0	0	0	0	0	0	0	0	0	0	0	0	0	0	0	0	0	0	0	0
15	1990	36.3217	19.603	66.726	0.0837086	0	21.6597	2.55385	23.9962	13.907	4.63569	10.3358	42.9977	29.3182	0	0	0	0	0	0	0	0	0	1	0	0	0	0	0	0	0	0	0	0	0	0	0	0	0	0	0	0	0	0	0	0	0	0	0
15	1991	33.8784	19.6914	66.706	0.0692312	0	22.2036	2.57665	23.4514	13.5839	4.62758	10.3504	42.3805	29.3425	0	0	0	0	0	0	0	0	0	0	1	0	0	0	0	0	0	0	0	0	0	0	0	0	0	0	0	0	0	0	0	0	0	0	0
15	1992	34.9137	19.5304	66.742	0.0679244	0	22.7183	2.59762	22.9734	13.4665	4.61792	10.358	42.6356	29.3655	0	0	0	0	0	0	0	0	0	0	0	1	0	0	0	0	0	0	0	0	0	0	0	0	0	0	0	0	0	0	0	0	0	0	0
15	1993	37.7592	19.3824	66.802	0.0611358	0	23.2135	2.61876	22.5672	13.4574	4.61975	10.3489	43.8296	29.3852	0	0	0	0	0	0	0	0	0	0	0	0	1	0	0	0	0	0	0	0	0	0	0	0	0	0	0	0	0	0	0	0	0	0	0
15	1994	40.455	18.6919	66.862	0.0203721	0	23.7039	2.64007	22.2203	14.1861	4.61415	10.3699	45.6736	29.395	0	0	0	0	0	0	0	0	0	0	0	0	0	1	0	0	0	0	0	0	0	0	0	0	0	0	0	0	0	0	0	0	0	0	0
15	1995	45.6846	17.4348	66.922	0.00158856	0	24.1998	2.66156	21.9179	15.0287	4.64281	10.3984	47.4591	29.4041	0	0	0	0	0	0	0	0	0	0	0	0	0	0	1	0	0	0	0	0	0	0	0	0	0	0	0	0	0	0	0	0	0	0	0
15	1996	42.8787	17.6165	66.982	0.0281044	0	24.7726	2.68322	21.7103	14.9637	4.6261	10.4109	47.2588	29.417	0	0	0	0	0	0	0	0	0	0	0	0	0	0	0	1	0	0	0	0	0	0	0	0	0	0	0	0	0	0	0	0	0	0	0
15	1997	44.5885	17.6829	67.042	0.052907	0	25.3302	2.70505	21.532	14.8554	4.59792	10.4285	46.6756	29.43	0	0	0	0	0	0	0	0	0	0	0	0	0	0	0	0	1	0	0	0	0	0	0	0	0	0	0	0	0	0	0	0	0	0	0
15	1998	45.0927	17.5285	67.102	0.028774	0	25.8921	2.72707	21.3854	15.7077	4.56937	10.4443	49.1978	29.4429	0	0	0	0	0	0	0	0	0	0	0	0	0	0	0	0	0	1	0	0	0	0	0	0	0	0	0	0	0	0	0	0	0	0	0
15	1999	44.6208	17.5472	67.162	0.0168208	0	26.4867	2.74926	21.2868	15.6174	4.53843	10.4596	48.8569	29.4572	0	0	0	0	0	0	0	0	0	0	0	0	0	0	0	0	0	0	1	0	0	0	0	0	0	0	0	0	0	0	0	0	0	0	0
15	2000	50.4056	17.736	67.222	0.0453036	0	27.1322	2.77163	21.2555	16.2454	4.50415	10.4956	49.7809	29.4729	0	0	0	0	0	0	0	0	0	0	0	0	0	0	0	0	0	0	0	1	0	0	0	0	0	0	0	0	0	0	0	0	0	0	0
15	2001	50.0348	18.3998	67.282	0.0561676	0	27.6571	2.79336	21.201	16.3259	4.49933	10.5126	50.1136	29.4922	0	0	0	0	0	0	0	0	0	0	0	0	0	0	0	0	0	0	0	0	1	0	0	0	0	0	0	0	0	0	0	0	0	0	0
15	2002	48.0579	18.546	67.382	0.148916	0	28.2188	2.81525	21.2199	15.9492	4.48982	10.5136	49.7783	29.5113	0	0	0	0	0	0	0	0	0	0	0	0	0	0	0	0	0	0	0	0	0	1	0	0	0	0	0	0	0	0	0	0	0	0	0
15	2003	46.1488	18.9754	67.501	0.444507	0	28.7816	2.83732	21.2873	15.5683	4.55425	10.5106	49.5109	29.5316	0	0	0	0	0	0	0	0	0	0	0	0	0	0	0	0	0	0	0	0	0	0	1	0	0	0	0	0	0	0	0	0	0	0	0
15	2004	47.4303	19.1594	67.62	0.647183	0	29.2878	2.85955	21.3602	15.5822	4.53151	10.5198	49.6715	29.5497	0	0	0	0	0	0	0	0	0	0	0	0	0	0	0	0	0	0	0	0	0	0	0	1	0	0	0	0	0	0	0	0	0	0	0
15	2005	49.301	19.6145	67.738	0.491389	0	29.7095	2.88197	21.4088	15.3316	4.51035	10.5244	49.2848	29.5675	0	0	0	0	0	0	0	0	0	0	0	0	0	0	0	0	0	0	0	0	0	0	0	0	1	0	0	0	0	0	0	0	0	0	0
15	2006	53.1682	19.4838	67.856	0.30056	0	30.0817	2.90455	21.4975	15.2724	4.49741	10.5412	48.9636	29.5847	0	0	0	0	0	0	0	0	0	0	0	0	0	0	0	0	0	0	0	0	0	0	0	0	0	1	0	0	0	0	0	0	0	0	0
15	2007	55.0615	19.0276	67.974	0.504934	0	30.3381	2.92732	21.5346	15.3116	4.49803	10.5508	49.2448	29.6025	0	0	0	0	0	0	0	0	0	0	0	0	0	0	0	0	0	0	0	0	0	0	0	0	0	0	1	0	0	0	0	0	0	0	0
15	2008	54.4929	19.5599	68.092	0.662469	1	30.5416	2.95026	21.5311	14.6983	4.50144	10.5336	48.5996	29.6196	0	0	0	0	0	0	0	0	0	0	0	0	0	0	0	0	0	0	0	0	0	0	0	0	0	0	0	1	0	0	0	0	0	0	0
15	2009	45.4188	20.6786	68.209	0.455613	1	30.8002	2.97339	21.5134	13.2918	4.48726	10.4727	47.1018	29.6325	0	0	0	0	0	0	0	0	0	0	0	0	0	0	0	0	0	0	0	0	0	0	0	0	0	0	0	0	1	0	0	0	0	0	0
15	2010	52.0062	20.553	68.327	0.307591	0	31.1887	2.99669	21.4962	13.5811	4.39941	10.4864	47.5257	29.6367	0	0	0	0	0	0	0	0	0	0	0	0	0	0	0	0	0	0	0	0	0	0	0	0	0	0	0	0	0	1	0	0	0	0	0
15	2011	55.1455	19.816	68.444	0.171978	0	31.6583	3.01424	21.5486	13.7362	4.36783	10.4904	47.9451	29.6399	0	0	0	0	0	0	0	0	0	0	0	0	0	0	0	0	0	0	0	0	0	0	0	0	0	0	0	0	0	0	1	0	0	0	0
15	2012	55.6547	19.8081	68.684	0.269541	0	32.2395	3.03189	21.5589	13.2206	4.34574	10.4591	47.5411	29.6411	0	0	0	0	0	0	0	0	0	0	0	0	0	0	0	0	0	0	0	0	0	0	0	0	0	0	0	0	0	0	0	1	0	0	0
15	2013	54.8676	19.8072	68.979	1.15925	0	32.8899	3.04965	21.5281	13.1564	4.31732	10.4301	47.8905	29.6358	0	0	0	0	0	0	0	0	0	0	0	0	0	0	0	0	0	0	0	0	0	0	0	0	0	0	0	0	0	0	0	0	1	0	0
15	2014	55.3221	19.539	69.272	0.917504	0	33.5304	3.06751	21.4495	13.3753	4.2859	10.422	48.1761	29.6264	0	0	0	0	0	0	0	0	0	0	0	0	0	0	0	0	0	0	0	0	0	0	0	0	0	0	0	0	0	0	0	0	0	1	0
15	2015	56.4182	19.1103	69.565	-0.0963761	0	34.1157	3.08547	21.3184	13.6596	4.25921	10.4322	48.2372	29.6158	0	0	0	0	0	0	0	0	0	0	0	0	0	0	0	0	0	0	0	0	0	0	0	0	0	0	0	0	0	0	0	0	0	0	1
15	2016	55.3676	19.0266	69.855	-0.169884	0	34.6551	3.10354	21.2041	13.9827	4.24396	10.4453	48.3663	29.6065	0	0	0	0	0	0	0	0	0	0	0	0	0	0	0	0	0	0	0	0	0	0	0	0	0	0	0	0	0	0	0	0	0	0	0
15	2017	58.6042	18.8301	70.144	-0.149861	0	35.1419	3.12171	21.0465	14.3026	4.24516	10.4624	48.3555	29.5993	0	0	0	0	0	0	0	0	0	0	0	0	0	0	0	0	0	0	0	0	0	0	0	0	0	0	0	0	0	0	0	0	0	0	0
16	1981	55.5761	13.0946	43.221	0.867081	0	18.5733	1.68074	40.3315	12.2297	3.99872	9.61331	35.7027	26.7878	1	0	0	0	0	0	0	0	0	0	0	0	0	0	0	0	0	0	0	0	0	0	0	0	0	0	0	0	0	0	0	0	0	0	0
16	1982	55.7622	12.9871	43.738	0.611332	0	18.6725	1.71492	39.5099	12.0492	3.96014	9.62833	35.7027	26.8238	0	1	0	0	0	0	0	0	0	0	0	0	0	0	0	0	0	0	0	0	0	0	0	0	0	0	0	0	0	0	0	0	0	0	0
16	1983	58.9276	13.1699	44.257	0.463965	0	18.7462	1.74258	38.7189	11.6213	3.96255	9.62196	35.7027	26.8582	0	0	1	0	0	0	0	0	0	0	0	0	0	0	0	0	0	0	0	0	0	0	0	0	0	0	0	0	0	0	0	0	0	0	0
16	1984	64.4121	13.0749	44.777	0.384553	0	18.8531	1.77069	37.8762	11.1152	3.97053	9.59913	35.7027	26.8838	0	0	0	1	0	0	0	0	0	0	0	0	0	0	0	0	0	0	0	0	0	0	0	0	0	0	0	0	0	0	0	0	0	0	0
16	1985	61.5164	13.5048	45.298	0.273539	0	19.0256	1.79926	36.9253	11.3065	3.94866	9.62408	35.7027	26.8944	0	0	0	0	1	0	0	0	0	0	0	0	0	0	0	0	0	0	0	0	0	0	0	0	0	0	0	0	0	0	0	0	0	0	0
16	1986	54.0201	13.3634	45.82	0.0909538	0	19.3267	1.82656	35.9579	11.6877	3.91834	9.66375	35.7027	26.9018	0	0	0	0	0	1	0	0	0	0	0	0	0	0	0	0	0	0	0	0	0	0	0	0	0	0	0	0	0	0	0	0	0	0	0
16	1987	59.5759	13.1944	46.342	-0.0269454	0	19.6678	1.85428	34.869	12.2762	3.90491	9.72588	35.7027	26.9145	0	0	0	0	0	0	1	0	0	0	0	0	0	0	0	0	0	0	0	0	0	0	0	0	0	0	0	0	0	0	0	0	0	0	0
16	1988	63.1994	13.7007	46.867	-0.103952	0	20.0356	1.88242	33.6625	12.9004	3.91697	9.79914	35.7027	26.9372	0	0	0	0	0	0	0	1	0	0	0	0	0	0	0	0	0	0	0	0	0	0	0	0	0	0	0	0	0	0	0	0	0	0	0
16	1989	64.8689	14.4135	47.391	-0.14592	0	20.4102	1.91099	32.4112	13.3118	3.93773	9.86301	35.7027	26.9682	0	0	0	0	0	0	0	0	1	0	0	0	0	0	0	0	0	0	0	0	0	0	0	0	0	0	0	0	0	0	0	0	0	0	0
16	1990	65.0556	15.194	47.915	-0.217948	0	20.7836	1.93999	31.1976	13.4163	3.96726	9.90394	35.7027	26.9991	0	0	0	0	0	0	0	0	0	1	0	0	0	0	0	0	0	0	0	0	0	0	0	0	0	0	0	0	0	0	0	0	0	0	0
16	1991	60.3666	16.8698	48.469	-0.230482	0	21.0977	1.9661	30.0881	13.535	3.99567	9.949	35.7027	27.0331	0	0	0	0	0	0	0	0	0	0	1	0	0	0	0	0	0	0	0	0	0	0	0	0	0	0	0	0	0	0	0	0	0	0	0
16	1992	56.3073	16.8983	49.13	-0.0777493	0	21.4009	1.99256	29.0552	13.2335	3.98939	9.96061	35.7027	27.0664	0	0	0	0	0	0	0	0	0	0	0	1	0	0	0	0	0	0	0	0	0	0	0	0	0	0	0	0	0	0	0	0	0	0	0
16	1993	54.1752	17.4846	49.789	0.122317	0	21.7	2.01938	28.1118	12.5317	3.92657	9.93875	35.7027	27.1003	0	0	0	0	0	0	0	0	0	0	0	0	1	0	0	0	0	0	0	0	0	0	0	0	0	0	0	0	0	0	0	0	0	0	0
16	1994	57.1774	17.5419	50.449	0.269089	0	22.0067	2.04656	27.2391	12.3278	3.8283	9.94566	35.7027	27.1263	0	0	0	0	0	0	0	0	0	0	0	0	0	1	0	0	0	0	0	0	0	0	0	0	0	0	0	0	0	0	0	0	0	0	0
16	1995	59.9145	17.4618	51.109	0.346204	0	22.3317	2.0741	26.4172	12.53	3.77211	9.98413	35.7027	27.1519	0	0	0	0	0	0	0	0	0	0	0	0	0	0	1	0	0	0	0	0	0	0	0	0	0	0	0	0	0	0	0	0	0	0	0
16	1996	60.2098	17.6785	51.77	0.375996	0	22.6401	2.10709	25.8396	12.0861	3.7264	10.0147	34.2283	27.1802	0	0	0	0	0	0	0	0	0	0	0	0	0	0	0	1	0	0	0	0	0	0	0	0	0	0	0	0	0	0	0	0	0	0	0
16	1997	62.305	17.5986	52.428	0.446461	0	22.9631	2.1406	25.2333	12.4013	3.65733	10.0536	34.6441	27.2098	0	0	0	0	0	0	0	0	0	0	0	0	0	0	0	0	1	0	0	0	0	0	0	0	0	0	0	0	0	0	0	0	0	0	0
16	1998	63.8309	17.833	53.086	0.505389	0	23.3051	2.17465	24.6327	12.3481	3.57783	10.0953	34.2028	27.2481	0	0	0	0	0	0	0	0	0	0	0	0	0	0	0	0	0	1	0	0	0	0	0	0	0	0	0	0	0	0	0	0	0	0	0
16	1999	63.3143	18.0287	53.743	0.56563	0	23.6622	2.20924	24.1004	12.3238	3.56329	10.1278	34.3609	27.2929	0	0	0	0	0	0	0	0	0	0	0	0	0	0	0	0	0	0	1	0	0	0	0	0	0	0	0	0	0	0	0	0	0	0	0
16	2000	67.453	18.866	54.399	0.70286	0	24.0299	2.24437	23.6788	12.2354	3.56639	10.158	34.4055	27.3385	0	0	0	0	0	0	0	0	0	0	0	0	0	0	0	0	0	0	0	1	0	0	0	0	0	0	0	0	0	0	0	0	0	0	0
16	2001	65.092	19.2497	55.044	0.705231	0	24.3552	2.24158	23.3856	11.8372	3.59824	10.1702	34.1409	27.3832	0	0	0	0	0	0	0	0	0	0	0	0	0	0	0	0	0	0	0	0	1	0	0	0	0	0	0	0	0	0	0	0	0	0	0
16	2002	62.3083	19.5521	55.666	0.547668	0	24.6707	2.23879	23.2061	11.5315	3.58436	10.1723	34.3782	27.4239	0	0	0	0	0	0	0	0	0	0	0	0	0	0	0	0	0	0	0	0	0	1	0	0	0	0	0	0	0	0	0	0	0	0	0
16	2003	61.1389	20.1064	56.287	0.375411	0	24.9758	2.236	23.1181	11.1062	3.577	10.1592	34.5562	27.4572	0	0	0	0	0	0	0	0	0	0	0	0	0	0	0	0	0	0	0	0	0	0	1	0	0	0	0	0	0	0	0	0	0	0	0
16	2004	63.2046	20.4236	56.907	0.239129	0	25.2653	2.23322	23.044	11.2722	3.5521	10.1748	35.2726	27.4809	0	0	0	0	0	0	0	0	0	0	0	0	0	0	0	0	0	0	0	0	0	0	0	1	0	0	0	0	0	0	0	0	0	0	0
16	2005	62.9445	20.9851	57.522	0.185532	0	25.5404	2.23044	22.9162	10.8976	3.51875	10.1806	34.5737	27.5023	0	0	0	0	0	0	0	0	0	0	0	0	0	0	0	0	0	0	0	0	0	0	0	0	1	0	0	0	0	0	0	0	0	0	0
16	2006	68.5471	20.3208	58.137	0.180332	0	26.0135	2.25601	23.0631	11.2411	3.5071	10.1942	35.805	27.5217	0	0	0	0	0	0	0	0	0	0	0	0	0	0	0	0	0	0	0	0	0	0	0	0	0	1	0	0	0	0	0	0	0	0	0
16	2007	69.9461	19.6069	58.749	0.196304	0	26.4748	2.28187	23.0915	11.9302	3.53631	10.2168	37.7023	27.5384	0	0	0	0	0	0	0	0	0	0	0	0	0	0	0	0	0	0	0	0	0	0	0	0	0	0	1	0	0	0	0	0	0	0	0
16	2008	72.0757	19.7691	59.359	0.144191	1	26.9543	2.30803	22.9909	11.6339	3.57484	10.2174	37.3326	27.5557	0	0	0	0	0	0	0	0	0	0	0	0	0	0	0	0	0	0	0	0	0	0	0	0	0	0	0	1	0	0	0	0	0	0	0
16	2009	61.4927	21.3059	59.964	0.0953309	1	27.4933	2.33449	22.7968	11.1643	3.57776	10.1862	37.5117	27.5715	0	0	0	0	0	0	0	0	0	0	0	0	0	0	0	0	0	0	0	0	0	0	0	0	0	0	0	0	1	0	0	0	0	0	0
16	2010	67.7833	20.5932	60.567	0.04591	1	28.1192	2.36125	22.5511	11.4556	3.52696	10.2045	38.0943	27.5799	0	0	0	0	0	0	0	0	0	0	0	0	0	0	0	0	0	0	0	0	0	0	0	0	0	0	0	0	0	1	0	0	0	0	0
16	2011	73.0995	19.7053	61.167	-0.147085	1	28.7835	2.37762	22.3701	11.468	3.39452	10.1876	39.1127	27.5868	0	0	0	0	0	0	0	0	0	0	0	0	0	0	0	0	0	0	0	0	0	0	0	0	0	0	0	0	0	0	1	0	0	0	0
16	2012	76.0508	18.3355	61.763	-0.405422	1	29.5042	2.39411	22.1731	11.5745	3.35568	10.1505	41.0304	27.5843	0	0	0	0	0	0	0	0	0	0	0	0	0	0	0	0	0	0	0	0	0	0	0	0	0	0	0	0	0	0	0	1	0	0	0
16	2013	78.1144	18.8481	62.352	-0.548815	0	30.2723	2.41071	21.9823	11.7697	3.34305	10.1446	41.6626	27.5715	0	0	0	0	0	0	0	0	0	0	0	0	0	0	0	0	0	0	0	0	0	0	0	0	0	0	0	0	0	0	0	0	1	0	0
16	2014	80.2823	18.3985	62.936	-0.53919	0	31.0651	2.42742	21.8013	12.1879	3.33574	10.1589	42.1154	27.5563	0	0	0	0	0	0	0	0	0	0	0	0	0	0	0	0	0	0	0	0	0	0	0	0	0	0	0	0	0	0	0	0	0	1	0
16	2015	80.4909	17.8507	63.514	-0.414141	0	31.8673	2.44425	21.6216	12.7701	3.34525	10.1811	42.744	27.5425	0	0	0	0	0	0	0	0	0	0	0	0	0	0	0	0	0	0	0	0	0	0	0	0	0	0	0	0	0	0	0	0	0	0	1
16	2016	79.2742	17.5879	64.086	-0.315459	0	32.5756	2.4612	21.3616	13.1313	3.34759	10.2033	42.6675	27.5319	0	0	0	0	0	0	0	0	0	0	0	0	0	0	0	0	0	0	0	0	0	0	0	0	0	0	0	0	0	0	0	0	0	0	0
16	2017	84.4391	17.1847	64.652	-0.243889	0	33.2808	2.47827	21.0992	13.4759	3.40079	10.2333	42.2035	27.5226	0	0	0	0	0	0	0	0	0	0	0	0	0	0	0	0	0	0	0	0	0	0	0	0	0	0	0	0	0	0	0	0	0	0	0
17	1981	47.1403	17.1766	69.746	0.896616	0	19.5832	2.30823	36.7028	32.2537	3.98383	9.92905	51.1812	26.4814	1	0	0	0	0	0	0	0	0	0	0	0	0	0	0	0	0	0	0	0	0	0	0	0	0	0	0	0	0	0	0	0	0	0	0
17	1982	41.8515	17.4033	69.94	0.616462	0	19.598	2.33187	36.1417	30.811	3.98076	9.91149	51.1812	26.5158	0	1	0	0	0	0	0	0	0	0	0	0	0	0	0	0	0	0	0	0	0	0	0	0	0	0	0	0	0	0	0	0	0	0	0
17	1983	41.1755	17.9942	70.134	0.581725	0	19.5879	2.35576	35.4332	29.4511	3.97775	9.89483	51.1812	26.5501	0	0	1	0	0	0	0	0	0	0	0	0	0	0	0	0	0	0	0	0	0	0	0	0	0	0	0	0	0	0	0	0	0	0	0
17	1984	40.8985	18.5488	70.327	0.498157	0	19.5794	2.37988	34.7064	29.0322	3.97481	9.90975	51.1812	26.5843	0	0	0	1	0	0	0	0	0	0	0	0	0	0	0	0	0	0	0	0	0	0	0	0	0	0	0	0	0	0	0	0	0	0	0
17	1985	40.388	19.281	70.518	0.388289	0	19.5807	2.40426	33.9953	28.761	3.97193	9.93065	51.1812	26.6185	0	0	0	0	1	0	0	0	0	0	0	0	0	0	0	0	0	0	0	0	0	0	0	0	0	0	0	0	0	0	0	0	0	0	0
17	1986	42.652	18.2793	70.709	0.330759	0	19.5748	2.42888	33.1998	27.9402	3.96913	9.93251	51.1812	26.6526	0	0	0	0	0	1	0	0	0	0	0	0	0	0	0	0	0	0	0	0	0	0	0	0	0	0	0	0	0	0	0	0	0	0	0
17	1987	42.3184	18.6217	70.9	0.334358	0	19.6075	2.45376	32.3279	26.3942	3.9664	9.90632	51.1812	26.6867	0	0	0	0	0	0	1	0	0	0	0	0	0	0	0	0	0	0	0	0	0	0	0	0	0	0	0	0	0	0	0	0	0	0	0
17	1988	39.6132	16.3805	71.09	0.363198	0	19.7242	2.47889	31.3853	26.6049	3.96375	9.94467	51.1812	26.7207	0	0	0	0	0	0	0	1	0	0	0	0	0	0	0	0	0	0	0	0	0	0	0	0	0	0	0	0	0	0	0	0	0	0	0
17	1989	40.7839	17.3947	71.279	0.521851	0	19.9559	2.50428	30.397	26.781	3.9541	9.97675	51.1812	26.7514	0	0	0	0	0	0	0	0	1	0	0	0	0	0	0	0	0	0	0	0	0	0	0	0	0	0	0	0	0	0	0	0	0	0	0
17	1990	40.1283	17.483	71.467	1.05781	0	20.3065	2.52993	29.4125	25.9228	3.96444	9.96617	51.1812	26.784	0	0	0	0	0	0	0	0	0	1	0	0	0	0	0	0	0	0	0	0	0	0	0	0	0	0	0	0	0	0	0	0	0	0	0
17	1991	38.5928	16.4901	71.635	1.20035	0	20.4837	2.55711	28.3638	25.8588	4.00098	9.9847	51.1812	26.817	0	0	0	0	0	0	0	0	0	0	1	0	0	0	0	0	0	0	0	0	0	0	0	0	0	0	0	0	0	0	0	0	0	0	0
17	1992	38.8226	15.9484	71.757	0.763883	0	20.708	2.57653	27.4495	25.1885	3.99775	9.98403	51.1812	26.8502	0	0	0	0	0	0	0	0	0	0	0	1	0	0	0	0	0	0	0	0	0	0	0	0	0	0	0	0	0	0	0	0	0	0	0
17	1993	37.0259	16.5991	71.878	0.588262	0	20.9809	2.59513	26.5989	24.1212	3.9351	9.96202	51.1812	26.8774	0	0	0	0	0	0	0	0	0	0	0	0	1	0	0	0	0	0	0	0	0	0	0	0	0	0	0	0	0	0	0	0	0	0	0
17	1994	36.1631	15.9849	71.998	0.500703	0	21.2973	2.61388	25.7236	24.0795	3.88023	9.97682	51.1812	26.8989	0	0	0	0	0	0	0	0	0	0	0	0	0	1	0	0	0	0	0	0	0	0	0	0	0	0	0	0	0	0	0	0	0	0	0
17	1995	37.1079	17.7927	72.119	0.467197	0	21.6536	2.63275	24.8008	24.1642	3.81513	9.99292	51.1812	26.9162	0	0	0	0	0	0	0	0	0	0	0	0	0	0	1	0	0	0	0	0	0	0	0	0	0	0	0	0	0	0	0	0	0	0	0
17	1996	37.4962	17.6078	72.239	0.440671	0	22.124	2.65177	24.2959	24.7331	3.73222	10.017	51.8692	26.9347	0	0	0	0	0	0	0	0	0	0	0	0	0	0	0	1	0	0	0	0	0	0	0	0	0	0	0	0	0	0	0	0	0	0	0
17	1997	39.2742	17.6827	72.358	0.493267	0	22.5984	2.67092	23.667	24.8007	3.65706	10.0568	50.908	26.958	0	0	0	0	0	0	0	0	0	0	0	0	0	0	0	0	1	0	0	0	0	0	0	0	0	0	0	0	0	0	0	0	0	0	0
17	1998	42.2683	17.4975	72.478	0.554212	0	23.0771	2.69021	23.0063	25.0722	3.56998	10.0895	50.7275	26.9819	0	0	0	0	0	0	0	0	0	0	0	0	0	0	0	0	0	1	0	0	0	0	0	0	0	0	0	0	0	0	0	0	0	0	0
17	1999	47.3776	17.9801	72.597	0.383471	0	23.5551	2.70964	22.441	24.3029	3.46399	10.1151	49.6271	27.0206	0	0	0	0	0	0	0	0	0	0	0	0	0	0	0	0	0	0	1	0	0	0	0	0	0	0	0	0	0	0	0	0	0	0	0
17	2000	58.4157	18.26	72.716	0.409042	0	24.0262	2.72921	22.0255	24.3291	3.3425	10.1506	49.7719	27.0619	0	0	0	0	0	0	0	0	0	0	0	0	0	0	0	0	0	0	0	1	0	0	0	0	0	0	0	0	0	0	0	0	0	0	0
17	2001	56.14	18.715	72.913	0.519884	0	24.6346	2.74976	21.846	24.1119	3.26357	10.1864	49.2649	27.1017	0	0	0	0	0	0	0	0	0	0	0	0	0	0	0	0	0	0	0	0	1	0	0	0	0	0	0	0	0	0	0	0	0	0	0
17	2002	50.349	19.2273	73.303	0.366566	0	25.231	2.77047	21.7829	22.5703	3.19477	10.2215	46.1969	27.1423	0	0	0	0	0	0	0	0	0	0	0	0	0	0	0	0	0	0	0	0	0	1	0	0	0	0	0	0	0	0	0	0	0	0	0
17	2003	48.1901	18.9589	73.689	0.238643	0	25.7853	2.79134	21.8085	22.8515	3.11147	10.2754	45.8388	27.1784	0	0	0	0	0	0	0	0	0	0	0	0	0	0	0	0	0	0	0	0	0	0	1	0	0	0	0	0	0	0	0	0	0	0	0
17	2004	49.8984	19.155	74.073	0.247414	0	26.2476	2.81236	21.8513	23.449	3.01909	10.3203	46.9606	27.2242	0	0	0	0	0	0	0	0	0	0	0	0	0	0	0	0	0	0	0	0	0	0	0	1	0	0	0	0	0	0	0	0	0	0	0
17	2005	50.9009	20.0202	74.452	0.293249	0	26.5937	2.83354	21.8659	22.0866	2.95256	10.325	45.8605	27.2679	0	0	0	0	0	0	0	0	0	0	0	0	0	0	0	0	0	0	0	0	0	0	0	0	1	0	0	0	0	0	0	0	0	0	0
17	2006	52.8502	20.1555	74.827	0.300332	0	27.1973	2.85488	22.0535	22.4474	2.92597	10.3763	45.3881	27.2956	0	0	0	0	0	0	0	0	0	0	0	0	0	0	0	0	0	0	0	0	0	0	0	0	0	1	0	0	0	0	0	0	0	0	0
17	2007	57.5244	20.5203	75.199	0.254758	0	27.6666	2.87638	22.2765	22.3833	2.93797	10.405	45.6834	27.3362	0	0	0	0	0	0	0	0	0	0	0	0	0	0	0	0	0	0	0	0	0	0	0	0	0	0	1	0	0	0	0	0	0	0	0
17	2008	59.3297	20.7211	75.568	0.265458	1	28.0731	2.89804	22.5124	21.3807	2.9757	10.3998	46.0341	27.3871	0	0	0	0	0	0	0	0	0	0	0	0	0	0	0	0	0	0	0	0	0	0	0	0	0	0	0	1	0	0	0	0	0	0	0
17	2009	47.7438	23.309	75.932	0.263026	1	28.5304	2.91986	22.7242	19.203	2.93041	10.3531	44.8759	27.4251	0	0	0	0	0	0	0	0	0	0	0	0	0	0	0	0	0	0	0	0	0	0	0	0	0	0	0	0	1	0	0	0	0	0	0
17	2010	52.8291	22.2042	76.292	0.12888	1	29.1091	2.94185	22.8822	17.8219	2.87044	10.2961	44.9824	27.4463	0	0	0	0	0	0	0	0	0	0	0	0	0	0	0	0	0	0	0	0	0	0	0	0	0	0	0	0	0	1	0	0	0	0	0
17	2011	57.8446	21.7862	76.649	-0.147951	1	29.5901	2.96275	22.9594	16.0713	2.84893	10.2011	44.8422	27.4501	0	0	0	0	0	0	0	0	0	0	0	0	0	0	0	0	0	0	0	0	0	0	0	0	0	0	0	0	0	0	1	0	0	0	0
17	2012	61.8178	21.7382	77.004	-0.540753	1	30.1979	2.98379	22.9045	15.8222	2.85621	10.1305	47.1427	27.4398	0	0	0	0	0	0	0	0	0	0	0	0	0	0	0	0	0	0	0	0	0	0	0	0	0	0	0	0	0	0	0	1	0	0	0
17	2013	63.5191	20.4389	77.355	-0.725121	0	30.8875	3.00498	22.7673	16.3572	2.81908	10.1053	49.223	27.4172	0	0	0	0	0	0	0	0	0	0	0	0	0	0	0	0	0	0	0	0	0	0	0	0	0	0	0	0	0	0	0	0	1	0	0
17	2014	67.1495	20.2791	77.702	-0.666113	0	31.5778	3.02632	22.6311	16.4262	2.68137	10.1196	47.8255	27.3918	0	0	0	0	0	0	0	0	0	0	0	0	0	0	0	0	0	0	0	0	0	0	0	0	0	0	0	0	0	0	0	0	0	1	0
17	2015	63.0552	20.297	78.046	-0.658861	0	32.2211	3.04781	22.5318	16.9055	2.57879	10.1213	48.1671	27.3654	0	0	0	0	0	0	0	0	0	0	0	0	0	0	0	0	0	0	0	0	0	0	0	0	0	0	0	0	0	0	0	0	0	0	1
17	2016	60.8405	20.0587	78.387	-0.415913	0	32.7521	3.06946	22.2511	16.5903	2.45601	10.1229	46.2	27.3399	0	0	0	0	0	0	0	0	0	0	0	0	0	0	0	0	0	0	0	0	0	0	0	0	0	0	0	0	0	0	0	0	0	0	0
17	2017	67.0006	19.8067	78.724	-0.197783	0	33.231	3.09125	22.0586	17.1905	2.39817	10.1392	46.1189	27.3169	0	0	0	0	0	0	0	0	0	0	0	0	0	0	0	0	0	0	0	0	0	0	0	0	0	0	0	0	0	0	0	0	0	0	0
18	1981	44.1831	21.4278	72.989	0.152308	0	23.3925	3.20284	27.1997	10.8398	2.89079	10.1529	33.1879	29.4493	1	0	0	0	0	0	0	0	0	0	0	0	0	0	0	0	0	0	0	0	0	0	0	0	0	0	0	0	0	0	0	0	0	0	0
18	1982	44.3879	21.1191	73.107	-0.0951134	0	22.7393	3.22735	25.9398	10.5862	2.90132	10.1487	33.1879	29.4679	0	1	0	0	0	0	0	0	0	0	0	0	0	0	0	0	0	0	0	0	0	0	0	0	0	0	0	0	0	0	0	0	0	0	0
18	1983	43.5756	20.8644	73.103	-0.262153	0	21.9924	3.25204	24.6537	10.5962	2.91402	10.1659	33.1879	29.4815	0	0	1	0	0	0	0	0	0	0	0	0	0	0	0	0	0	0	0	0	0	0	0	0	0	0	0	0	0	0	0	0	0	0	0
18	1984	46.2427	20.6632	72.943	-0.345666	0	21.3622	3.27692	23.6109	10.7555	2.93928	10.1981	33.1879	29.4953	0	0	0	1	0	0	0	0	0	0	0	0	0	0	0	0	0	0	0	0	0	0	0	0	0	0	0	0	0	0	0	0	0	0	0
18	1985	47.9153	20.5925	72.711	-0.22349	0	20.9633	3.302	22.9327	10.8974	2.9657	10.226	33.1879	29.5079	0	0	0	0	1	0	0	0	0	0	0	0	0	0	0	0	0	0	0	0	0	0	0	0	0	0	0	0	0	0	0	0	0	0	0
18	1986	42.9446	20.4753	72.617	0.0457681	0	20.8539	3.32726	22.5939	11.0103	2.99064	10.248	33.1879	29.52	0	0	0	0	0	1	0	0	0	0	0	0	0	0	0	0	0	0	0	0	0	0	0	0	0	0	0	0	0	0	0	0	0	0	0
18	1987	41.6895	20.6925	72.836	0.153618	0	20.933	3.35272	22.5191	11.0072	3.00886	10.2592	33.1879	29.533	0	0	0	0	0	0	1	0	0	0	0	0	0	0	0	0	0	0	0	0	0	0	0	0	0	0	0	0	0	0	0	0	0	0	0
18	1988	42.5265	20.4434	72.999	0.390679	0	21.1382	3.37837	22.6613	11.2425	3.02973	10.2891	33.1879	29.5456	0	0	0	0	0	0	0	1	0	0	0	0	0	0	0	0	0	0	0	0	0	0	0	0	0	0	0	0	0	0	0	0	0	0	0
18	1989	45.2159	19.4811	72.976	0.773337	0	21.3671	3.40422	22.8763	11.5344	3.0593	10.321	33.1879	29.5597	0	0	0	0	0	0	0	0	1	0	0	0	0	0	0	0	0	0	0	0	0	0	0	0	0	0	0	0	0	0	0	0	0	0	0
18	1990	45.8636	19.1003	73.118	0.861969	0	21.5588	3.43027	23.0653	11.9581	3.09968	10.3657	33.1879	29.5769	0	0	0	0	0	0	0	0	0	1	0	0	0	0	0	0	0	0	0	0	0	0	0	0	0	0	0	0	0	0	0	0	0	0	0
18	1991	47.8174	18.6769	73.269	0.728606	0	21.853	3.44364	23.3224	12.3172	3.15642	10.4091	33.1879	29.598	0	0	0	0	0	0	0	0	0	0	1	0	0	0	0	0	0	0	0	0	0	0	0	0	0	0	0	0	0	0	0	0	0	0	0
18	1992	44.8908	19.2211	73.36	0.760347	0	22.1196	3.45706	23.5124	11.9221	3.22737	10.4165	32.3706	29.6207	0	0	0	0	0	0	0	0	0	0	0	1	0	0	0	0	0	0	0	0	0	0	0	0	0	0	0	0	0	0	0	0	0	0	0
18	1993	40.5767	19.3518	73.497	0.657391	0	22.3501	3.47053	23.6429	11.4799	3.29305	10.4	32.2056	29.6435	0	0	0	0	0	0	0	0	0	0	0	0	1	0	0	0	0	0	0	0	0	0	0	0	0	0	0	0	0	0	0	0	0	0	0
18	1994	42.0579	19.314	73.71	0.346857	0	22.5334	3.48405	23.7431	12.1463	3.34885	10.4216	33.8174	29.6609	0	0	0	0	0	0	0	0	0	0	0	0	0	1	0	0	0	0	0	0	0	0	0	0	0	0	0	0	0	0	0	0	0	0	0
18	1995	43.5816	19.4242	73.922	0.293904	0	22.6689	3.49763	23.817	12.167	3.41558	10.4366	33.8852	29.6791	0	0	0	0	0	0	0	0	0	0	0	0	0	0	1	0	0	0	0	0	0	0	0	0	0	0	0	0	0	0	0	0	0	0	0
18	1996	45.0056	19.7126	74.133	0.289475	0	22.9966	3.51126	23.653	12.1771	3.49172	10.4423	34.1826	29.6956	0	0	0	0	0	0	0	0	0	0	0	0	0	0	0	1	0	0	0	0	0	0	0	0	0	0	0	0	0	0	0	0	0	0	0
18	1997	49.6427	19.3549	74.342	0.146313	0	23.245	3.52495	23.5556	12.6454	3.56432	10.4597	35.3443	29.7102	0	0	0	0	0	0	0	0	0	0	0	0	0	0	0	0	1	0	0	0	0	0	0	0	0	0	0	0	0	0	0	0	0	0	0
18	1998	51.585	19.0982	74.551	0.0151436	0	23.4845	3.53868	23.4696	12.9387	3.64371	10.4771	36.0183	29.7237	0	0	0	0	0	0	0	0	0	0	0	0	0	0	0	0	0	1	0	0	0	0	0	0	0	0	0	0	0	0	0	0	0	0	0
18	1999	53.3659	19.2467	74.758	0.0646346	0	23.8182	3.55247	23.3267	12.7963	3.72687	10.4947	35.4825	29.738	0	0	0	0	0	0	0	0	0	0	0	0	0	0	0	0	0	0	1	0	0	0	0	0	0	0	0	0	0	0	0	0	0	0	0
18	2000	61.5261	19.0445	74.965	0.135432	0	24.3049	3.56632	23.1025	12.6673	3.80895	10.5248	34.5794	29.7538	0	0	0	0	0	0	0	0	0	0	0	0	0	0	0	0	0	0	0	1	0	0	0	0	0	0	0	0	0	0	0	0	0	0	0
18	2001	62.0628	18.9489	75.17	0.168225	0	24.9973	3.57493	22.9187	13.1695	3.89582	10.5412	35.8787	29.77	0	0	0	0	0	0	0	0	0	0	0	0	0	0	0	0	0	0	0	0	1	0	0	0	0	0	0	0	0	0	0	0	0	0	0
18	2002	60.9349	19.2316	75.374	0.168128	0	25.8203	3.58355	22.6081	13.1939	3.96753	10.5398	36.4006	29.7828	0	0	0	0	0	0	0	0	0	0	0	0	0	0	0	0	0	0	0	0	0	1	0	0	0	0	0	0	0	0	0	0	0	0	0
18	2003	61.8493	19.3256	75.577	0.0553633	0	26.7088	3.5922	22.2358	13.077	4.01754	10.532	36.6112	29.7903	0	0	0	0	0	0	0	0	0	0	0	0	0	0	0	0	0	0	0	0	0	0	1	0	0	0	0	0	0	0	0	0	0	0	0
18	2004	66.2262	18.8174	75.779	-0.0217097	0	27.5525	3.60087	21.8915	13.6058	4.06485	10.5392	38.0371	29.7958	0	0	0	0	0	0	0	0	0	0	0	0	0	0	0	0	0	0	0	0	0	0	0	1	0	0	0	0	0	0	0	0	0	0	0
18	2005	70.9187	18.7759	75.98	-0.0567783	0	28.282	3.60956	21.6093	13.9116	4.11922	10.5485	38.7109	29.7998	0	0	0	0	0	0	0	0	0	0	0	0	0	0	0	0	0	0	0	0	0	0	0	0	1	0	0	0	0	0	0	0	0	0	0
18	2006	77.4497	18.3278	76.179	-0.112797	0	29.0553	3.61828	21.3095	14.9323	4.17752	10.5877	40.1507	29.8036	0	0	0	0	0	0	0	0	0	0	0	0	0	0	0	0	0	0	0	0	0	0	0	0	0	1	0	0	0	0	0	0	0	0	0
18	2007	79.8744	17.8551	76.378	-0.133719	0	29.7157	3.62701	21.0874	15.6257	4.2435	10.6222	40.9821	29.8119	0	0	0	0	0	0	0	0	0	0	0	0	0	0	0	0	0	0	0	0	0	0	0	0	0	0	1	0	0	0	0	0	0	0	0
18	2008	81.5248	18.2556	76.575	-0.190143	1	30.2758	3.63576	20.9253	15.0467	4.3246	10.6322	39.5396	29.8219	0	0	0	0	0	0	0	0	0	0	0	0	0	0	0	0	0	0	0	0	0	0	0	0	0	0	0	1	0	0	0	0	0	0	0
18	2009	71.2287	19.9917	76.771	-0.253383	1	30.7619	3.64454	20.7701	13.2987	4.39354	10.5775	37.3538	29.8313	0	0	0	0	0	0	0	0	0	0	0	0	0	0	0	0	0	0	0	0	0	0	0	0	0	0	0	0	1	0	0	0	0	0	0
18	2010	79.8686	19.5632	76.966	-0.153198	0	31.1978	3.65333	20.596	14.1925	4.40172	10.6176	38.4002	29.8325	0	0	0	0	0	0	0	0	0	0	0	0	0	0	0	0	0	0	0	0	0	0	0	0	0	0	0	0	0	1	0	0	0	0	0
18	2011	85.2061	19.0699	77.16	-1.85371	0	31.4743	3.65578	20.5354	14.6623	4.42296	10.6727	38.3949	29.8363	0	0	0	0	0	0	0	0	0	0	0	0	0	0	0	0	0	0	0	0	0	0	0	0	0	0	0	0	0	0	1	0	0	0	0
18	2012	86.5141	19.2769	77.17	0.187728	0	31.6739	3.65822	20.4215	14.1726	4.46512	10.6777	37.1505	29.8442	0	0	0	0	0	0	0	0	0	0	0	0	0	0	0	0	0	0	0	0	0	0	0	0	0	0	0	0	0	0	0	1	0	0	0
18	2013	85.0789	19.6309	77.18	0.2729	0	31.8513	3.66067	20.2808	14.0756	4.50683	10.681	36.9233	29.851	0	0	0	0	0	0	0	0	0	0	0	0	0	0	0	0	0	0	0	0	0	0	0	0	0	0	0	0	0	0	0	0	1	0	0
18	2014	84.6201	19.589	77.19	0.416877	0	32.0691	3.66311	20.1756	14.4184	4.55039	10.6984	37.2022	29.856	0	0	0	0	0	0	0	0	0	0	0	0	0	0	0	0	0	0	0	0	0	0	0	0	0	0	0	0	0	0	0	0	0	1	0
18	2015	86.2462	19.6918	77.2	0.865703	0	32.3629	3.66556	20.1587	14.4885	4.60811	10.7045	37.0875	29.8628	0	0	0	0	0	0	0	0	0	0	0	0	0	0	0	0	0	0	0	0	0	0	0	0	0	0	0	0	0	0	0	0	0	0	1
18	2016	84.7696	19.9012	77.224	0.807219	0	32.5535	3.66802	20.361	14.6861	4.65614	10.7177	37.0397	29.8693	0	0	0	0	0	0	0	0	0	0	0	0	0	0	0	0	0	0	0	0	0	0	0	0	0	0	0	0	0	0	0	0	0	0	0
18	2017	87.4117	19.8833	77.261	0.373725	0	32.7895	3.67047	20.6369	14.7766	4.70197	10.7383	36.6634	29.8772	0	0	0	0	0	0	0	0	0	0	0	0	0	0	0	0	0	0	0	0	0	0	0	0	0	0	0	0	0	0	0	0	0	0	0
19	1981	61.5967	18.3466	72.528	0.426516	0	17.9505	2.73764	29.7835	8.71115	4.20908	10.0109	32.6785	26.7172	1	0	0	0	0	0	0	0	0	0	0	0	0	0	0	0	0	0	0	0	0	0	0	0	0	0	0	0	0	0	0	0	0	0	0
19	1982	57.5754	18.459	73.373	0.560286	0	18.0574	2.7615	29.3868	8.93494	4.14345	10.0358	33.3509	26.7427	0	1	0	0	0	0	0	0	0	0	0	0	0	0	0	0	0	0	0	0	0	0	0	0	0	0	0	0	0	0	0	0	0	0	0
19	1983	57.4196	18.7887	74.202	0.595991	0	18.1273	2.78557	28.9398	9.12184	4.07674	10.0601	33.9325	26.7695	0	0	1	0	0	0	0	0	0	0	0	0	0	0	0	0	0	0	0	0	0	0	0	0	0	0	0	0	0	0	0	0	0	0	0
19	1984	56.5993	18.9469	75.015	0.534343	0	18.2268	2.80985	28.6241	9.21119	4.01502	10.0842	34.1953	26.7969	0	0	0	1	0	0	0	0	0	0	0	0	0	0	0	0	0	0	0	0	0	0	0	0	0	0	0	0	0	0	0	0	0	0	0
19	1985	55.3078	19.7047	75.808	0.417069	0	18.3945	2.83434	28.4996	8.89854	3.96244	10.1118	32.8004	26.8215	0	0	0	0	1	0	0	0	0	0	0	0	0	0	0	0	0	0	0	0	0	0	0	0	0	0	0	0	0	0	0	0	0	0	0
19	1986	49.9833	19.9305	76.567	0.324795	0	18.6603	2.85905	28.3525	8.96322	3.9121	10.1357	32.9747	26.8468	0	0	0	0	0	1	0	0	0	0	0	0	0	0	0	0	0	0	0	0	0	0	0	0	0	0	0	0	0	0	0	0	0	0	0
19	1987	49.4787	20.3143	77.291	0.283627	0	18.9727	2.88396	28.3759	9.12197	3.86693	10.1684	33.1589	26.8703	0	0	0	0	0	0	1	0	0	0	0	0	0	0	0	0	0	0	0	0	0	0	0	0	0	0	0	0	0	0	0	0	0	0	0
19	1988	48.1577	19.6082	78	0.290689	0	19.3144	2.9091	28.5027	9.48745	3.81238	10.2158	33.6312	26.8954	0	0	0	0	0	0	0	1	0	0	0	0	0	0	0	0	0	0	0	0	0	0	0	0	0	0	0	0	0	0	0	0	0	0	0
19	1989	47.8746	19.4176	78.691	0.361019	0	19.6552	2.93446	28.6275	9.69226	3.77967	10.2649	33.6093	26.9262	0	0	0	0	0	0	0	0	1	0	0	0	0	0	0	0	0	0	0	0	0	0	0	0	0	0	0	0	0	0	0	0	0	0	0
19	1990	45.8415	20.8709	79.367	0.443382	0	19.9759	2.96003	28.7053	8.92316	3.82619	10.2619	32.066	26.9633	0	0	0	0	0	0	0	0	0	1	0	0	0	0	0	0	0	0	0	0	0	0	0	0	0	0	0	0	0	0	0	0	0	0	0
19	1991	43.4884	23.9128	79.843	0.546172	1	20.3272	2.97676	28.6854	7.41221	3.81787	10.1955	29.1889	26.9938	0	0	0	0	0	0	0	0	0	0	1	0	0	0	0	0	0	0	0	0	0	0	0	0	0	0	0	0	0	0	0	0	0	0	0
19	1992	50.2418	24.2705	80.128	0.56191	1	20.6564	2.99359	28.7157	7.74542	3.74591	10.156	32.0089	27.0083	0	0	0	0	0	0	0	0	0	0	0	1	0	0	0	0	0	0	0	0	0	0	0	0	0	0	0	0	0	0	0	0	0	0	0
19	1993	58.1649	23.3012	80.409	0.483854	1	20.9541	3.01051	28.7378	8.76567	3.6367	10.1438	36.6463	27.0124	0	0	0	0	0	0	0	0	0	0	0	0	1	0	0	0	0	0	0	0	0	0	0	0	0	0	0	0	0	0	0	0	0	0	0
19	1994	62.4282	22.3969	80.688	0.431049	1	21.2069	3.02753	28.6805	9.79742	3.54569	10.1782	39.2625	27.0088	0	0	0	0	0	0	0	0	0	0	0	0	0	1	0	0	0	0	0	0	0	0	0	0	0	0	0	0	0	0	0	0	0	0	0
19	1995	64.0737	21.8947	80.963	0.381655	1	21.4097	3.04464	28.5056	10.6811	3.4484	10.2155	40.9378	27.0054	0	0	0	0	0	0	0	0	0	0	0	0	0	0	1	0	0	0	0	0	0	0	0	0	0	0	0	0	0	0	0	0	0	0	0
19	1996	65.722	22.1594	81.223	0.328038	0	21.6728	3.06185	28.4628	10.9868	3.39652	10.2482	40.7308	27.008	0	0	0	0	0	0	0	0	0	0	0	0	0	0	0	1	0	0	0	0	0	0	0	0	0	0	0	0	0	0	0	0	0	0	0
19	1997	68.2213	21.3118	81.466	0.297377	0	21.8803	3.07916	28.1795	11.984	3.3483	10.3059	42.1399	27.0158	0	0	0	0	0	0	0	0	0	0	0	0	0	0	0	0	1	0	0	0	0	0	0	0	0	0	0	0	0	0	0	0	0	0	0
19	1998	66.9671	20.5746	81.707	0.265473	0	22.0551	3.09656	27.7661	12.7439	3.29177	10.3561	43.0897	27.0295	0	0	0	0	0	0	0	0	0	0	0	0	0	0	0	0	0	1	0	0	0	0	0	0	0	0	0	0	0	0	0	0	0	0	0
19	1999	66.2399	20.2599	81.946	0.232116	0	22.2287	3.11407	27.3874	12.927	3.26735	10.3972	42.6691	27.0489	0	0	0	0	0	0	0	0	0	0	0	0	0	0	0	0	0	0	1	0	0	0	0	0	0	0	0	0	0	0	0	0	0	0	0
19	2000	74.8948	19.7373	82.183	0.207607	0	22.4225	3.13167	27.1212	13.5961	3.26151	10.45	43.3744	27.0696	0	0	0	0	0	0	0	0	0	0	0	0	0	0	0	0	0	0	0	1	0	0	0	0	0	0	0	0	0	0	0	0	0	0	0
19	2001	70.2768	19.9256	82.368	0.227687	0	22.7265	3.15149	26.7194	13.8115	3.28989	10.4732	43.9611	27.0928	0	0	0	0	0	0	0	0	0	0	0	0	0	0	0	0	0	0	0	0	1	0	0	0	0	0	0	0	0	0	0	0	0	0	0
19	2002	69.2995	20.6275	82.503	0.242381	0	23.0574	3.17145	26.5096	13.5834	3.32239	10.4874	43.4759	27.1151	0	0	0	0	0	0	0	0	0	0	0	0	0	0	0	0	0	0	0	0	0	1	0	0	0	0	0	0	0	0	0	0	0	0	0
19	2003	68.0558	21.0967	82.638	0.238457	0	23.4026	3.19152	26.401	13.4829	3.31603	10.5048	43.0733	27.1329	0	0	0	0	0	0	0	0	0	0	0	0	0	0	0	0	0	0	0	0	0	0	1	0	0	0	0	0	0	0	0	0	0	0	0
19	2004	70.9602	21.1844	82.772	0.29035	0	23.7368	3.21173	26.2553	13.9284	3.30181	10.5404	43.6009	27.1511	0	0	0	0	0	0	0	0	0	0	0	0	0	0	0	0	0	0	0	0	0	0	0	1	0	0	0	0	0	0	0	0	0	0	0
19	2005	76.5792	21.4115	82.905	0.342249	0	24.0525	3.23206	26.0218	13.7505	3.29289	10.5644	42.7168	27.1709	0	0	0	0	0	0	0	0	0	0	0	0	0	0	0	0	0	0	0	0	0	0	0	0	1	0	0	0	0	0	0	0	0	0	0
19	2006	81.9835	21.3208	83.037	0.383777	0	24.3219	3.25253	25.8198	13.9554	3.30975	10.6003	42.5134	27.1911	0	0	0	0	0	0	0	0	0	0	0	0	0	0	0	0	0	0	0	0	0	0	0	0	0	1	0	0	0	0	0	0	0	0	0
19	2007	82.8574	20.7669	83.168	0.42543	0	24.5522	3.27312	25.543	14.9342	3.34235	10.6466	44.0847	27.2101	0	0	0	0	0	0	0	0	0	0	0	0	0	0	0	0	0	0	0	0	0	0	0	0	0	0	1	0	0	0	0	0	0	0	0
19	2008	86.1843	21.5649	83.299	0.465549	0	24.8322	3.29384	25.247	14.3042	3.39058	10.6491	42.9677	27.2347	0	0	0	0	0	0	0	0	0	0	0	0	0	0	0	0	0	0	0	0	0	0	0	0	0	0	0	1	0	0	0	0	0	0	0
19	2009	70.1233	24.0675	83.429	0.478246	0	25.2917	3.31469	25.0295	11.7095	3.43023	10.558	39.2087	27.257	0	0	0	0	0	0	0	0	0	0	0	0	0	0	0	0	0	0	0	0	0	0	0	0	0	0	0	0	1	0	0	0	0	0	0
19	2010	75.4644	23.6862	83.77	0.457495	0	26.0077	3.33568	24.9406	12.2784	3.41439	10.5829	40.3206	27.2671	0	0	0	0	0	0	0	0	0	0	0	0	0	0	0	0	0	0	0	0	0	0	0	0	0	0	0	0	0	1	0	0	0	0	0
19	2011	78.5796	23.3613	84.313	0.463559	0	26.9584	3.35402	25.0643	12.3726	3.41117	10.6037	39.9931	27.2766	0	0	0	0	0	0	0	0	0	0	0	0	0	0	0	0	0	0	0	0	0	0	0	0	0	0	0	0	0	0	1	0	0	0	0
19	2012	79.1705	24.0971	84.841	0.475809	0	28.1357	3.37247	25.2437	11.6395	3.40716	10.5846	38.6016	27.2879	0	0	0	0	0	0	0	0	0	0	0	0	0	0	0	0	0	0	0	0	0	0	0	0	0	0	0	0	0	0	0	1	0	0	0
19	2013	77.0939	24.5364	85.125	0.460724	0	29.4523	3.39101	25.472	11.5583	3.386	10.5723	38.9601	27.2966	0	0	0	0	0	0	0	0	0	0	0	0	0	0	0	0	0	0	0	0	0	0	0	0	0	0	0	0	0	0	0	0	1	0	0
19	2014	74.1127	24.5074	85.175	0.41356	0	30.7577	3.40966	25.6993	11.7052	3.34391	10.5619	39.8703	27.3007	0	0	0	0	0	0	0	0	0	0	0	0	0	0	0	0	0	0	0	0	0	0	0	0	0	0	0	0	0	0	0	0	0	1	0
19	2015	71.3825	24.3844	85.225	0.329384	0	31.9509	3.42841	25.875	11.9323	3.29452	10.5599	40.6584	27.3024	0	0	0	0	0	0	0	0	0	0	0	0	0	0	0	0	0	0	0	0	0	0	0	0	0	0	0	0	0	0	0	0	0	0	1
19	2016	70.8985	23.6711	85.275	0.287421	0	33.067	3.44727	25.9782	12.3605	3.26258	10.5815	41.1662	27.304	0	0	0	0	0	0	0	0	0	0	0	0	0	0	0	0	0	0	0	0	0	0	0	0	0	0	0	0	0	0	0	0	0	0	0
19	2017	75.1754	22.8289	85.325	0.234671	0	34.0623	3.46622	26.0143	13.2518	3.23789	10.6068	43.2194	27.3107	0	0	0	0	0	0	0	0	0	0	0	0	0	0	0	0	0	0	0	0	0	0	0	0	0	0	0	0	0	0	0	0	0	0	0
20	1981	55.7421	27.5175	83.1	0.11992	0	25.8047	2.95487	30.012	11.6156	2.30107	10.1587	37.8297	27.2736	1	0	0	0	0	0	0	0	0	0	0	0	0	0	0	0	0	0	0	0	0	0	0	0	0	0	0	0	0	0	0	0	0	0	0
20	1982	60.6567	27.3624	83.1	0.0571917	0	26.0669	2.9744	29.4815	12.3449	2.28436	10.1705	40.3051	27.2885	0	1	0	0	0	0	0	0	0	0	0	0	0	0	0	0	0	0	0	0	0	0	0	0	0	0	0	0	0	0	0	0	0	0	0
20	1983	64.2912	26.7438	83.1	0.0452736	0	26.2848	2.99407	28.9731	12.9986	2.27795	10.1889	42.2386	27.3026	0	0	1	0	0	0	0	0	0	0	0	0	0	0	0	0	0	0	0	0	0	0	0	0	0	0	0	0	0	0	0	0	0	0	0
20	1984	64.1665	25.8402	83.1	0.0908696	0	26.503	3.01386	28.505	13.7912	2.27977	10.2294	43.6402	27.3175	0	0	0	1	0	0	0	0	0	0	0	0	0	0	0	0	0	0	0	0	0	0	0	0	0	0	0	0	0	0	0	0	0	0	0
20	1985	63.9888	25.5326	83.1	0.165171	0	26.7477	3.03379	28.1148	13.6512	2.30104	10.2491	43.0768	27.3361	0	0	0	0	1	0	0	0	0	0	0	0	0	0	0	0	0	0	0	0	0	0	0	0	0	0	0	0	0	0	0	0	0	0	0
20	1986	58.2311	25.2307	83.1	0.232569	0	26.996	3.05385	27.8902	13.6539	2.3462	10.2734	42.8984	27.3583	0	0	0	0	0	1	0	0	0	0	0	0	0	0	0	0	0	0	0	0	0	0	0	0	0	0	0	0	0	0	0	0	0	0	0
20	1987	58.6769	24.4998	83.1	0.333679	0	27.2474	3.07404	27.7516	13.6945	2.39408	10.303	42.5177	27.3794	0	0	0	0	0	0	1	0	0	0	0	0	0	0	0	0	0	0	0	0	0	0	0	0	0	0	0	0	0	0	0	0	0	0	0
20	1988	58.3468	23.8479	83.1	0.459598	0	27.4787	3.09436	27.7099	13.9822	2.45127	10.3237	43.3272	27.4027	0	0	0	0	0	0	0	1	0	0	0	0	0	0	0	0	0	0	0	0	0	0	0	0	0	0	0	0	0	0	0	0	0	0	0
20	1989	59.038	24.1167	83.1	0.667183	0	27.6502	3.11482	27.7624	13.7186	2.50889	10.3432	42.4617	27.4278	0	0	0	0	0	0	0	0	1	0	0	0	0	0	0	0	0	0	0	0	0	0	0	0	0	0	0	0	0	0	0	0	0	0	0
20	1990	55.8232	25.1622	83.1	0.772603	0	27.7406	3.13542	27.8981	12.7268	2.57486	10.343	40.3235	27.4587	0	0	0	0	0	0	0	0	0	1	0	0	0	0	0	0	0	0	0	0	0	0	0	0	0	0	0	0	0	0	0	0	0	0	0
20	1991	51.0897	25.9866	83.204	0.681643	1	27.8241	3.14003	28.2821	12.3141	2.63873	10.3247	40.5925	27.4868	0	0	0	0	0	0	0	0	0	0	1	0	0	0	0	0	0	0	0	0	0	0	0	0	0	0	0	0	0	0	0	0	0	0	0
20	1992	50.7721	27.0523	83.361	0.58653	1	27.8254	3.14465	28.6697	12.4745	2.6582	10.3071	42.3869	27.5054	0	0	0	0	0	0	0	0	0	0	0	1	0	0	0	0	0	0	0	0	0	0	0	0	0	0	0	0	0	0	0	0	0	0	0
20	1993	58.1349	27.3765	83.516	0.580839	1	27.7609	3.14927	29.0595	12.892	2.64758	10.2805	45.1654	27.5151	0	0	0	0	0	0	0	0	0	0	0	0	1	0	0	0	0	0	0	0	0	0	0	0	0	0	0	0	0	0	0	0	0	0	0
20	1994	63.8416	26.3906	83.671	0.710705	1	27.6499	3.1539	29.3947	13.7387	2.58846	10.3118	46.2494	27.5137	0	0	0	0	0	0	0	0	0	0	0	0	0	1	0	0	0	0	0	0	0	0	0	0	0	0	0	0	0	0	0	0	0	0	0
20	1995	68.6005	25.4816	83.824	0.524704	1	27.5072	3.15854	29.6015	14.8846	2.52109	10.3481	48.175	27.5159	0	0	0	0	0	0	0	0	0	0	0	0	0	0	1	0	0	0	0	0	0	0	0	0	0	0	0	0	0	0	0	0	0	0	0
20	1996	66.5385	25.8358	83.914	0.159147	0	27.4477	3.16318	29.7172	14.5935	2.48337	10.3618	46.7977	27.522	0	0	0	0	0	0	0	0	0	0	0	0	0	0	0	1	0	0	0	0	0	0	0	0	0	0	0	0	0	0	0	0	0	0	0
20	1997	72.0087	25.3117	83.942	0.0572622	0	27.3497	3.16784	29.5879	14.9854	2.45888	10.392	46.9874	27.5303	0	0	0	0	0	0	0	0	0	0	0	0	0	0	0	0	1	0	0	0	0	0	0	0	0	0	0	0	0	0	0	0	0	0	0
20	1998	74.3404	25.3736	83.97	0.0555121	0	27.2226	3.17249	29.2847	16.3137	2.4532	10.432	49.521	27.5385	0	0	0	0	0	0	0	0	0	0	0	0	0	0	0	0	0	1	0	0	0	0	0	0	0	0	0	0	0	0	0	0	0	0	0
20	1999	74.8984	25.3955	83.998	0.0779272	0	27.0755	3.17716	28.9466	16.6955	2.4571	10.4727	49.2047	27.5504	0	0	0	0	0	0	0	0	0	0	0	0	0	0	0	0	0	0	1	0	0	0	0	0	0	0	0	0	0	0	0	0	0	0	0
20	2000	81.4775	24.5319	84.026	0.160575	0	26.9217	3.18183	28.6621	16.7756	2.46799	10.5189	47.8404	27.5652	0	0	0	0	0	0	0	0	0	0	0	0	0	0	0	0	0	0	0	1	0	0	0	0	0	0	0	0	0	0	0	0	0	0	0
20	2001	80.5883	24.7372	84.071	0.268471	0	26.7826	3.19793	27.9938	16.1984	2.50518	10.5333	46.2167	27.5828	0	0	0	0	0	0	0	0	0	0	0	0	0	0	0	0	0	0	0	0	1	0	0	0	0	0	0	0	0	0	0	0	0	0	0
20	2002	77.2187	25.4516	84.133	0.325438	0	26.6287	3.21411	27.628	16.2563	2.53587	10.5507	46.2497	27.6006	0	0	0	0	0	0	0	0	0	0	0	0	0	0	0	0	0	0	0	0	0	1	0	0	0	0	0	0	0	0	0	0	0	0	0
20	2003	75.2456	25.7127	84.196	0.372093	0	26.4998	3.23037	27.4024	16.555	2.54714	10.5716	46.6238	27.6151	0	0	0	0	0	0	0	0	0	0	0	0	0	0	0	0	0	0	0	0	0	0	1	0	0	0	0	0	0	0	0	0	0	0	0
20	2004	78.5911	25.0213	84.258	0.393299	0	26.4483	3.24672	27.1014	17.2242	2.56392	10.6049	47.427	27.6298	0	0	0	0	0	0	0	0	0	0	0	0	0	0	0	0	0	0	0	0	0	0	0	1	0	0	0	0	0	0	0	0	0	0	0
20	2005	83.7515	24.8967	84.319	0.399943	0	26.5078	3.26315	26.6578	17.3427	2.58996	10.6287	47.227	27.6465	0	0	0	0	0	0	0	0	0	0	0	0	0	0	0	0	0	0	0	0	0	0	0	0	1	0	0	0	0	0	0	0	0	0	0
20	2006	88.1954	24.6293	84.43	0.562484	0	26.6563	3.27966	26.5766	18.1858	2.62445	10.6714	48.0717	27.665	0	0	0	0	0	0	0	0	0	0	0	0	0	0	0	0	0	0	0	0	0	0	0	0	0	1	0	0	0	0	0	0	0	0	0
20	2007	89.1621	24.1466	84.588	0.741553	0	26.8603	3.29625	26.2012	18.038	2.67164	10.6987	47.1586	27.6887	0	0	0	0	0	0	0	0	0	0	0	0	0	0	0	0	0	0	0	0	0	0	0	0	0	0	1	0	0	0	0	0	0	0	0
20	2008	92.5641	24.6375	84.746	0.779033	1	27.126	3.31293	25.7073	17.0834	2.73271	10.6837	46.253	27.7165	0	0	0	0	0	0	0	0	0	0	0	0	0	0	0	0	0	0	0	0	0	0	0	0	0	0	0	1	0	0	0	0	0	0	0
20	2009	81.5089	25.999	84.902	0.851904	1	27.4705	3.32969	25.3608	15.4049	2.7862	10.6225	45.082	27.7416	0	0	0	0	0	0	0	0	0	0	0	0	0	0	0	0	0	0	0	0	0	0	0	0	0	0	0	0	1	0	0	0	0	0	0
20	2010	84.2484	25.0324	85.056	0.852525	0	27.9111	3.34654	25.2904	16.7046	2.79306	10.6694	46.7927	27.7534	0	0	0	0	0	0	0	0	0	0	0	0	0	0	0	0	0	0	0	0	0	0	0	0	0	0	0	0	0	1	0	0	0	0	0
20	2011	85.791	24.9372	85.297	0.75515	0	28.47	3.35636	25.4112	16.7414	2.79866	10.689	46.2998	27.7677	0	0	0	0	0	0	0	0	0	0	0	0	0	0	0	0	0	0	0	0	0	0	0	0	0	0	0	0	0	0	1	0	0	0	0
20	2012	85.2823	25.7502	85.62	0.739763	0	29.1352	3.36621	25.7587	15.8416	2.81927	10.6818	44.554	27.7847	0	0	0	0	0	0	0	0	0	0	0	0	0	0	0	0	0	0	0	0	0	0	0	0	0	0	0	0	0	0	0	1	0	0	0
20	2013	80.8157	26.1966	85.936	0.847349	0	29.8572	3.37609	26.2989	15.6419	2.83382	10.6855	44.1371	27.8001	0	0	0	0	0	0	0	0	0	0	0	0	0	0	0	0	0	0	0	0	0	0	0	0	0	0	0	0	0	0	0	0	1	0	0
20	2014	82.9335	26.0843	86.247	0.99222	0	30.5308	3.386	26.8877	15.9919	2.84821	10.7023	44.563	27.8143	0	0	0	0	0	0	0	0	0	0	0	0	0	0	0	0	0	0	0	0	0	0	0	0	0	0	0	0	0	0	0	0	0	1	0
20	2015	83.7238	25.7182	86.553	1.05745	0	31.0767	3.39594	27.409	16.8611	2.87282	10.733	45.8486	27.8311	0	0	0	0	0	0	0	0	0	0	0	0	0	0	0	0	0	0	0	0	0	0	0	0	0	0	0	0	0	0	0	0	0	0	1
20	2016	82.3206	26.3654	86.852	1.25645	0	31.607	3.40591	27.701	16.6272	2.91236	10.7447	45.01	27.8509	0	0	0	0	0	0	0	0	0	0	0	0	0	0	0	0	0	0	0	0	0	0	0	0	0	0	0	0	0	0	0	0	0	0	0
20	2017	84.9347	26.0224	87.146	1.34745	0	31.9794	3.4159	27.9863	16.6626	2.94274	10.7545	44.9912	27.8716	0	0	0	0	0	0	0	0	0	0	0	0	0	0	0	0	0	0	0	0	0	0	0	0	0	0	0	0	0	0	0	0	0	0	0
21	1981	153.106	15.9528	89.794	0.73534	0	14.8448	2.21252	35.8238	28.7027	4.01574	9.24221	46.2853	22.3929	1	0	0	0	0	0	0	0	0	0	0	0	0	0	0	0	0	0	0	0	0	0	0	0	0	0	0	0	0	0	0	0	0	0	0
21	1982	138.159	17.0389	89.803	2.14498	0	14.8096	2.25265	36.0586	27.5307	4.03025	9.24335	46.2853	22.4572	0	1	0	0	0	0	0	0	0	0	0	0	0	0	0	0	0	0	0	0	0	0	0	0	0	0	0	0	0	0	0	0	0	0	0
21	1983	133.464	16.5993	89.811	1.40948	0	14.7295	2.29351	36.399	25.4632	4.04952	9.22311	46.2853	22.5291	0	0	1	0	0	0	0	0	0	0	0	0	0	0	0	0	0	0	0	0	0	0	0	0	0	0	0	0	0	0	0	0	0	0	0
21	1984	138.895	16.0857	89.82	0.0208738	0	14.6182	2.3351	36.6484	23.7181	4.07354	9.23228	46.2853	22.6095	0	0	0	1	0	0	0	0	0	0	0	0	0	0	0	0	0	0	0	0	0	0	0	0	0	0	0	0	0	0	0	0	0	0	0
21	1985	143.652	16.3547	89.828	1.75675	0	14.5003	2.37745	36.7247	22.862	4.08069	9.24024	46.2853	22.6718	0	0	0	0	1	0	0	0	0	0	0	0	0	0	0	0	0	0	0	0	0	0	0	0	0	0	0	0	0	0	0	0	0	0	0
21	1986	138.16	16.1459	89.907	1.6709	0	14.7403	2.41451	36.6682	22.5649	4.07827	9.26164	46.2853	22.723	0	0	0	0	0	1	0	0	0	0	0	0	0	0	0	0	0	0	0	0	0	0	0	0	0	0	0	0	0	0	0	0	0	0	0
21	1987	148.048	16.5189	90.028	0.688607	0	15.0308	2.45214	36.507	22.6256	4.06506	9.29504	46.2853	22.7606	0	0	0	0	0	0	1	0	0	0	0	0	0	0	0	0	0	0	0	0	0	0	0	0	0	0	0	0	0	0	0	0	0	0	0
21	1988	150.318	16.0147	90.147	0.821039	0	15.346	2.49036	36.235	23.1186	4.0701	9.36762	46.2853	22.8198	0	0	0	0	0	0	0	1	0	0	0	0	0	0	0	0	0	0	0	0	0	0	0	0	0	0	0	0	0	0	0	0	0	0	0
21	1989	154.603	16.4806	90.265	0.973295	0	15.6346	2.52917	35.8747	23.5821	4.07417	9.43651	46.2853	22.8786	0	0	0	0	0	0	0	0	1	0	0	0	0	0	0	0	0	0	0	0	0	0	0	0	0	0	0	0	0	0	0	0	0	0	0
21	1990	164.484	16.2304	90.381	0.978314	0	15.8674	2.56577	35.4488	23.7664	4.07331	9.48774	46.2853	22.9318	0	0	0	0	0	0	0	0	0	1	0	0	0	0	0	0	0	0	0	0	0	0	0	0	0	0	0	0	0	0	0	0	0	0	0
21	1991	165.238	16.8281	90.497	2.69509	0	16.1712	2.58951	35.0798	23.6704	4.08147	9.52147	46.2853	22.9965	0	0	0	0	0	0	0	0	0	0	1	0	0	0	0	0	0	0	0	0	0	0	0	0	0	0	0	0	0	0	0	0	0	0	0
21	1992	170.465	17.3463	90.611	1.03164	0	16.4261	2.61346	34.6235	23.4034	4.08276	9.557	46.2853	23.0537	0	0	0	0	0	0	0	0	0	0	0	1	0	0	0	0	0	0	0	0	0	0	0	0	0	0	0	0	0	0	0	0	0	0	0
21	1993	178.905	18.5507	90.723	0.998755	0	16.6642	2.63763	34.1158	23.2464	4.07854	9.59084	46.2853	23.1043	0	0	0	0	0	0	0	0	0	0	0	0	1	0	0	0	0	0	0	0	0	0	0	0	0	0	0	0	0	0	0	0	0	0	0
21	1994	181.702	18.8522	90.835	0.935264	0	16.9155	2.66203	33.5973	23.2278	4.07866	9.63646	46.2853	23.1601	0	0	0	0	0	0	0	0	0	0	0	0	0	1	0	0	0	0	0	0	0	0	0	0	0	0	0	0	0	0	0	0	0	0	0
21	1995	258.584	18.0118	90.946	0.697143	0	17.1943	2.68665	33.0802	23.2975	4.08076	9.69099	46.2853	23.2186	0	0	0	0	0	0	0	0	0	0	0	0	0	0	1	0	0	0	0	0	0	0	0	0	0	0	0	0	0	0	0	0	0	0	0
21	1996	237.978	19.1921	91.181	0.656525	0	17.4085	2.70758	32.2951	22.2816	4.22095	9.7215	45.7104	23.2877	0	0	0	0	0	0	0	0	0	0	0	0	0	0	0	1	0	0	0	0	0	0	0	0	0	0	0	0	0	0	0	0	0	0	0
21	1997	226.287	18.4178	91.492	0.756793	0	17.6306	2.72868	31.5742	22.5053	4.27209	9.76516	46.4288	23.3446	0	0	0	0	0	0	0	0	0	0	0	0	0	0	0	0	1	0	0	0	0	0	0	0	0	0	0	0	0	0	0	0	0	0	0
21	1998	225.362	18.3028	91.793	0.649936	0	17.8591	2.74993	30.8713	22.7398	4.25576	9.80865	47.2924	23.4026	0	0	0	0	0	0	0	0	0	0	0	0	0	0	0	0	0	1	0	0	0	0	0	0	0	0	0	0	0	0	0	0	0	0	0
21	1999	228.171	17.8545	92.085	0.592861	0	18.0857	2.77135	30.1277	22.2814	4.1667	9.84884	46.9262	23.4613	0	0	0	0	0	0	0	0	0	0	0	0	0	0	0	0	0	0	1	0	0	0	0	0	0	0	0	0	0	0	0	0	0	0	0
21	2000	248.626	17.8082	92.368	0.645267	0	18.3106	2.79294	29.3091	23.3389	4.04687	9.9079	48.6828	23.5172	0	0	0	0	0	0	0	0	0	0	0	0	0	0	0	0	0	0	0	1	0	0	0	0	0	0	0	0	0	0	0	0	0	0	0
21	2001	221.479	19.063	92.641	0.751107	0	18.5583	2.81727	28.6393	21.066	4.03074	9.90645	46.1955	23.5733	0	0	0	0	0	0	0	0	0	0	0	0	0	0	0	0	0	0	0	0	1	0	0	0	0	0	0	0	0	0	0	0	0	0	0
21	2002	223.906	18.9625	92.905	0.745507	0	18.8404	2.84181	27.8697	21.1671	4.00386	9.92839	46.9528	23.6142	0	0	0	0	0	0	0	0	0	0	0	0	0	0	0	0	0	0	0	0	0	1	0	0	0	0	0	0	0	0	0	0	0	0	0
21	2003	217.894	18.9742	93.16	0.657732	0	19.1615	2.86657	27.0203	21.2966	3.82154	9.94693	47.0378	23.635	0	0	0	0	0	0	0	0	0	0	0	0	0	0	0	0	0	0	0	0	0	0	1	0	0	0	0	0	0	0	0	0	0	0	0
21	2004	212.647	19.1612	93.407	0.671628	0	19.5091	2.89154	26.1516	20.269	3.71149	9.94464	46.5859	23.6792	0	0	0	0	0	0	0	0	0	0	0	0	0	0	0	0	0	0	0	0	0	0	0	1	0	0	0	0	0	0	0	0	0	0	0
21	2005	217.602	18.4362	93.645	0.637437	0	19.8814	2.91672	25.3122	19.7201	3.69008	9.9754	45.4539	23.7192	0	0	0	0	0	0	0	0	0	0	0	0	0	0	0	0	0	0	0	0	0	0	0	0	1	0	0	0	0	0	0	0	0	0	0
21	2006	253.837	18.8213	93.784	0.364337	0	20.1784	2.93308	24.3659	18.8292	3.61959	9.98988	44.8344	23.7699	0	0	0	0	0	0	0	0	0	0	0	0	0	0	0	0	0	0	0	0	0	0	0	0	0	1	0	0	0	0	0	0	0	0	0
21	2007	262.317	18.1964	93.857	0.348755	0	20.5096	2.94952	23.5048	19.2214	3.61319	10.0255	46.1583	23.8174	0	0	0	0	0	0	0	0	0	0	0	0	0	0	0	0	0	0	0	0	0	0	0	0	0	0	1	0	0	0	0	0	0	0	0
21	2008	298.818	19.8244	93.929	0.650655	0	20.9817	2.96605	22.7609	19.3196	3.63525	10.0519	47.0922	23.8653	0	0	0	0	0	0	0	0	0	0	0	0	0	0	0	0	0	0	0	0	0	0	0	0	0	0	0	1	0	0	0	0	0	0	0
21	2009	294.95	19.6794	94.001	0.753907	0	21.6845	2.98268	22.1336	17.7765	3.72491	10.0194	45.9255	23.8985	0	0	0	0	0	0	0	0	0	0	0	0	0	0	0	0	0	0	0	0	0	0	0	0	0	0	0	0	1	0	0	0	0	0	0
21	2010	301.837	19.0634	94.072	0.491183	0	22.6374	2.9994	21.6271	19.096	3.77562	10.0493	48.564	23.9176	0	0	0	0	0	0	0	0	0	0	0	0	0	0	0	0	0	0	0	0	0	0	0	0	0	0	0	0	0	1	0	0	0	0	0
21	2011	319.703	19.6014	94.141	0.423701	0	23.5095	3.01663	21.4373	17.3163	3.92351	10.0583	45.1176	23.955	0	0	0	0	0	0	0	0	0	0	0	0	0	0	0	0	0	0	0	0	0	0	0	0	0	0	0	0	0	0	1	0	0	0	0
21	2012	322.676	19.8329	94.211	0.899209	0	24.5605	3.0341	21.2709	17.8111	3.91708	10.076	46.0093	23.9731	0	0	0	0	0	0	0	0	0	0	0	0	0	0	0	0	0	0	0	0	0	0	0	0	0	0	0	0	0	0	0	1	0	0	0
21	2013	304.329	18.7624	94.279	1.40405	0	25.7432	3.05182	21.1739	18.7093	3.86812	10.107	47.0139	23.9906	0	0	0	0	0	0	0	0	0	0	0	0	0	0	0	0	0	0	0	0	0	0	0	0	0	0	0	0	0	0	0	0	1	0	0
21	2014	287.641	18.5117	94.347	1.99675	0	26.9402	3.06978	21.1716	20.4744	3.84951	10.1655	48.365	24.0072	0	0	0	0	0	0	0	0	0	0	0	0	0	0	0	0	0	0	0	0	0	0	0	0	0	0	0	0	0	0	0	0	0	1	0
21	2015	299.47	17.0881	94.414	2.3864	0	28.0546	3.088	21.2415	22.9977	3.7575	10.2326	50.6144	24.0274	0	0	0	0	0	0	0	0	0	0	0	0	0	0	0	0	0	0	0	0	0	0	0	0	0	0	0	0	0	0	0	0	0	0	1
21	2016	290.903	16.0914	94.48	2.28862	0	29.1798	3.10648	21.3931	21.9054	3.78517	10.2606	48.8096	24.0906	0	0	0	0	0	0	0	0	0	0	0	0	0	0	0	0	0	0	0	0	0	0	0	0	0	0	0	0	0	0	0	0	0	0	0
21	2017	284.721	15.1123	94.546	2.73866	0	30.1857	3.12522	21.5985	22.5588	3.98194	10.2979	49.8812	24.1476	0	0	0	0	0	0	0	0	0	0	0	0	0	0	0	0	0	0	0	0	0	0	0	0	0	0	0	0	0	0	0	0	0	0	0
22	1981	45.4109	21.753	73.352	0.486057	0	21.4988	2.60722	34.36	10.2778	2.83827	10.1012	31.0959	29.0389	1	0	0	0	0	0	0	0	0	0	0	0	0	0	0	0	0	0	0	0	0	0	0	0	0	0	0	0	0	0	0	0	0	0	0
22	1982	45.2524	22.2014	73.425	0.51937	0	20.9408	2.62809	33.7352	10.2042	2.85757	10.1201	31.0029	29.0672	0	1	0	0	0	0	0	0	0	0	0	0	0	0	0	0	0	0	0	0	0	0	0	0	0	0	0	0	0	0	0	0	0	0	0
22	1983	45.1398	22.3552	73.5	0.545607	0	20.3292	2.64912	33.2485	10.3751	2.86547	10.1272	31.9214	29.0923	0	0	1	0	0	0	0	0	0	0	0	0	0	0	0	0	0	0	0	0	0	0	0	0	0	0	0	0	0	0	0	0	0	0	0
22	1984	47.5418	22.5306	73.575	0.558727	0	19.859	2.67032	32.7564	10.7415	2.86947	10.1382	33.1863	29.1131	0	0	0	1	0	0	0	0	0	0	0	0	0	0	0	0	0	0	0	0	0	0	0	0	0	0	0	0	0	0	0	0	0	0	0
22	1985	47.0164	22.5841	73.65	0.561154	0	19.6336	2.69169	32.2034	11.0018	2.86963	10.149	34.0574	29.1315	0	0	0	0	1	0	0	0	0	0	0	0	0	0	0	0	0	0	0	0	0	0	0	0	0	0	0	0	0	0	0	0	0	0	0
22	1986	40.888	22.306	73.725	0.565741	0	19.7436	2.71323	31.9729	11.7079	2.86227	10.1656	36.0996	29.1498	0	0	0	0	0	1	0	0	0	0	0	0	0	0	0	0	0	0	0	0	0	0	0	0	0	0	0	0	0	0	0	0	0	0	0
22	1987	40.2927	22.146	73.8	0.571481	0	20.0514	2.73494	31.5687	11.9574	2.85802	10.1853	36.6432	29.1691	0	0	0	0	0	0	1	0	0	0	0	0	0	0	0	0	0	0	0	0	0	0	0	0	0	0	0	0	0	0	0	0	0	0	0
22	1988	41.3922	21.6972	73.875	0.564593	0	20.4822	2.75683	31.0971	12.7499	2.85637	10.2246	38.1483	29.19	0	0	0	0	0	0	0	1	0	0	0	0	0	0	0	0	0	0	0	0	0	0	0	0	0	0	0	0	0	0	0	0	0	0	0
22	1989	44.0018	21.1372	73.95	0.541862	0	20.9219	2.7789	30.7152	13.2138	2.85414	10.263	38.7972	29.215	0	0	0	0	0	0	0	0	1	0	0	0	0	0	0	0	0	0	0	0	0	0	0	0	0	0	0	0	0	0	0	0	0	0	0
22	1990	42.7361	21.1689	74.056	0.508687	0	21.3045	2.80113	30.4802	13.0453	2.86086	10.2875	38.243	29.243	0	0	0	0	0	0	0	0	0	1	0	0	0	0	0	0	0	0	0	0	0	0	0	0	0	0	0	0	0	0	0	0	0	0	0
22	1991	42.9837	21.655	74.229	0.554159	0	21.7559	2.81006	30.2325	12.7564	2.86405	10.292	38.1074	29.272	0	0	0	0	0	0	0	0	0	0	1	0	0	0	0	0	0	0	0	0	0	0	0	0	0	0	0	0	0	0	0	0	0	0	0
22	1992	41.9916	22.2592	74.401	0.497241	0	22.1599	2.81902	30.1307	12.6654	2.85595	10.3018	38.2578	29.2978	0	0	0	0	0	0	0	0	0	0	0	1	0	0	0	0	0	0	0	0	0	0	0	0	0	0	0	0	0	0	0	0	0	0	0
22	1993	39.9051	23.409	74.572	0.433292	0	22.5271	2.828	30.1138	12.2482	2.83717	10.2912	38.0681	29.3201	0	0	0	0	0	0	0	0	0	0	0	0	1	0	0	0	0	0	0	0	0	0	0	0	0	0	0	0	0	0	0	0	0	0	0
22	1994	41.8262	23.1863	74.743	0.372231	0	22.8779	2.83701	30.0744	12.3999	2.81117	10.3106	38.2772	29.3363	0	0	0	0	0	0	0	0	0	0	0	0	0	1	0	0	0	0	0	0	0	0	0	0	0	0	0	0	0	0	0	0	0	0	0
22	1995	43.6461	23.1767	74.912	0.36125	0	23.2234	2.84605	29.9621	12.3793	2.78951	10.3288	37.9842	29.3522	0	0	0	0	0	0	0	0	0	0	0	0	0	0	1	0	0	0	0	0	0	0	0	0	0	0	0	0	0	0	0	0	0	0	0
22	1996	44.3292	23.4697	75.082	0.354082	0	23.584	2.85513	29.8223	12.2589	2.77942	10.3392	37.6637	29.3674	0	0	0	0	0	0	0	0	0	0	0	0	0	0	0	1	0	0	0	0	0	0	0	0	0	0	0	0	0	0	0	0	0	0	0
22	1997	48.0335	23.4009	75.25	0.35375	0	23.9159	2.86422	29.6658	12.5761	2.76953	10.3588	38.298	29.3816	0	0	0	0	0	0	0	0	0	0	0	0	0	0	0	0	1	0	0	0	0	0	0	0	0	0	0	0	0	0	0	0	0	0	0
22	1998	49.5068	22.6152	75.417	0.368598	0	24.2144	2.87335	29.4799	13.0137	2.77209	10.3904	38.767	29.395	0	0	0	0	0	0	0	0	0	0	0	0	0	0	0	0	0	1	0	0	0	0	0	0	0	0	0	0	0	0	0	0	0	0	0
22	1999	49.7609	22.631	75.614	0.514456	0	24.4725	2.88251	29.2765	13.0126	2.78773	10.4177	38.1411	29.4112	0	0	0	0	0	0	0	0	0	0	0	0	0	0	0	0	0	0	1	0	0	0	0	0	0	0	0	0	0	0	0	0	0	0	0
22	2000	55.8612	22.3259	75.871	0.684929	0	24.6901	2.8917	29.0718	13.386	2.81183	10.4508	38.4579	29.4311	0	0	0	0	0	0	0	0	0	0	0	0	0	0	0	0	0	0	0	1	0	0	0	0	0	0	0	0	0	0	0	0	0	0	0
22	2001	54.9594	22.1419	76.127	0.727786	0	24.8797	2.90776	28.99	13.289	2.83271	10.4635	38.2927	29.454	0	0	0	0	0	0	0	0	0	0	0	0	0	0	0	0	0	0	0	0	1	0	0	0	0	0	0	0	0	0	0	0	0	0	0
22	2002	53.072	22.7211	76.38	0.727232	0	25.0395	2.92392	28.8583	12.9822	2.85681	10.4671	37.8444	29.4765	0	0	0	0	0	0	0	0	0	0	0	0	0	0	0	0	0	0	0	0	0	1	0	0	0	0	0	0	0	0	0	0	0	0	0
22	2003	50.7978	23.1434	76.632	0.708779	0	25.1691	2.94016	28.7035	12.8333	2.87386	10.4685	37.8249	29.496	0	0	0	0	0	0	0	0	0	0	0	0	0	0	0	0	0	0	0	0	0	0	1	0	0	0	0	0	0	0	0	0	0	0	0
22	2004	51.925	23.0447	76.883	0.736314	0	25.263	2.9565	28.5582	13.1042	2.8844	10.487	38.3564	29.5149	0	0	0	0	0	0	0	0	0	0	0	0	0	0	0	0	0	0	0	0	0	0	0	1	0	0	0	0	0	0	0	0	0	0	0
22	2005	53.9807	23.067	77.13	0.753801	0	25.328	2.97292	28.4369	13.0921	2.89442	10.4964	38.4157	29.5343	0	0	0	0	0	0	0	0	0	0	0	0	0	0	0	0	0	0	0	0	0	0	0	0	1	0	0	0	0	0	0	0	0	0	0
22	2006	56.1034	22.7592	77.377	0.697207	0	25.4043	2.98944	28.4276	13.1814	2.9058	10.5152	38.4421	29.554	0	0	0	0	0	0	0	0	0	0	0	0	0	0	0	0	0	0	0	0	0	0	0	0	0	1	0	0	0	0	0	0	0	0	0
22	2007	56.4208	22.4331	77.621	0.618697	0	25.4283	3.00605	28.4346	13.5108	2.92869	10.5331	39.2698	29.5747	0	0	0	0	0	0	0	0	0	0	0	0	0	0	0	0	0	0	0	0	0	0	0	0	0	0	1	0	0	0	0	0	0	0	0
22	2008	57.3971	22.5626	77.868	0.558854	1	25.4758	3.02275	28.4609	13.2096	2.96039	10.5286	39.2311	29.5974	0	0	0	0	0	0	0	0	0	0	0	0	0	0	0	0	0	0	0	0	0	0	0	0	0	0	0	1	0	0	0	0	0	0	0
22	2009	50.4625	24.0808	78.117	0.51449	1	25.6618	3.03955	28.5071	12.1357	2.99422	10.495	37.8674	29.6183	0	0	0	0	0	0	0	0	0	0	0	0	0	0	0	0	0	0	0	0	0	0	0	0	0	0	0	0	1	0	0	0	0	0	0
22	2010	54.8678	23.9893	78.369	0.494036	0	26.0584	3.05643	28.5725	12.2375	2.98593	10.5085	37.9299	29.6301	0	0	0	0	0	0	0	0	0	0	0	0	0	0	0	0	0	0	0	0	0	0	0	0	0	0	0	0	0	1	0	0	0	0	0
22	2011	58.7906	23.7445	78.622	0.483659	0	26.6171	3.07526	28.7181	12.4127	2.98456	10.5258	38.081	29.6419	0	0	0	0	0	0	0	0	0	0	0	0	0	0	0	0	0	0	0	0	0	0	0	0	0	0	0	0	0	0	1	0	0	0	0
22	2012	59.7021	23.9505	78.878	0.484005	0	27.3719	3.09421	28.8875	12.1759	2.99764	10.5247	37.6616	29.6539	0	0	0	0	0	0	0	0	0	0	0	0	0	0	0	0	0	0	0	0	0	0	0	0	0	0	0	0	0	0	0	1	0	0	0
22	2013	59.7641	24.1117	79.135	0.514784	0	28.2693	3.11327	29.0551	12.1226	3.00581	10.5255	37.6846	29.6648	0	0	0	0	0	0	0	0	0	0	0	0	0	0	0	0	0	0	0	0	0	0	0	0	0	0	0	0	0	0	0	0	1	0	0
22	2014	60.4788	24.1259	79.394	0.473704	0	29.1989	3.13245	29.1821	12.1138	3.01144	10.5306	37.6278	29.6739	0	0	0	0	0	0	0	0	0	0	0	0	0	0	0	0	0	0	0	0	0	0	0	0	0	0	0	0	0	0	0	0	0	1	0
22	2015	61.7517	23.8079	79.655	0.355569	0	30.0815	3.15175	29.2392	12.3269	3.02686	10.5373	38.2044	29.6819	0	0	0	0	0	0	0	0	0	0	0	0	0	0	0	0	0	0	0	0	0	0	0	0	0	0	0	0	0	0	0	0	0	0	1
22	2016	61.1001	23.7324	79.917	0.263869	0	30.8692	3.17117	29.2067	12.2932	3.05206	10.5457	37.9675	29.6895	0	0	0	0	0	0	0	0	0	0	0	0	0	0	0	0	0	0	0	0	0	0	0	0	0	0	0	0	0	0	0	0	0	0	0
22	2017	62.9618	23.644	80.18	0.210011	0	31.6114	3.1907	29.1056	12.37	3.08243	10.5663	37.6638	29.6979	0	0	0	0	0	0	0	0	0	0	0	0	0	0	0	0	0	0	0	0	0	0	0	0	0	0	0	0	0	0	0	0	0	0	0
23	1981	70.7447	27.2726	83.915	-0.0284052	0	22.4583	2.95874	31.3138	9.60508	0.948744	10.1888	35.8371	26.9545	1	0	0	0	0	0	0	0	0	0	0	0	0	0	0	0	0	0	0	0	0	0	0	0	0	0	0	0	0	0	0	0	0	0	0
23	1982	70.8387	27.691	84.025	-0.073481	0	22.5609	2.97458	30.3844	9.92839	0.954461	10.2257	35.8371	26.9576	0	1	0	0	0	0	0	0	0	0	0	0	0	0	0	0	0	0	0	0	0	0	0	0	0	0	0	0	0	0	0	0	0	0	0
23	1983	69.6331	26.9825	84.134	-0.0686662	0	22.6168	2.9905	29.4302	10.1374	0.974091	10.2521	35.8371	26.9624	0	0	1	0	0	0	0	0	0	0	0	0	0	0	0	0	0	0	0	0	0	0	0	0	0	0	0	0	0	0	0	0	0	0	0
23	1984	70.9086	25.1306	84.243	-0.0523767	0	22.6627	3.0065	28.5142	10.5039	1.00221	10.2934	35.8371	26.9677	0	0	0	1	0	0	0	0	0	0	0	0	0	0	0	0	0	0	0	0	0	0	0	0	0	0	0	0	0	0	0	0	0	0	0
23	1985	72.0873	24.5899	84.351	0.0405269	0	22.7205	3.02259	27.6905	10.826	1.03797	10.3323	35.8371	26.9767	0	0	0	0	1	0	0	0	0	0	0	0	0	0	0	0	0	0	0	0	0	0	0	0	0	0	0	0	0	0	0	0	0	0	0
23	1986	64.7973	23.5316	84.458	0.133728	0	22.8604	3.03877	26.9313	11.1849	1.07914	10.3788	35.8371	26.992	0	0	0	0	0	1	0	0	0	0	0	0	0	0	0	0	0	0	0	0	0	0	0	0	0	0	0	0	0	0	0	0	0	0	0
23	1987	61.3529	24.2985	84.565	0.126664	0	22.9913	3.05503	26.3544	10.9549	1.13887	10.3801	35.8371	27.0153	0	0	0	0	0	0	1	0	0	0	0	0	0	0	0	0	0	0	0	0	0	0	0	0	0	0	0	0	0	0	0	0	0	0	0
23	1988	63.7553	24.701	84.671	0.0485934	0	23.0983	3.07138	25.9195	10.7042	1.19839	10.3794	35.8371	27.0383	0	0	0	0	0	0	0	1	0	0	0	0	0	0	0	0	0	0	0	0	0	0	0	0	0	0	0	0	0	0	0	0	0	0	0
23	1989	67.0449	24.3605	84.777	0.0599877	0	23.1571	3.08781	25.5662	10.5873	1.24327	10.3853	35.8371	27.0557	0	0	0	0	0	0	0	0	1	0	0	0	0	0	0	0	0	0	0	0	0	0	0	0	0	0	0	0	0	0	0	0	0	0	0
23	1990	67.2902	23.9066	84.843	0.162456	0	23.1577	3.10434	25.2769	10.5692	1.2956	10.3983	35.8371	27.0721	0	0	0	0	0	0	0	0	0	1	0	0	0	0	0	0	0	0	0	0	0	0	0	0	0	0	0	0	0	0	0	0	0	0	0
23	1991	69.1465	24.2481	84.871	0.259518	0	23.1352	3.12348	25.2852	10.5669	1.35276	10.4095	35.8371	27.0861	0	0	0	0	0	0	0	0	0	0	1	0	0	0	0	0	0	0	0	0	0	0	0	0	0	0	0	0	0	0	0	0	0	0	0
23	1992	67.002	24.163	84.898	0.330671	0	23.0518	3.14274	25.2933	10.656	1.40829	10.4256	35.8371	27.0971	0	0	0	0	0	0	0	0	0	0	0	1	0	0	0	0	0	0	0	0	0	0	0	0	0	0	0	0	0	0	0	0	0	0	0
23	1993	65.6049	25.3011	84.925	0.333166	0	22.9248	3.16212	25.3526	10.5534	1.45401	10.4224	35.8371	27.1069	0	0	0	0	0	0	0	0	0	0	0	0	1	0	0	0	0	0	0	0	0	0	0	0	0	0	0	0	0	0	0	0	0	0	0
23	1994	67.7805	24.4042	84.952	0.337707	0	22.7727	3.18162	25.5125	11.0375	1.49572	10.471	35.8371	27.114	0	0	0	0	0	0	0	0	0	0	0	0	0	1	0	0	0	0	0	0	0	0	0	0	0	0	0	0	0	0	0	0	0	0	0
23	1995	68.5146	24.0521	84.979	0.520962	0	22.6078	3.20124	25.7732	11.2587	1.54127	10.4956	35.8371	27.124	0	0	0	0	0	0	0	0	0	0	0	0	0	0	1	0	0	0	0	0	0	0	0	0	0	0	0	0	0	0	0	0	0	0	0
23	1996	68.4713	24.1054	85.006	0.565926	0	22.5707	3.22099	26.1592	11.2404	1.59467	10.5185	35.2948	27.139	0	0	0	0	0	0	0	0	0	0	0	0	0	0	0	1	0	0	0	0	0	0	0	0	0	0	0	0	0	0	0	0	0	0	0
23	1997	71.1685	23.6392	85.033	0.415565	0	22.5123	3.24085	26.5529	11.5797	1.64864	10.5464	35.8095	27.1558	0	0	0	0	0	0	0	0	0	0	0	0	0	0	0	0	1	0	0	0	0	0	0	0	0	0	0	0	0	0	0	0	0	0	0
23	1998	71.2991	24.1291	85.06	0.363163	0	22.4402	3.26084	26.9564	11.1104	1.72018	10.5648	34.3395	27.1772	0	0	0	0	0	0	0	0	0	0	0	0	0	0	0	0	0	1	0	0	0	0	0	0	0	0	0	0	0	0	0	0	0	0	0
23	1999	72.6972	24.366	85.086	0.330886	0	22.3592	3.28094	27.3484	11.4303	1.80575	10.5905	35.1338	27.2007	0	0	0	0	0	0	0	0	0	0	0	0	0	0	0	0	0	0	1	0	0	0	0	0	0	0	0	0	0	0	0	0	0	0	0
23	2000	82.984	23.8738	85.1	0.334234	0	22.2773	3.30118	27.7	12.4875	1.88479	10.6239	37.78	27.2217	0	0	0	0	0	0	0	0	0	0	0	0	0	0	0	0	0	0	0	1	0	0	0	0	0	0	0	0	0	0	0	0	0	0	0
23	2001	83.9686	24.3249	85.15	0.358316	0	22.3591	3.31472	27.8815	11.8212	1.97102	10.6286	36.3544	27.2462	0	0	0	0	0	0	0	0	0	0	0	0	0	0	0	0	0	0	0	0	1	0	0	0	0	0	0	0	0	0	0	0	0	0	0
23	2002	84.557	24.8691	85.25	0.319487	0	22.4327	3.32832	28.0726	11.4779	2.04536	10.63	35.9054	27.2679	0	0	0	0	0	0	0	0	0	0	0	0	0	0	0	0	0	0	0	0	0	1	0	0	0	0	0	0	0	0	0	0	0	0	0
23	2003	80.8817	25.038	85.36	0.27201	0	22.5277	3.34197	28.2308	11.2774	2.11962	10.6312	35.7666	27.2856	0	0	0	0	0	0	0	0	0	0	0	0	0	0	0	0	0	0	0	0	0	0	1	0	0	0	0	0	0	0	0	0	0	0	0
23	2004	82.2078	24.9339	85.566	0.258432	0	22.6816	3.35568	28.3171	11.7025	2.19735	10.6549	36.7637	27.3024	0	0	0	0	0	0	0	0	0	0	0	0	0	0	0	0	0	0	0	0	0	0	0	1	0	0	0	0	0	0	0	0	0	0	0
23	2005	89.3997	24.4987	85.856	0.275482	0	22.9172	3.36944	28.3245	11.6975	2.27125	10.6753	36.5402	27.3198	0	0	0	0	0	0	0	0	0	0	0	0	0	0	0	0	0	0	0	0	0	0	0	0	1	0	0	0	0	0	0	0	0	0	0
23	2006	97.3667	24.2035	86.098	0.328645	0	23.3249	3.38326	28.2434	11.9831	2.36125	10.7104	36.7371	27.3394	0	0	0	0	0	0	0	0	0	0	0	0	0	0	0	0	0	0	0	0	0	0	0	0	0	1	0	0	0	0	0	0	0	0	0
23	2007	100.068	24.338	86.293	0.443466	0	23.7831	3.39714	28.1084	11.2298	2.46962	10.715	35.0703	27.367	0	0	0	0	0	0	0	0	0	0	0	0	0	0	0	0	0	0	0	0	0	0	0	0	0	0	1	0	0	0	0	0	0	0	0
23	2008	104.828	25.1009	86.487	0.587548	1	24.2959	3.41108	27.9299	10.8921	2.56219	10.704	35.0649	27.3922	0	0	0	0	0	0	0	0	0	0	0	0	0	0	0	0	0	0	0	0	0	0	0	0	0	0	0	1	0	0	0	0	0	0	0
23	2009	89.755	27.935	86.654	0.535079	1	24.8659	3.42507	27.7117	9.49825	2.64418	10.6483	32.8206	27.4127	0	0	0	0	0	0	0	0	0	0	0	0	0	0	0	0	0	0	0	0	0	0	0	0	0	0	0	0	1	0	0	0	0	0	0
23	2010	94.1	27.3658	86.795	0.444197	0	25.4926	3.43912	27.4534	10.4873	2.68295	10.6624	35.8681	27.421	0	0	0	0	0	0	0	0	0	0	0	0	0	0	0	0	0	0	0	0	0	0	0	0	0	0	0	0	0	1	0	0	0	0	0
23	2011	101.246	26.5647	86.957	0.411738	0	26.1403	3.45655	27.3346	10.7148	2.69431	10.6716	36.2816	27.4243	0	0	0	0	0	0	0	0	0	0	0	0	0	0	0	0	0	0	0	0	0	0	0	0	0	0	0	0	0	0	1	0	0	0	0
23	2012	103.241	26.4715	87.142	0.376272	0	26.9314	3.47408	27.0524	10.925	2.69901	10.6701	37.0141	27.4271	0	0	0	0	0	0	0	0	0	0	0	0	0	0	0	0	0	0	0	0	0	0	0	0	0	0	0	0	0	0	0	1	0	0	0
23	2013	103.05	26.0075	87.292	0.416901	0	27.8665	3.49169	26.7201	11.0229	2.69871	10.6752	37.1679	27.4316	0	0	0	0	0	0	0	0	0	0	0	0	0	0	0	0	0	0	0	0	0	0	0	0	0	0	0	0	0	0	0	0	1	0	0
23	2014	102.264	25.7857	87.41	0.507053	0	28.8375	3.5094	26.4494	11.3699	2.70557	10.6862	37.9353	27.4371	0	0	0	0	0	0	0	0	0	0	0	0	0	0	0	0	0	0	0	0	0	0	0	0	0	0	0	0	0	0	0	0	0	1	0
23	2015	104.048	25.4692	87.526	0.706424	0	29.7108	3.52719	26.2725	11.6051	2.70695	10.7023	38.0894	27.4439	0	0	0	0	0	0	0	0	0	0	0	0	0	0	0	0	0	0	0	0	0	0	0	0	0	0	0	0	0	0	0	0	0	0	1
23	2016	100.169	24.8685	87.642	0.780393	0	30.3569	3.54507	25.9412	11.79	2.73027	10.7182	38.1521	27.4534	0	0	0	0	0	0	0	0	0	0	0	0	0	0	0	0	0	0	0	0	0	0	0	0	0	0	0	0	0	0	0	0	0	0	0
23	2017	102.979	24.4121	87.757	0.643351	0	30.7907	3.56304	25.8293	11.9838	2.76162	10.7341	38.4439	27.4671	0	0	0	0	0	0	0	0	0	0	0	0	0	0	0	0	0	0	0	0	0	0	0	0	0	0	0	0	0	0	0	0	0	0	0
24	1981	35.3802	14.5411	73.279	0.710878	1	17.7691	2.22753	40.4	14.9087	3.8183	9.82698	37.2818	28.1903	1	0	0	0	0	0	0	0	0	0	0	0	0	0	0	0	0	0	0	0	0	0	0	0	0	0	0	0	0	0	0	0	0	0	0
24	1982	36.5284	14.7158	73.515	0.60039	0	17.875	2.24922	39.4313	14.5845	3.81536	9.83337	37.2818	28.2247	0	1	0	0	0	0	0	0	0	0	0	0	0	0	0	0	0	0	0	0	0	0	0	0	0	0	0	0	0	0	0	0	0	0	0
24	1983	39.7685	15.1549	73.749	0.487183	0	17.9686	2.27112	38.3607	14.3422	3.81248	9.84605	37.2818	28.2589	0	0	1	0	0	0	0	0	0	0	0	0	0	0	0	0	0	0	0	0	0	0	0	0	0	0	0	0	0	0	0	0	0	0	0
24	1984	41.5414	14.9174	73.982	0.415256	0	18.1006	2.29323	37.2571	14.1067	3.80965	9.85957	37.2818	28.2932	0	0	0	1	0	0	0	0	0	0	0	0	0	0	0	0	0	0	0	0	0	0	0	0	0	0	0	0	0	0	0	0	0	0	0
24	1985	40.8666	15.186	74.213	0.362366	0	18.3005	2.31556	36.1521	13.9493	3.8069	9.8789	37.2818	28.3274	0	0	0	0	1	0	0	0	0	0	0	0	0	0	0	0	0	0	0	0	0	0	0	0	0	0	0	0	0	0	0	0	0	0	0
24	1986	35.3473	14.9908	74.444	0.298782	0	18.5876	2.33811	34.8423	13.9199	3.80421	9.90793	37.2818	28.3615	0	0	0	0	0	1	0	0	0	0	0	0	0	0	0	0	0	0	0	0	0	0	0	0	0	0	0	0	0	0	0	0	0	0	0
24	1987	36.32	15.4871	74.673	0.259329	0	18.9245	2.36087	33.6524	14.1999	3.8016	9.95933	37.2818	28.3956	0	0	0	0	0	0	1	0	0	0	0	0	0	0	0	0	0	0	0	0	0	0	0	0	0	0	0	0	0	0	0	0	0	0	0
24	1988	36.7135	15.3351	74.9	0.212065	0	19.3004	2.38386	32.4998	14.4237	3.79906	10.0069	37.2818	28.4296	0	0	0	0	0	0	0	1	0	0	0	0	0	0	0	0	0	0	0	0	0	0	0	0	0	0	0	0	0	0	0	0	0	0	0
24	1989	37.3842	15.8352	75.126	0.156776	0	19.696	2.40707	31.2919	14.6146	3.79659	10.0525	37.2818	28.4636	0	0	0	0	0	0	0	0	1	0	0	0	0	0	0	0	0	0	0	0	0	0	0	0	0	0	0	0	0	0	0	0	0	0	0
24	1990	35.6107	16.2489	75.351	0.101829	0	20.1012	2.43051	30.015	14.6609	3.7942	10.0886	37.2818	28.4976	0	0	0	0	0	0	0	0	0	1	0	0	0	0	0	0	0	0	0	0	0	0	0	0	0	0	0	0	0	0	0	0	0	0	0
24	1991	35.4785	16.9209	75.528	0.254527	0	20.482	2.45372	28.8644	14.532	3.79188	10.1112	37.2818	28.5315	0	0	0	0	0	0	0	0	0	0	1	0	0	0	0	0	0	0	0	0	0	0	0	0	0	0	0	0	0	0	0	0	0	0	0
24	1992	35.9778	17.8057	75.61	0.489758	0	20.8563	2.47715	27.6614	14.178	3.78964	10.1155	37.2818	28.5654	0	0	0	0	0	0	0	0	0	0	0	1	0	0	0	0	0	0	0	0	0	0	0	0	0	0	0	0	0	0	0	0	0	0	0
24	1993	36.9499	18.3452	75.692	0.518544	0	21.241	2.5008	26.4706	13.564	3.78747	10.1	37.2818	28.5994	0	0	0	0	0	0	0	0	0	0	0	0	1	0	0	0	0	0	0	0	0	0	0	0	0	0	0	0	0	0	0	0	0	0	0
24	1994	41.6445	17.7619	75.774	0.476101	0	21.6609	2.52468	25.3837	13.4243	3.78538	10.1188	37.2818	28.6332	0	0	0	0	0	0	0	0	0	0	0	0	0	1	0	0	0	0	0	0	0	0	0	0	0	0	0	0	0	0	0	0	0	0	0
24	1995	44.7754	17.6138	75.856	0.441366	0	22.1302	2.54879	24.4417	13.335	3.78336	10.1415	37.2818	28.6671	0	0	0	0	0	0	0	0	0	0	0	0	0	0	1	0	0	0	0	0	0	0	0	0	0	0	0	0	0	0	0	0	0	0	0
24	1996	46.2452	17.4872	75.938	0.416516	0	22.5604	2.56883	23.6752	13.3396	3.7254	10.1638	37.4385	28.6974	0	0	0	0	0	0	0	0	0	0	0	0	0	0	0	1	0	0	0	0	0	0	0	0	0	0	0	0	0	0	0	0	0	0	0
24	1997	51.1663	17.0066	76.019	0.41912	0	23.0334	2.58532	22.9783	12.9745	3.7251	10.1958	36.1628	28.7267	0	0	0	0	0	0	0	0	0	0	0	0	0	0	0	0	1	0	0	0	0	0	0	0	0	0	0	0	0	0	0	0	0	0	0
24	1998	52.6615	16.8578	76.1	0.413847	0	23.5137	2.60191	22.3716	12.9444	3.73235	10.2338	35.6681	28.7574	0	0	0	0	0	0	0	0	0	0	0	0	0	0	0	0	0	1	0	0	0	0	0	0	0	0	0	0	0	0	0	0	0	0	0
24	1999	54.6365	16.7905	76.181	0.405323	0	23.9448	2.61861	21.8685	12.8839	3.74826	10.2736	35.2389	28.7938	0	0	0	0	0	0	0	0	0	0	0	0	0	0	0	0	0	0	1	0	0	0	0	0	0	0	0	0	0	0	0	0	0	0	0
24	2000	60.0823	16.6978	76.262	0.447137	0	24.2971	2.63542	21.4834	13.083	3.78728	10.3207	35.4228	28.8352	0	0	0	0	0	0	0	0	0	0	0	0	0	0	0	0	0	0	0	1	0	0	0	0	0	0	0	0	0	0	0	0	0	0	0
24	2001	57.9972	16.5447	76.343	0.694068	0	24.3195	2.65172	21.1041	13.3112	3.85719	10.353	36.2059	28.879	0	0	0	0	0	0	0	0	0	0	0	0	0	0	0	0	0	0	0	0	1	0	0	0	0	0	0	0	0	0	0	0	0	0	0
24	2002	55.0992	16.6243	76.533	1.4126	0	24.2676	2.66813	20.8548	13.1526	3.91573	10.3673	36.3244	28.9227	0	0	0	0	0	0	0	0	0	0	0	0	0	0	0	0	0	0	0	0	0	1	0	0	0	0	0	0	0	0	0	0	0	0	0
24	2003	53.4637	16.7766	76.778	1.80845	0	24.1865	2.68463	20.7172	13.1119	3.94975	10.3806	36.6458	28.966	0	0	0	0	0	0	0	0	0	0	0	0	0	0	0	0	0	0	0	0	0	0	1	0	0	0	0	0	0	0	0	0	0	0	0
24	2004	54.5242	17.1689	77.022	1.72547	0	24.1342	2.70124	20.6509	13.0608	3.99125	10.3945	37.0177	29.0112	0	0	0	0	0	0	0	0	0	0	0	0	0	0	0	0	0	0	0	0	0	0	0	1	0	0	0	0	0	0	0	0	0	0	0
24	2005	54.7623	17.3316	77.263	1.68935	0	24.1447	2.71795	20.6248	13.1422	4.05534	10.4141	37.5699	29.0563	0	0	0	0	0	0	0	0	0	0	0	0	0	0	0	0	0	0	0	0	0	0	0	0	1	0	0	0	0	0	0	0	0	0	0
24	2006	56.1771	17.3603	77.502	1.69035	0	24.2357	2.73476	20.8859	13.1213	4.11652	10.4381	37.7544	29.1037	0	0	0	0	0	0	0	0	0	0	0	0	0	0	0	0	0	0	0	0	0	0	0	0	0	1	0	0	0	0	0	0	0	0	0
24	2007	57.7476	17.7056	77.74	1.85108	0	24.3604	2.75167	21.1583	13.4303	4.17759	10.4566	39.1233	29.153	0	0	0	0	0	0	0	0	0	0	0	0	0	0	0	0	0	0	0	0	0	0	0	0	0	0	1	0	0	0	0	0	0	0	0
24	2008	55.9833	18.8231	77.976	1.59533	1	24.535	2.7687	21.4144	13.2557	4.20304	10.4518	40.0708	29.2012	0	0	0	0	0	0	0	0	0	0	0	0	0	0	0	0	0	0	0	0	0	0	0	0	0	0	0	1	0	0	0	0	0	0	0
24	2009	46.9949	20.6397	78.21	0.885736	1	24.7591	2.78582	21.609	12.5266	4.19391	10.4065	40.821	29.2399	0	0	0	0	0	0	0	0	0	0	0	0	0	0	0	0	0	0	0	0	0	0	0	0	0	0	0	0	1	0	0	0	0	0	0
24	2010	52.9282	20.6329	78.442	0.460408	1	25.0236	2.80305	21.7064	12.2226	4.05839	10.4021	40.5743	29.2585	0	0	0	0	0	0	0	0	0	0	0	0	0	0	0	0	0	0	0	0	0	0	0	0	0	0	0	0	0	1	0	0	0	0	0
24	2011	58.7932	20.6717	78.673	0.355338	1	25.587	2.82275	22.0668	12.1965	3.95051	10.3885	41.4321	29.2716	0	0	0	0	0	0	0	0	0	0	0	0	0	0	0	0	0	0	0	0	0	0	0	0	0	0	0	0	0	0	1	0	0	0	0
24	2012	60.8454	19.9769	78.902	0.064926	1	26.1832	2.84259	22.2243	12.3071	3.90411	10.3581	43.3507	29.2781	0	0	0	0	0	0	0	0	0	0	0	0	0	0	0	0	0	0	0	0	0	0	0	0	0	0	0	0	0	0	0	1	0	0	0
24	2013	61.9963	19.8807	79.133	-0.327669	0	26.8048	2.86256	22.269	12.3303	3.92661	10.3442	44.173	29.2778	0	0	0	0	0	0	0	0	0	0	0	0	0	0	0	0	0	0	0	0	0	0	0	0	0	0	0	0	0	0	0	0	1	0	0
24	2014	63.8656	19.6363	79.366	-0.298951	0	27.4343	2.88268	22.3221	12.5511	3.95256	10.3609	44.221	29.2748	0	0	0	0	0	0	0	0	0	0	0	0	0	0	0	0	0	0	0	0	0	0	0	0	0	0	0	0	0	0	0	0	0	1	0
24	2015	64.2126	19.4796	79.602	-0.0775889	0	28.0628	2.90294	22.4335	12.9825	3.99661	10.3975	44.1134	29.2744	0	0	0	0	0	0	0	0	0	0	0	0	0	0	0	0	0	0	0	0	0	0	0	0	0	0	0	0	0	0	0	0	0	0	1
24	2016	63.7726	19.0582	79.84	0.0844301	0	28.5123	2.92334	22.2625	13.4927	4.0223	10.4278	44.5851	29.2777	0	0	0	0	0	0	0	0	0	0	0	0	0	0	0	0	0	0	0	0	0	0	0	0	0	0	0	0	0	0	0	0	0	0	0
24	2017	66.6926	18.6193	80.08	0.234588	0	28.9427	2.94388	22.227	13.8755	4.10166	10.4549	44.7249	29.2822	0	0	0	0	0	0	0	0	0	0	0	0	0	0	0	0	0	0	0	0	0	0	0	0	0	0	0	0	0	0	0	0	0	0	0
25	1981	68.3965	17.9647	65.364	0.255018	0	23.1986	2.80937	30.7537	10.1081	2.69245	10.1426	36.704	27.2717	1	0	0	0	0	0	0	0	0	0	0	0	0	0	0	0	0	0	0	0	0	0	0	0	0	0	0	0	0	0	0	0	0	0	0
25	1982	64.1171	18.3467	65.1	0.071717	0	22.5353	2.82627	29.6004	10.0482	2.71151	10.1618	36.704	27.2976	0	1	0	0	0	0	0	0	0	0	0	0	0	0	0	0	0	0	0	0	0	0	0	0	0	0	0	0	0	0	0	0	0	0	0
25	1983	62.4722	18.3463	64.836	-0.161601	0	21.8043	2.84327	28.5191	10.1655	2.71849	10.1927	36.704	27.3153	0	0	1	0	0	0	0	0	0	0	0	0	0	0	0	0	0	0	0	0	0	0	0	0	0	0	0	0	0	0	0	0	0	0	0
25	1984	66.575	18.3887	64.57	-0.0062949	0	21.2121	2.86037	27.5615	10.0112	2.7246	10.1933	36.704	27.3311	0	0	0	1	0	0	0	0	0	0	0	0	0	0	0	0	0	0	0	0	0	0	0	0	0	0	0	0	0	0	0	0	0	0	0
25	1985	70.0832	18.5778	64.305	0.046951	0	20.867	2.87757	26.7465	10.1168	2.72928	10.2175	36.704	27.3453	0	0	0	0	1	0	0	0	0	0	0	0	0	0	0	0	0	0	0	0	0	0	0	0	0	0	0	0	0	0	0	0	0	0	0
25	1986	64.0146	18.7854	64.037	0.063549	0	20.8698	2.89488	26.2417	10.1791	2.74659	10.2396	36.704	27.3619	0	0	0	0	0	1	0	0	0	0	0	0	0	0	0	0	0	0	0	0	0	0	0	0	0	0	0	0	0	0	0	0	0	0	0
25	1987	62.8537	18.7521	63.769	0.0632842	0	21.0678	2.91229	25.7202	10.1507	2.75351	10.2525	36.704	27.3781	0	0	0	0	0	0	1	0	0	0	0	0	0	0	0	0	0	0	0	0	0	0	0	0	0	0	0	0	0	0	0	0	0	0	0
25	1988	66.5626	18.5135	63.5	0.141571	0	21.3797	2.9298	25.2568	10.3031	2.78145	10.2835	36.704	27.3957	0	0	0	0	0	0	0	1	0	0	0	0	0	0	0	0	0	0	0	0	0	0	0	0	0	0	0	0	0	0	0	0	0	0	0
25	1989	70.5384	18.186	63.231	0.450514	0	21.68	2.94742	24.948	10.4867	2.82684	10.3171	36.704	27.4161	0	0	0	0	0	0	0	0	1	0	0	0	0	0	0	0	0	0	0	0	0	0	0	0	0	0	0	0	0	0	0	0	0	0	0
25	1990	71.4884	17.9757	62.96	0.762002	0	21.8956	2.96515	24.8434	10.7089	2.87402	10.3521	36.704	27.4377	0	0	0	0	0	0	0	0	0	1	0	0	0	0	0	0	0	0	0	0	0	0	0	0	0	0	0	0	0	0	0	0	0	0	0
25	1991	70.0484	18.1578	62.689	0.998418	0	22.1877	2.98	24.9421	10.8217	2.92916	10.3759	36.704	27.4611	0	0	0	0	0	0	0	0	0	0	1	0	0	0	0	0	0	0	0	0	0	0	0	0	0	0	0	0	0	0	0	0	0	0	0
25	1992	67.6302	18.4899	62.417	1.10055	0	22.4119	2.99492	25.2949	10.7531	2.99368	10.3856	36.704	27.4882	0	0	0	0	0	0	0	0	0	0	0	1	0	0	0	0	0	0	0	0	0	0	0	0	0	0	0	0	0	0	0	0	0	0	0
25	1993	63.2651	19.3004	62.144	0.824628	0	22.5666	3.00992	25.7905	10.5474	3.04894	10.3826	36.704	27.5127	0	0	0	0	0	0	0	0	0	0	0	0	1	0	0	0	0	0	0	0	0	0	0	0	0	0	0	0	0	0	0	0	0	0	0
25	1994	65.9871	19.4444	61.87	0.38487	0	22.6456	3.02499	26.2101	10.5733	3.08227	10.4025	36.704	27.534	0	0	0	0	0	0	0	0	0	0	0	0	0	1	0	0	0	0	0	0	0	0	0	0	0	0	0	0	0	0	0	0	0	0	0
25	1995	68.2566	19.5897	61.596	0.153106	0	22.6401	3.04014	26.4073	10.6095	3.12081	10.4273	36.704	27.5569	0	0	0	0	0	0	0	0	0	0	0	0	0	0	1	0	0	0	0	0	0	0	0	0	0	0	0	0	0	0	0	0	0	0	0
25	1996	70.0837	19.5657	61.32	0.13502	0	22.7337	3.05537	26.3858	10.97	3.16288	10.4497	37.8422	27.5777	0	0	0	0	0	0	0	0	0	0	0	0	0	0	0	1	0	0	0	0	0	0	0	0	0	0	0	0	0	0	0	0	0	0	0
25	1997	74.8677	19.6008	61.045	0.113317	0	22.739	3.07067	26.097	11.2798	3.22064	10.471	38.8887	27.5997	0	0	0	0	0	0	0	0	0	0	0	0	0	0	0	0	1	0	0	0	0	0	0	0	0	0	0	0	0	0	0	0	0	0	0
25	1998	76.9271	19.5531	60.768	0.109728	0	22.6993	3.08604	25.6293	11.538	3.31162	10.5047	39.2105	27.6201	0	0	0	0	0	0	0	0	0	0	0	0	0	0	0	0	0	1	0	0	0	0	0	0	0	0	0	0	0	0	0	0	0	0	0
25	1999	78.2601	19.8437	60.491	0.194563	0	22.6746	3.1015	25.1692	11.6821	3.40547	10.5359	39.2084	27.6408	0	0	0	0	0	0	0	0	0	0	0	0	0	0	0	0	0	0	1	0	0	0	0	0	0	0	0	0	0	0	0	0	0	0	0
25	2000	85.3605	19.2197	60.213	0.240467	0	22.7047	3.11703	24.825	12.2394	3.49502	10.5706	40.362	27.6603	0	0	0	0	0	0	0	0	0	0	0	0	0	0	0	0	0	0	0	1	0	0	0	0	0	0	0	0	0	0	0	0	0	0	0
25	2001	87.5367	18.9762	59.934	0.382799	0	22.865	3.13323	24.4606	12.353	3.60489	10.5785	41.1517	27.6821	0	0	0	0	0	0	0	0	0	0	0	0	0	0	0	0	0	0	0	0	1	0	0	0	0	0	0	0	0	0	0	0	0	0	0
25	2002	86.9482	18.8387	59.655	0.49198	0	23.049	3.14952	24.2255	12.4384	3.71672	10.5883	41.5995	27.7007	0	0	0	0	0	0	0	0	0	0	0	0	0	0	0	0	0	0	0	0	0	1	0	0	0	0	0	0	0	0	0	0	0	0	0
25	2003	86.3874	18.9796	59.375	0.487134	0	23.2703	3.16589	24.0627	12.4125	3.79362	10.5937	41.6919	27.7153	0	0	0	0	0	0	0	0	0	0	0	0	0	0	0	0	0	0	0	0	0	0	1	0	0	0	0	0	0	0	0	0	0	0	0
25	2004	90.7923	18.8914	59.094	0.620413	0	23.544	3.18234	23.8547	12.8335	3.88645	10.6118	42.7371	27.731	0	0	0	0	0	0	0	0	0	0	0	0	0	0	0	0	0	0	0	0	0	0	0	1	0	0	0	0	0	0	0	0	0	0	0
25	2005	94.0338	19.3463	58.813	0.681267	0	23.879	3.19888	23.5464	13.2274	3.977	10.6289	43.6385	27.7456	0	0	0	0	0	0	0	0	0	0	0	0	0	0	0	0	0	0	0	0	0	0	0	0	1	0	0	0	0	0	0	0	0	0	0
25	2006	98.0883	19.2583	58.532	0.494798	0	24.3401	3.21551	23.2652	13.7567	4.01595	10.6605	44.3372	27.7587	0	0	0	0	0	0	0	0	0	0	0	0	0	0	0	0	0	0	0	0	0	0	0	0	0	1	0	0	0	0	0	0	0	0	0
25	2007	100.733	18.7448	58.249	0.324147	0	24.8563	3.23222	22.8961	14.2702	4.05245	10.6931	44.9313	27.7713	0	0	0	0	0	0	0	0	0	0	0	0	0	0	0	0	0	0	0	0	0	0	0	0	0	0	1	0	0	0	0	0	0	0	0
25	2008	102.074	19.2721	57.966	0.313041	1	25.396	3.24902	22.4827	13.8517	4.08592	10.7004	43.7914	27.7858	0	0	0	0	0	0	0	0	0	0	0	0	0	0	0	0	0	0	0	0	0	0	0	0	0	0	0	1	0	0	0	0	0	0	0
25	2009	87.0622	20.6842	57.683	0.261953	1	25.9105	3.26591	22.1053	12.6523	4.09895	10.6623	42.0332	27.7999	0	0	0	0	0	0	0	0	0	0	0	0	0	0	0	0	0	0	0	0	0	0	0	0	0	0	0	0	1	0	0	0	0	0	0
25	2010	99.0198	20.4925	57.399	0.240394	1	26.3739	3.28289	21.8073	12.8844	4.08149	10.6778	42.3524	27.8072	0	0	0	0	0	0	0	0	0	0	0	0	0	0	0	0	0	0	0	0	0	0	0	0	0	0	0	0	0	1	0	0	0	0	0
25	2011	105.103	19.8966	57.115	0.337081	1	26.7751	3.29365	21.5381	13.3789	4.06153	10.7045	42.866	27.8116	0	0	0	0	0	0	0	0	0	0	0	0	0	0	0	0	0	0	0	0	0	0	0	0	0	0	0	0	0	0	1	0	0	0	0
25	2012	105.152	19.8607	57.147	0.455937	1	27.13	3.30445	21.3284	13.0795	4.07564	10.7056	42.007	27.8197	0	0	0	0	0	0	0	0	0	0	0	0	0	0	0	0	0	0	0	0	0	0	0	0	0	0	0	0	0	0	0	1	0	0	0
25	2013	104.066	19.9159	57.336	0.589387	0	27.4598	3.31529	21.1886	12.8308	4.09796	10.6997	41.5292	27.8274	0	0	0	0	0	0	0	0	0	0	0	0	0	0	0	0	0	0	0	0	0	0	0	0	0	0	0	0	0	0	0	0	1	0	0
25	2014	103.504	19.8028	57.526	0.781542	0	27.7812	3.32616	21.1031	12.9149	4.11549	10.6995	41.8058	27.8352	0	0	0	0	0	0	0	0	0	0	0	0	0	0	0	0	0	0	0	0	0	0	0	0	0	0	0	0	0	0	0	0	0	1	0
25	2015	102.427	19.7617	57.715	1.12099	0	28.1035	3.33706	21.0622	13.0711	4.13332	10.6993	42.1232	27.8417	0	0	0	0	0	0	0	0	0	0	0	0	0	0	0	0	0	0	0	0	0	0	0	0	0	0	0	0	0	0	0	0	0	0	1
25	2016	100.982	19.6511	57.905	1.0814	0	28.2563	3.34801	21.1755	13.2155	4.14977	10.709	42.0183	27.8488	0	0	0	0	0	0	0	0	0	0	0	0	0	0	0	0	0	0	0	0	0	0	0	0	0	0	0	0	0	0	0	0	0	0	0
25	2017	104.944	19.4904	58.094	0.694621	0	28.3728	3.35898	21.2998	13.4153	4.17469	10.7285	41.9236	27.858	0	0	0	0	0	0	0	0	0	0	0	0	0	0	0	0	0	0	0	0	0	0	0	0	0	0	0	0	0	0	0	0	0	0	0
26	1981	104.874	23.0824	65.104	0.686047	0	17.2313	2.8622	32.4343	9.00893	2.25939	10.2123	28.7614	27.8452	1	0	0	0	0	0	0	0	0	0	0	0	0	0	0	0	0	0	0	0	0	0	0	0	0	0	0	0	0	0	0	0	0	0	0
26	1982	104.509	23.5536	65.511	0.45856	0	17.2569	2.87707	31.2765	8.99813	2.26818	10.1948	29.4908	27.8585	0	1	0	0	0	0	0	0	0	0	0	0	0	0	0	0	0	0	0	0	0	0	0	0	0	0	0	0	0	0	0	0	0	0	0
26	1983	104.819	23.4315	65.916	0.379223	0	17.271	2.89201	30.2061	9.49375	2.27522	10.2084	30.8835	27.8685	0	0	1	0	0	0	0	0	0	0	0	0	0	0	0	0	0	0	0	0	0	0	0	0	0	0	0	0	0	0	0	0	0	0	0
26	1984	110.543	22.0573	66.319	0.396933	0	17.3174	2.90704	29.2285	10.2407	2.29076	10.2352	32.6458	27.8789	0	0	0	1	0	0	0	0	0	0	0	0	0	0	0	0	0	0	0	0	0	0	0	0	0	0	0	0	0	0	0	0	0	0	0
26	1985	114.483	22.358	66.719	0.466327	0	17.4215	2.92214	28.359	10.4188	2.30576	10.2567	32.7585	27.8914	0	0	0	0	1	0	0	0	0	0	0	0	0	0	0	0	0	0	0	0	0	0	0	0	0	0	0	0	0	0	0	0	0	0	0
26	1986	97.1325	22.2791	67.117	0.554958	0	17.5904	2.93732	27.8028	10.3291	2.33806	10.282	31.974	27.9065	0	0	0	0	0	1	0	0	0	0	0	0	0	0	0	0	0	0	0	0	0	0	0	0	0	0	0	0	0	0	0	0	0	0	0
26	1987	95.6744	23.1911	67.513	0.634527	0	17.7983	2.95258	27.2842	9.83798	2.38758	10.2939	30.4357	27.9243	0	0	0	0	0	0	1	0	0	0	0	0	0	0	0	0	0	0	0	0	0	0	0	0	0	0	0	0	0	0	0	0	0	0	0
26	1988	99.9877	22.61	67.906	0.646096	0	18.0261	2.96791	26.848	10.2656	2.43169	10.3169	31.3611	27.9411	0	0	0	0	0	0	0	1	0	0	0	0	0	0	0	0	0	0	0	0	0	0	0	0	0	0	0	0	0	0	0	0	0	0	0
26	1989	106.04	21.8614	68.296	0.599907	0	18.2418	2.98333	26.5368	11.1022	2.47971	10.3547	33.0695	27.9596	0	0	0	0	0	0	0	0	1	0	0	0	0	0	0	0	0	0	0	0	0	0	0	0	0	0	0	0	0	0	0	0	0	0	0
26	1990	104.033	21.693	68.684	0.688604	0	18.4288	2.99883	26.3589	11.9366	2.53044	10.3887	34.7797	27.9785	0	0	0	0	0	0	0	0	0	1	0	0	0	0	0	0	0	0	0	0	0	0	0	0	0	0	0	0	0	0	0	0	0	0	0
26	1991	105.109	21.89	69.329	0.788031	0	18.6113	3.0129	26.3161	11.8802	2.5755	10.405	34.4359	27.9975	0	0	0	0	0	0	0	0	0	0	1	0	0	0	0	0	0	0	0	0	0	0	0	0	0	0	0	0	0	0	0	0	0	0	0
26	1992	102	22.4014	70.223	0.756057	0	18.76	3.02704	26.3743	11.4101	2.61604	10.4133	33.148	28.0155	0	0	0	0	0	0	0	0	0	0	0	1	0	0	0	0	0	0	0	0	0	0	0	0	0	0	0	0	0	0	0	0	0	0	0
26	1993	98.9411	22.6659	71.1	0.696991	0	18.8901	3.04125	26.514	11.3698	2.64753	10.4189	33.1948	28.033	0	0	0	0	0	0	0	0	0	0	0	0	1	0	0	0	0	0	0	0	0	0	0	0	0	0	0	0	0	0	0	0	0	0	0
26	1994	102.951	22.4874	71.962	0.602938	0	19.0216	3.05552	26.6785	12.0398	2.67247	10.4425	34.6294	28.0477	0	0	0	0	0	0	0	0	0	0	0	0	0	1	0	0	0	0	0	0	0	0	0	0	0	0	0	0	0	0	0	0	0	0	0
26	1995	107.819	22.4259	72.809	0.493927	0	19.1662	3.06986	26.823	13.5635	2.69385	10.4695	38.3363	28.0623	0	0	0	0	0	0	0	0	0	0	0	0	0	0	1	0	0	0	0	0	0	0	0	0	0	0	0	0	0	0	0	0	0	0	0
26	1996	108.733	21.3745	73.64	0.461396	0	19.349	3.08426	26.9753	13.8126	2.7207	10.4973	38.4431	28.0792	0	0	0	0	0	0	0	0	0	0	0	0	0	0	0	1	0	0	0	0	0	0	0	0	0	0	0	0	0	0	0	0	0	0	0
26	1997	114.341	20.9912	74.453	0.514767	0	19.5275	3.09874	27.0768	14.3683	2.74947	10.5362	39.0829	28.1003	0	0	0	0	0	0	0	0	0	0	0	0	0	0	0	0	1	0	0	0	0	0	0	0	0	0	0	0	0	0	0	0	0	0	0
26	1998	112.552	20.8276	75.25	0.616641	0	19.698	3.11328	27.1274	14.6368	2.79131	10.5746	38.993	28.1241	0	0	0	0	0	0	0	0	0	0	0	0	0	0	0	0	0	1	0	0	0	0	0	0	0	0	0	0	0	0	0	0	0	0	0
26	1999	114.402	20.5939	76.03	0.665493	0	19.8521	3.12789	27.1537	14.5348	2.84065	10.6161	37.8873	28.1504	0	0	0	0	0	0	0	0	0	0	0	0	0	0	0	0	0	0	1	0	0	0	0	0	0	0	0	0	0	0	0	0	0	0	0
26	2000	125.522	20.555	76.795	0.71477	0	19.9883	3.14257	27.1786	14.6698	2.8898	10.6508	37.8362	28.1817	0	0	0	0	0	0	0	0	0	0	0	0	0	0	0	0	0	0	0	1	0	0	0	0	0	0	0	0	0	0	0	0	0	0	0
26	2001	120.039	20.9927	77.83	0.75484	0	20.1817	3.15517	27.1513	14.6594	2.93286	10.6663	38.0814	28.212	0	0	0	0	0	0	0	0	0	0	0	0	0	0	0	0	0	0	0	0	1	0	0	0	0	0	0	0	0	0	0	0	0	0	0
26	2002	113.457	22.1231	79.113	0.638292	0	20.3623	3.16783	27.1766	14.1667	2.95977	10.6621	37.7764	28.2403	0	0	0	0	0	0	0	0	0	0	0	0	0	0	0	0	0	0	0	0	0	1	0	0	0	0	0	0	0	0	0	0	0	0	0
26	2003	111.92	22.9009	80.341	0.471814	0	20.5399	3.18054	27.2193	13.8244	2.94888	10.6595	37.6161	28.2626	0	0	0	0	0	0	0	0	0	0	0	0	0	0	0	0	0	0	0	0	0	0	1	0	0	0	0	0	0	0	0	0	0	0	0
26	2004	117.609	22.5075	81.514	0.347475	0	20.7239	3.19329	27.2144	14.2224	2.92754	10.6736	38.7508	28.2815	0	0	0	0	0	0	0	0	0	0	0	0	0	0	0	0	0	0	0	0	0	0	0	1	0	0	0	0	0	0	0	0	0	0	0
26	2005	122.807	22.2797	82.63	0.233663	0	20.9245	3.2061	27.1228	14.805	2.91873	10.6916	40.1984	28.2983	0	0	0	0	0	0	0	0	0	0	0	0	0	0	0	0	0	0	0	0	0	0	0	0	1	0	0	0	0	0	0	0	0	0	0
26	2006	127.772	23.1891	83.636	0.160614	0	21.2529	3.21896	27.0699	15.6037	2.92269	10.7254	41.6111	28.3158	0	0	0	0	0	0	0	0	0	0	0	0	0	0	0	0	0	0	0	0	0	0	0	0	0	1	0	0	0	0	0	0	0	0	0
26	2007	130.458	23.2345	84.539	0.217522	0	21.5765	3.23188	26.8615	15.9553	2.92775	10.7603	41.8748	28.3368	0	0	0	0	0	0	0	0	0	0	0	0	0	0	0	0	0	0	0	0	0	0	0	0	0	0	1	0	0	0	0	0	0	0	0
26	2008	131.06	23.4937	85.402	0.389292	1	21.9408	3.24484	26.5719	15.6085	2.97328	10.7779	41.3193	28.367	0	0	0	0	0	0	0	0	0	0	0	0	0	0	0	0	0	0	0	0	0	0	0	0	0	0	0	1	0	0	0	0	0	0	0
26	2009	116.89	25.9976	86.288	0.514285	1	22.4116	3.25785	26.3122	13.6626	2.99309	10.7353	38.4783	28.3915	0	0	0	0	0	0	0	0	0	0	0	0	0	0	0	0	0	0	0	0	0	0	0	0	0	0	0	0	1	0	0	0	0	0	0
26	2010	131.522	26.2433	87.134	0.512923	0	23.0272	3.27092	26.1369	14.1285	2.9709	10.7431	39.876	28.4066	0	0	0	0	0	0	0	0	0	0	0	0	0	0	0	0	0	0	0	0	0	0	0	0	0	0	0	0	0	1	0	0	0	0	0
26	2011	142.472	25.7867	87.879	0.466429	0	23.7941	3.28468	25.9585	14.1159	2.93878	10.7538	39.5686	28.415	0	0	0	0	0	0	0	0	0	0	0	0	0	0	0	0	0	0	0	0	0	0	0	0	0	0	0	0	0	0	1	0	0	0	0
26	2012	149.268	26.0266	88.588	0.370055	0	24.6861	3.2985	25.8938	13.7071	2.92345	10.7397	39.2358	28.4256	0	0	0	0	0	0	0	0	0	0	0	0	0	0	0	0	0	0	0	0	0	0	0	0	0	0	0	0	0	0	0	1	0	0	0
26	2013	149.549	25.7889	89.187	0.294821	0	25.6465	3.31238	25.8836	13.7663	2.90772	10.7359	39.6319	28.4305	0	0	0	0	0	0	0	0	0	0	0	0	0	0	0	0	0	0	0	0	0	0	0	0	0	0	0	0	0	0	0	0	1	0	0
26	2014	150.054	25.6812	89.69	0.359828	0	26.5811	3.32632	25.82	13.9585	2.89467	10.7465	39.7435	28.4336	0	0	0	0	0	0	0	0	0	0	0	0	0	0	0	0	0	0	0	0	0	0	0	0	0	0	0	0	0	0	0	0	0	1	0
26	2015	157.817	24.9786	90.173	0.44322	0	27.4327	3.34031	25.6499	14.6025	2.88311	10.7615	40.8228	28.4347	0	0	0	0	0	0	0	0	0	0	0	0	0	0	0	0	0	0	0	0	0	0	0	0	0	0	0	0	0	0	0	0	0	0	1
26	2016	148.859	24.6834	90.635	0.532179	0	28.2415	3.35436	25.4818	14.4189	2.93657	10.7774	40.2338	28.4541	0	0	0	0	0	0	0	0	0	0	0	0	0	0	0	0	0	0	0	0	0	0	0	0	0	0	0	0	0	0	0	0	0	0	0
26	2017	156.028	24.3165	91.077	0.591203	0	28.9757	3.36848	25.215	14.7651	2.96061	10.8006	40.4707	28.4654	0	0	0	0	0	0	0	0	0	0	0	0	0	0	0	0	0	0	0	0	0	0	0	0	0	0	0	0	0	0	0	0	0	0	0
27	1981	110.221	24.1031	95.535	-0.00263715	0	21.8219	2.58712	29.9904	10.1197	4.76984	10.131	35.5365	27.491	1	0	0	0	0	0	0	0	0	0	0	0	0	0	0	0	0	0	0	0	0	0	0	0	0	0	0	0	0	0	0	0	0	0	0
27	1982	117.925	23.7619	95.637	-0.0271769	0	21.3756	2.60591	29.269	10.0139	4.49031	10.1372	35.5365	27.5074	0	1	0	0	0	0	0	0	0	0	0	0	0	0	0	0	0	0	0	0	0	0	0	0	0	0	0	0	0	0	0	0	0	0	0
27	1983	120.396	23.4187	95.737	-0.00794447	0	20.877	2.62484	28.6365	9.91989	4.27861	10.1404	35.5365	27.5199	0	0	1	0	0	0	0	0	0	0	0	0	0	0	0	0	0	0	0	0	0	0	0	0	0	0	0	0	0	0	0	0	0	0	0
27	1984	128.231	23.3482	95.835	-0.00150171	0	20.5063	2.6439	28.0838	10.0812	4.11181	10.1648	35.5365	27.5282	0	0	0	1	0	0	0	0	0	0	0	0	0	0	0	0	0	0	0	0	0	0	0	0	0	0	0	0	0	0	0	0	0	0	0
27	1985	123.877	22.8337	95.93	0.0297864	0	20.3598	2.6631	27.6081	10.1569	4.02181	10.1808	35.5365	27.5371	0	0	0	0	1	0	0	0	0	0	0	0	0	0	0	0	0	0	0	0	0	0	0	0	0	0	0	0	0	0	0	0	0	0	0
27	1986	112.327	22.6875	96.023	0.0356489	0	20.5745	2.68183	27.3394	10.4597	3.96117	10.1985	36.3248	27.5477	0	0	0	0	0	1	0	0	0	0	0	0	0	0	0	0	0	0	0	0	0	0	0	0	0	0	0	0	0	0	0	0	0	0	0
27	1987	109.919	22.5216	96.115	0.0852521	0	20.9692	2.70069	27.0983	10.7412	3.92713	10.2205	36.881	27.5591	0	0	0	0	0	0	1	0	0	0	0	0	0	0	0	0	0	0	0	0	0	0	0	0	0	0	0	0	0	0	0	0	0	0	0
27	1988	116.423	21.1432	96.204	0.317926	0	21.4675	2.71968	26.9015	11.5512	3.92913	10.2635	38.3826	27.5725	0	0	0	0	0	0	0	1	0	0	0	0	0	0	0	0	0	0	0	0	0	0	0	0	0	0	0	0	0	0	0	0	0	0	0
27	1989	124.937	20.4558	96.292	0.363248	0	21.9499	2.7388	26.7731	11.8177	3.96159	10.294	38.8005	27.5946	0	0	0	0	0	0	0	0	1	0	0	0	0	0	0	0	0	0	0	0	0	0	0	0	0	0	0	0	0	0	0	0	0	0	0
27	1990	121.468	20.2173	96.377	0.298236	0	22.3479	2.75806	26.7225	11.6354	4.08521	10.3218	38.108	27.623	0	0	0	0	0	0	0	0	0	1	0	0	0	0	0	0	0	0	0	0	0	0	0	0	0	0	0	0	0	0	0	0	0	0	0
27	1991	118.59	20.8629	96.461	0.371593	0	22.7957	2.78388	26.6759	11.071	4.24708	10.3363	36.7729	27.6553	0	0	0	0	0	0	0	0	0	0	1	0	0	0	0	0	0	0	0	0	0	0	0	0	0	0	0	0	0	0	0	0	0	0	0
27	1992	115.069	20.9609	96.542	0.405714	0	23.1656	2.80995	26.7251	11.0383	4.36614	10.3474	37.0496	27.6809	0	0	0	0	0	0	0	0	0	0	0	1	0	0	0	0	0	0	0	0	0	0	0	0	0	0	0	0	0	0	0	0	0	0	0
27	1993	109.013	21.2946	96.622	0.390639	0	23.4803	2.83625	26.8427	10.5268	4.46872	10.3339	36.5403	27.7049	0	0	0	0	0	0	0	0	0	0	0	0	1	0	0	0	0	0	0	0	0	0	0	0	0	0	0	0	0	0	0	0	0	0	0
27	1994	113.232	21.1019	96.7	0.308197	0	23.7749	2.86281	26.9616	10.9229	4.52708	10.3625	37.4603	27.7246	0	0	0	0	0	0	0	0	0	0	0	0	0	1	0	0	0	0	0	0	0	0	0	0	0	0	0	0	0	0	0	0	0	0	0
27	1995	116.379	21.299	96.777	0.209437	0	24.0685	2.88961	27.0304	11.2239	4.57531	10.384	38.2797	27.7426	0	0	0	0	0	0	0	0	0	0	0	0	0	0	1	0	0	0	0	0	0	0	0	0	0	0	0	0	0	0	0	0	0	0	0
27	1996	119.213	21.7184	96.851	0.195393	0	24.4686	2.90622	27.0894	11.0592	4.6395	10.3978	37.826	27.7612	0	0	0	0	0	0	0	0	0	0	0	0	0	0	0	1	0	0	0	0	0	0	0	0	0	0	0	0	0	0	0	0	0	0	0
27	1997	125.689	21.1514	96.924	0.241992	0	24.8387	2.92293	27.0575	11.3494	4.7134	10.4318	38.0847	27.7785	0	0	0	0	0	0	0	0	0	0	0	0	0	0	0	0	1	0	0	0	0	0	0	0	0	0	0	0	0	0	0	0	0	0	0
27	1998	124.709	21.0949	96.996	0.213528	0	25.1756	2.93973	26.9615	11.4073	4.79373	10.4493	38.3053	27.7988	0	0	0	0	0	0	0	0	0	0	0	0	0	0	0	0	0	1	0	0	0	0	0	0	0	0	0	0	0	0	0	0	0	0	0
27	1999	125.17	21.282	97.065	0.229189	0	25.4716	2.95663	26.861	11.3556	4.87917	10.482	37.5647	27.8188	0	0	0	0	0	0	0	0	0	0	0	0	0	0	0	0	0	0	1	0	0	0	0	0	0	0	0	0	0	0	0	0	0	0	0
27	2000	142.23	21.0402	97.129	0.242518	0	25.7238	2.97363	26.7903	11.7634	4.9315	10.5153	38.3356	27.8396	0	0	0	0	0	0	0	0	0	0	0	0	0	0	0	0	0	0	0	1	0	0	0	0	0	0	0	0	0	0	0	0	0	0	0
27	2001	139.577	21.3136	97.186	0.343951	0	25.9463	2.99242	26.6034	11.2764	4.9915	10.5199	37.2656	27.8616	0	0	0	0	0	0	0	0	0	0	0	0	0	0	0	0	0	0	0	0	1	0	0	0	0	0	0	0	0	0	0	0	0	0	0
27	2002	136.085	22.1389	97.241	0.448269	0	26.1278	3.01133	26.476	11.1122	5.07828	10.5331	36.847	27.8826	0	0	0	0	0	0	0	0	0	0	0	0	0	0	0	0	0	0	0	0	0	1	0	0	0	0	0	0	0	0	0	0	0	0	0
27	2003	132.716	22.4844	97.296	0.418642	0	26.2662	3.03036	26.3863	11.2414	5.13669	10.5366	37.5616	27.898	0	0	0	0	0	0	0	0	0	0	0	0	0	0	0	0	0	0	0	0	0	0	1	0	0	0	0	0	0	0	0	0	0	0	0
27	2004	136.918	22.1972	97.35	0.432788	0	26.3491	3.04951	26.2871	11.9412	5.18029	10.568	39.0193	27.9114	0	0	0	0	0	0	0	0	0	0	0	0	0	0	0	0	0	0	0	0	0	0	0	1	0	0	0	0	0	0	0	0	0	0	0
27	2005	144.529	22.094	97.403	0.550056	0	26.3749	3.06878	26.1598	12.1845	5.25194	10.5832	39.7032	27.9293	0	0	0	0	0	0	0	0	0	0	0	0	0	0	0	0	0	0	0	0	0	0	0	0	1	0	0	0	0	0	0	0	0	0	0
27	2006	149.568	21.9388	97.454	0.659558	0	26.3999	3.07357	26.0688	12.2268	5.33073	10.6014	39.6709	27.9498	0	0	0	0	0	0	0	0	0	0	0	0	0	0	0	0	0	0	0	0	0	0	0	0	0	1	0	0	0	0	0	0	0	0	0
27	2007	152.468	21.6159	97.505	0.734331	0	26.3365	3.07836	25.9409	12.5003	5.43447	10.6279	39.9933	27.9697	0	0	0	0	0	0	0	0	0	0	0	0	0	0	0	0	0	0	0	0	0	0	0	0	0	0	1	0	0	0	0	0	0	0	0
27	2008	161.088	22.6661	97.555	0.789977	1	26.2487	3.08317	25.8073	11.7594	5.54075	10.6278	38.1791	27.9921	0	0	0	0	0	0	0	0	0	0	0	0	0	0	0	0	0	0	0	0	0	0	0	0	0	0	0	1	0	0	0	0	0	0	0
27	2009	135.406	24.1919	97.603	0.8046	1	26.2331	3.08798	25.7094	10.8743	5.63967	10.597	36.9068	28.0137	0	0	0	0	0	0	0	0	0	0	0	0	0	0	0	0	0	0	0	0	0	0	0	0	0	0	0	0	1	0	0	0	0	0	0
27	2010	149.998	23.7327	97.651	0.913639	1	26.3502	3.0928	25.6642	11.5293	5.65755	10.6149	38.6186	28.0276	0	0	0	0	0	0	0	0	0	0	0	0	0	0	0	0	0	0	0	0	0	0	0	0	0	0	0	0	0	1	0	0	0	0	0
27	2011	161.494	24.0494	97.698	1.301	1	26.5566	3.099	25.7721	11.4636	5.66487	10.6197	38.1663	28.0394	0	0	0	0	0	0	0	0	0	0	0	0	0	0	0	0	0	0	0	0	0	0	0	0	0	0	0	0	0	0	1	0	0	0	0
27	2012	160.746	24.3034	97.744	0.620164	1	26.8723	3.10521	25.8719	11.1886	5.66905	10.6159	37.6683	28.0529	0	0	0	0	0	0	0	0	0	0	0	0	0	0	0	0	0	0	0	0	0	0	0	0	0	0	0	0	0	0	0	1	0	0	0
27	2013	157.851	24.3128	97.789	0.47134	0	27.2565	3.11143	25.9804	11.0301	5.66332	10.6132	37.5125	28.065	0	0	0	0	0	0	0	0	0	0	0	0	0	0	0	0	0	0	0	0	0	0	0	0	0	0	0	0	0	0	0	0	1	0	0
27	2014	158.783	24.2339	97.833	0.443929	0	27.6376	3.11767	26.0998	11.2937	5.66406	10.6212	38.2995	28.0746	0	0	0	0	0	0	0	0	0	0	0	0	0	0	0	0	0	0	0	0	0	0	0	0	0	0	0	0	0	0	0	0	0	1	0
27	2015	154.193	23.6151	97.876	0.579446	0	27.9743	3.12391	26.2193	11.7934	5.68599	10.6324	39.8199	28.0873	0	0	0	0	0	0	0	0	0	0	0	0	0	0	0	0	0	0	0	0	0	0	0	0	0	0	0	0	0	0	0	0	0	0	1
27	2016	157.665	23.262	97.919	0.5063	0	28.4344	3.13018	26.337	12.0432	5.71532	10.6422	40.6007	28.1005	0	0	0	0	0	0	0	0	0	0	0	0	0	0	0	0	0	0	0	0	0	0	0	0	0	0	0	0	0	0	0	0	0	0	0
27	2017	165.348	23.0186	97.961	0.385228	0	28.8665	3.13645	26.4626	12.0901	5.76715	10.6551	40.6711	28.1152	0	0	0	0	0	0	0	0	0	0	0	0	0	0	0	0	0	0	0	0	0	0	0	0	0	0	0	0	0	0	0	0	0	0	0
28	1981	97.5436	10.2088	74.466	0.547065	0	20.9441	3.34009	29.2938	9.46301	4.79417	10.6036	31.6656	27.476	1	0	0	0	0	0	0	0	0	0	0	0	0	0	0	0	0	0	0	0	0	0	0	0	0	0	0	0	0	0	0	0	0	0	0
28	1982	89.4584	10.4667	74.406	0.584292	0	20.831	3.35355	28.3594	9.15254	4.76752	10.5846	31.6656	27.4963	0	1	0	0	0	0	0	0	0	0	0	0	0	0	0	0	0	0	0	0	0	0	0	0	0	0	0	0	0	0	0	0	0	0	0
28	1983	88.4089	10.7644	74.346	0.428788	0	20.673	3.36706	27.5025	9.0641	4.71304	10.5863	31.6656	27.512	0	0	1	0	0	0	0	0	0	0	0	0	0	0	0	0	0	0	0	0	0	0	0	0	0	0	0	0	0	0	0	0	0	0	0
28	1984	93.1132	10.5509	74.286	0.359112	0	20.5593	3.38063	26.7525	9.19243	4.66391	10.6133	31.6656	27.5284	0	0	0	1	0	0	0	0	0	0	0	0	0	0	0	0	0	0	0	0	0	0	0	0	0	0	0	0	0	0	0	0	0	0	0
28	1985	94.2891	10.6654	74.227	0.441443	0	20.5393	3.39426	26.1153	9.3605	4.63036	10.6447	31.6656	27.5462	0	0	0	0	1	0	0	0	0	0	0	0	0	0	0	0	0	0	0	0	0	0	0	0	0	0	0	0	0	0	0	0	0	0	0
28	1986	88.295	10.8145	74.167	0.520392	0	20.6435	3.40793	25.7776	9.3607	4.61648	10.6579	31.6656	27.5646	0	0	0	0	0	1	0	0	0	0	0	0	0	0	0	0	0	0	0	0	0	0	0	0	0	0	0	0	0	0	0	0	0	0	0
28	1987	82.1594	10.7603	74.107	0.628116	0	20.8101	3.42167	25.4354	9.30843	4.6133	10.6673	31.6656	27.5859	0	0	0	0	0	0	1	0	0	0	0	0	0	0	0	0	0	0	0	0	0	0	0	0	0	0	0	0	0	0	0	0	0	0	0
28	1988	84.5897	10.9614	74.046	0.734943	0	21.0081	3.43545	25.1374	9.40535	4.61312	10.6926	31.6656	27.6081	0	0	0	0	0	0	0	1	0	0	0	0	0	0	0	0	0	0	0	0	0	0	0	0	0	0	0	0	0	0	0	0	0	0	0
28	1989	89.686	11.4128	73.986	0.808536	0	21.191	3.4493	24.9533	9.56681	4.62324	10.7274	31.6656	27.634	0	0	0	0	0	0	0	0	1	0	0	0	0	0	0	0	0	0	0	0	0	0	0	0	0	0	0	0	0	0	0	0	0	0	0
28	1990	83.7021	11.5713	73.926	1.02687	0	21.3345	3.4632	24.9216	9.64399	4.62614	10.7522	31.6656	27.661	0	0	0	0	0	0	0	0	0	1	0	0	0	0	0	0	0	0	0	0	0	0	0	0	0	0	0	0	0	0	0	0	0	0	0
28	1991	79.244	12.021	73.869	1.24983	0	21.4761	3.46967	25.0055	9.30252	4.62794	10.7315	31.6656	27.6889	0	0	0	0	0	0	0	0	0	0	1	0	0	0	0	0	0	0	0	0	0	0	0	0	0	0	0	0	0	0	0	0	0	0	0
28	1992	79.8334	12.4807	73.815	1.10252	0	21.5754	3.47615	25.2501	9.06929	4.59084	10.7188	31.6656	27.7126	0	0	0	0	0	0	0	0	0	0	0	1	0	0	0	0	0	0	0	0	0	0	0	0	0	0	0	0	0	0	0	0	0	0	0
28	1993	78.478	12.2854	73.762	0.910716	0	21.638	3.48264	25.5854	8.91765	4.50575	10.7085	31.6656	27.7282	0	0	0	0	0	0	0	0	0	0	0	0	1	0	0	0	0	0	0	0	0	0	0	0	0	0	0	0	0	0	0	0	0	0	0
28	1994	76.9523	12.2606	73.708	0.797158	0	21.6758	3.48915	25.8869	8.92672	4.41675	10.7137	31.6656	27.7404	0	0	0	0	0	0	0	0	0	0	0	0	0	1	0	0	0	0	0	0	0	0	0	0	0	0	0	0	0	0	0	0	0	0	0
28	1995	77.0956	12.1567	73.654	0.668242	0	21.6986	3.49567	26.0714	8.85544	4.33832	10.7123	31.6656	27.7537	0	0	0	0	0	0	0	0	0	0	0	0	0	0	1	0	0	0	0	0	0	0	0	0	0	0	0	0	0	0	0	0	0	0	0
28	1996	79.6702	12.2545	73.6	0.441636	0	21.9344	3.5022	26.2546	8.80045	4.28868	10.7132	31.7826	27.769	0	0	0	0	0	0	0	0	0	0	0	0	0	0	0	1	0	0	0	0	0	0	0	0	0	0	0	0	0	0	0	0	0	0	0
28	1997	89.3729	11.9415	73.546	0.240891	0	22.1556	3.50874	26.3061	9.08231	4.24696	10.7338	32.4768	27.7821	0	0	0	0	0	0	0	0	0	0	0	0	0	0	0	0	1	0	0	0	0	0	0	0	0	0	0	0	0	0	0	0	0	0	0
28	1998	88.8663	11.7148	73.492	0.297136	0	22.3578	3.5153	26.2363	9.40293	4.21672	10.7598	33.1157	27.7958	0	0	0	0	0	0	0	0	0	0	0	0	0	0	0	0	0	1	0	0	0	0	0	0	0	0	0	0	0	0	0	0	0	0	0
28	1999	90.0752	11.7428	73.438	0.47692	0	22.5357	3.52187	26.0982	9.1588	4.20257	10.7713	32.2748	27.8127	0	0	0	0	0	0	0	0	0	0	0	0	0	0	0	0	0	0	1	0	0	0	0	0	0	0	0	0	0	0	0	0	0	0	0
28	2000	98.1056	11.5771	73.383	0.561955	0	22.6905	3.52845	25.9235	9.52003	4.2052	10.8057	32.7834	27.8296	0	0	0	0	0	0	0	0	0	0	0	0	0	0	0	0	0	0	0	1	0	0	0	0	0	0	0	0	0	0	0	0	0	0	0
28	2001	96.1637	11.6783	73.375	0.632771	0	22.8056	3.53895	25.5911	8.91028	4.23963	10.8121	30.8526	27.8479	0	0	0	0	0	0	0	0	0	0	0	0	0	0	0	0	0	0	0	0	1	0	0	0	0	0	0	0	0	0	0	0	0	0	0
28	2002	91.153	12.0632	73.401	0.756469	0	22.8925	3.54948	25.228	8.26296	4.25973	10.8064	29.0009	27.8633	0	0	0	0	0	0	0	0	0	0	0	0	0	0	0	0	0	0	0	0	0	1	0	0	0	0	0	0	0	0	0	0	0	0	0
28	2003	89.5299	12.2464	73.427	0.74192	0	22.9741	3.56004	24.8346	8.38032	4.26698	10.7997	29.7996	27.877	0	0	0	0	0	0	0	0	0	0	0	0	0	0	0	0	0	0	0	0	0	0	1	0	0	0	0	0	0	0	0	0	0	0	0
28	2004	93.9926	12.0063	73.452	0.687426	0	23.0816	3.57064	24.4126	8.98003	4.26516	10.8187	31.4762	27.8885	0	0	0	0	0	0	0	0	0	0	0	0	0	0	0	0	0	0	0	0	0	0	0	1	0	0	0	0	0	0	0	0	0	0	0
28	2005	100.33	11.8226	73.478	0.640602	0	23.236	3.58126	23.9806	9.36873	4.28407	10.8435	32.2677	27.9021	0	0	0	0	0	0	0	0	0	0	0	0	0	0	0	0	0	0	0	0	0	0	0	0	1	0	0	0	0	0	0	0	0	0	0
28	2006	104.518	11.3136	73.504	0.627558	0	23.4517	3.59192	23.5446	10.1471	4.31835	10.8771	34.0719	27.9167	0	0	0	0	0	0	0	0	0	0	0	0	0	0	0	0	0	0	0	0	0	0	0	0	0	1	0	0	0	0	0	0	0	0	0
28	2007	111.311	10.9093	73.53	0.893691	0	23.7126	3.60261	23.123	10.7133	4.36777	10.9084	35.1242	27.9331	0	0	0	0	0	0	0	0	0	0	0	0	0	0	0	0	0	0	0	0	0	0	0	0	0	0	1	0	0	0	0	0	0	0	0
28	2008	114.779	11.0434	73.556	1.27062	1	24.0248	3.61333	22.7354	10.5647	4.43176	10.9166	34.5447	27.9513	0	0	0	0	0	0	0	0	0	0	0	0	0	0	0	0	0	0	0	0	0	0	0	0	0	0	0	1	0	0	0	0	0	0	0
28	2009	106.93	11.7763	73.581	1.24948	1	24.3935	3.62409	22.3993	9.38926	4.48188	10.8816	31.9387	27.9683	0	0	0	0	0	0	0	0	0	0	0	0	0	0	0	0	0	0	0	0	0	0	0	0	0	0	0	0	1	0	0	0	0	0	0
28	2010	117.252	11.6021	73.607	1.04156	0	24.8219	3.63487	22.1283	10.0999	4.47676	10.8995	33.7186	27.9778	0	0	0	0	0	0	0	0	0	0	0	0	0	0	0	0	0	0	0	0	0	0	0	0	0	0	0	0	0	1	0	0	0	0	0
28	2011	122.496	11.6814	73.631	1.11188	0	25.168	3.64234	22.0153	9.8723	4.4798	10.9065	32.7447	27.9895	0	0	0	0	0	0	0	0	0	0	0	0	0	0	0	0	0	0	0	0	0	0	0	0	0	0	0	0	0	0	1	0	0	0	0
28	2012	123.682	11.8589	73.653	1.06182	0	25.5603	3.64983	21.9294	9.58565	4.49222	10.906	31.9038	28.003	0	0	0	0	0	0	0	0	0	0	0	0	0	0	0	0	0	0	0	0	0	0	0	0	0	0	0	0	0	0	0	1	0	0	0
28	2013	131.797	11.9318	73.674	1.14988	0	25.9868	3.65734	21.8997	9.52496	4.51331	10.9131	31.5702	28.0174	0	0	0	0	0	0	0	0	0	0	0	0	0	0	0	0	0	0	0	0	0	0	0	0	0	0	0	0	0	0	0	0	1	0	0
28	2014	116.86	11.9709	73.696	1.2201	0	26.4048	3.66485	21.9331	9.67423	4.5322	10.9254	31.7082	28.0308	0	0	0	0	0	0	0	0	0	0	0	0	0	0	0	0	0	0	0	0	0	0	0	0	0	0	0	0	0	0	0	0	0	1	0
28	2015	112.73	11.9331	73.718	1.13834	0	26.778	3.67239	22.0108	9.48473	4.55116	10.9266	31.1326	28.0448	0	0	0	0	0	0	0	0	0	0	0	0	0	0	0	0	0	0	0	0	0	0	0	0	0	0	0	0	0	0	0	0	0	0	1
28	2016	119.972	11.9979	73.739	1.09203	0	27.2323	3.67994	22.1585	9.5076	4.56768	10.9314	31.1607	28.0591	0	0	0	0	0	0	0	0	0	0	0	0	0	0	0	0	0	0	0	0	0	0	0	0	0	0	0	0	0	0	0	0	0	0	0
28	2017	119.508	12.0301	73.761	0.933156	0	27.6339	3.6875	22.2987	9.48914	4.59363	10.9387	31.0575	28.0743	0	0	0	0	0	0	0	0	0	0	0	0	0	0	0	0	0	0	0	0	0	0	0	0	0	0	0	0	0	0	0	0	0	0	0
29	1981	49.1089	21.8014	78.588	0.0348217	0	23.3772	2.99403	31.9084	15.007	2.71162	9.92288	44.8568	28.8647	1	0	0	0	0	0	0	0	0	0	0	0	0	0	0	0	0	0	0	0	0	0	0	0	0	0	0	0	0	0	0	0	0	0	0
29	1982	49.3354	21.6707	78.539	-0.0358428	0	23.292	3.01595	31.0525	15.0172	2.82373	9.94315	44.8568	28.8839	0	1	0	0	0	0	0	0	0	0	0	0	0	0	0	0	0	0	0	0	0	0	0	0	0	0	0	0	0	0	0	0	0	0	0
29	1983	50.5341	21.4443	78.489	0.0341014	0	23.1545	3.03803	30.2961	15.3256	2.95234	9.98416	44.8568	28.9049	0	0	1	0	0	0	0	0	0	0	0	0	0	0	0	0	0	0	0	0	0	0	0	0	0	0	0	0	0	0	0	0	0	0	0
29	1984	55.1102	21.1454	78.44	0.158262	0	23.0523	3.06027	29.6576	15.326	3.0596	10.0051	44.8568	28.9274	0	0	0	1	0	0	0	0	0	0	0	0	0	0	0	0	0	0	0	0	0	0	0	0	0	0	0	0	0	0	0	0	0	0	0
29	1985	54.6486	20.3566	78.39	0.226951	0	23.034	3.08267	29.1473	15.584	3.16318	10.0439	44.8568	28.9518	0	0	0	0	1	0	0	0	0	0	0	0	0	0	0	0	0	0	0	0	0	0	0	0	0	0	0	0	0	0	0	0	0	0	0
29	1986	50.2591	20.3291	78.34	0.23161	0	23.2274	3.10524	28.9982	15.7003	3.26641	10.0725	44.8568	28.9753	0	0	0	0	0	1	0	0	0	0	0	0	0	0	0	0	0	0	0	0	0	0	0	0	0	0	0	0	0	0	0	0	0	0	0
29	1987	49.6315	19.6199	78.29	0.212637	0	23.4761	3.12797	28.8824	16.2054	3.34601	10.122	44.8568	28.9953	0	0	0	0	0	0	1	0	0	0	0	0	0	0	0	0	0	0	0	0	0	0	0	0	0	0	0	0	0	0	0	0	0	0	0
29	1988	47.124	18.8382	78.24	0.222064	0	23.7425	3.15087	28.8383	16.7266	3.46129	10.1758	44.9643	29.022	0	0	0	0	0	0	0	1	0	0	0	0	0	0	0	0	0	0	0	0	0	0	0	0	0	0	0	0	0	0	0	0	0	0	0
29	1989	48.4357	18.4139	78.19	0.260311	0	23.9686	3.17393	28.8967	16.3146	3.65074	10.1986	44.3275	29.058	0	0	0	0	0	0	0	0	1	0	0	0	0	0	0	0	0	0	0	0	0	0	0	0	0	0	0	0	0	0	0	0	0	0	0
29	1990	48.0006	18.6167	78.14	0.298931	0	24.1231	3.19717	29.0511	15.1737	3.80082	10.2029	42.4156	29.0938	0	0	0	0	0	0	0	0	0	1	0	0	0	0	0	0	0	0	0	0	0	0	0	0	0	0	0	0	0	0	0	0	0	0	0
29	1991	45.0738	19.4751	78.112	0.309248	0	24.33	3.22711	29.2017	14.3583	3.87835	10.1889	41.7987	29.1234	0	0	0	0	0	0	0	0	0	0	1	0	0	0	0	0	0	0	0	0	0	0	0	0	0	0	0	0	0	0	0	0	0	0	0
29	1992	46.0606	19.9549	78.172	0.270431	0	24.4671	3.25734	29.4434	14.1946	3.91695	10.1899	42.018	29.1438	0	0	0	0	0	0	0	0	0	0	0	1	0	0	0	0	0	0	0	0	0	0	0	0	0	0	0	0	0	0	0	0	0	0	0
29	1993	49.4823	19.2615	78.232	0.239745	0	24.5458	3.28785	29.7282	14.8465	3.92394	10.2125	43.6125	29.1611	0	0	0	0	0	0	0	0	0	0	0	0	1	0	0	0	0	0	0	0	0	0	0	0	0	0	0	0	0	0	0	0	0	0	0
29	1994	51.6068	18.9081	78.293	0.254586	0	24.579	3.31865	29.968	15.6641	3.92585	10.2481	45.0054	29.1772	0	0	0	0	0	0	0	0	0	0	0	0	0	1	0	0	0	0	0	0	0	0	0	0	0	0	0	0	0	0	0	0	0	0	0
29	1995	50.8377	17.1434	78.353	0.264547	0	24.576	3.34974	30.1055	16.0026	3.92405	10.2697	45.5778	29.1927	0	0	0	0	0	0	0	0	0	0	0	0	0	0	1	0	0	0	0	0	0	0	0	0	0	0	0	0	0	0	0	0	0	0	0
29	1996	52.1333	16.7128	78.413	0.254626	0	24.6069	3.38112	30.0895	16.5522	3.93693	10.2922	46.6013	29.2062	0	0	0	0	0	0	0	0	0	0	0	0	0	0	0	1	0	0	0	0	0	0	0	0	0	0	0	0	0	0	0	0	0	0	0
29	1997	50.6025	16.1344	78.472	0.257553	0	24.5927	3.41279	29.9766	16.3979	4.0264	10.3317	44.9141	29.2207	0	0	0	0	0	0	0	0	0	0	0	0	0	0	0	0	1	0	0	0	0	0	0	0	0	0	0	0	0	0	0	0	0	0	0
29	1998	48.9562	16.1385	78.532	0.291406	0	24.5487	3.44475	29.7807	16.5242	4.1179	10.3616	44.2765	29.2316	0	0	0	0	0	0	0	0	0	0	0	0	0	0	0	0	0	1	0	0	0	0	0	0	0	0	0	0	0	0	0	0	0	0	0
29	1999	49.2357	16.5775	78.591	0.333406	0	24.4886	3.47702	29.532	15.9535	4.2165	10.3899	42.032	29.2463	0	0	0	0	0	0	0	0	0	0	0	0	0	0	0	0	0	0	1	0	0	0	0	0	0	0	0	0	0	0	0	0	0	0	0
29	2000	52.1319	16.7806	78.651	0.357301	0	24.423	3.50959	29.2471	15.9177	4.31396	10.4203	41.1595	29.2616	0	0	0	0	0	0	0	0	0	0	0	0	0	0	0	0	0	0	0	1	0	0	0	0	0	0	0	0	0	0	0	0	0	0	0
29	2001	52.2736	17.4131	78.751	0.384976	0	24.4218	3.52848	28.8923	15.6231	4.42286	10.4445	39.9159	29.2776	0	0	0	0	0	0	0	0	0	0	0	0	0	0	0	0	0	0	0	0	1	0	0	0	0	0	0	0	0	0	0	0	0	0	0
29	2002	50.7986	18.1909	79.047	0.423337	0	24.3975	3.54747	28.4748	16.1105	4.48694	10.4649	40.6983	29.291	0	0	0	0	0	0	0	0	0	0	0	0	0	0	0	0	0	0	0	0	0	1	0	0	0	0	0	0	0	0	0	0	0	0	0
29	2003	49.9157	18.8611	79.339	0.465641	0	24.3626	3.56657	28.0319	16.636	4.54155	10.4931	41.2393	29.3049	0	0	0	0	0	0	0	0	0	0	0	0	0	0	0	0	0	0	0	0	0	0	1	0	0	0	0	0	0	0	0	0	0	0	0
29	2004	49.9739	19.492	79.629	0.568943	0	24.327	3.58576	27.6094	16.4059	4.57025	10.5107	40.2728	29.3183	0	0	0	0	0	0	0	0	0	0	0	0	0	0	0	0	0	0	0	0	0	0	0	1	0	0	0	0	0	0	0	0	0	0	0
29	2005	52.3498	19.6991	79.915	0.686611	0	24.3013	3.60506	27.2445	16.7967	4.55196	10.5348	40.5199	29.3319	0	0	0	0	0	0	0	0	0	0	0	0	0	0	0	0	0	0	0	0	0	0	0	0	1	0	0	0	0	0	0	0	0	0	0
29	2006	56.256	19.8161	80.199	0.735049	0	24.3858	3.62447	26.9863	16.7374	4.67357	10.5526	39.9897	29.3474	0	0	0	0	0	0	0	0	0	0	0	0	0	0	0	0	0	0	0	0	0	0	0	0	0	1	0	0	0	0	0	0	0	0	0
29	2007	52.459	19.6443	80.479	0.778666	1	24.4648	3.64397	26.8023	16.7489	4.65458	10.5699	39.6442	29.3632	0	0	0	0	0	0	0	0	0	0	0	0	0	0	0	0	0	0	0	0	0	0	0	0	0	0	1	0	0	0	0	0	0	0	0
29	2008	56.1301	20.4469	80.757	0.787033	1	24.5822	3.66359	26.6845	16.7345	4.6526	10.5586	40.4849	29.3816	0	0	0	0	0	0	0	0	0	0	0	0	0	0	0	0	0	0	0	0	0	0	0	0	0	0	0	1	0	0	0	0	0	0	0
29	2009	54.3518	22.0292	81.031	0.756391	1	24.7942	3.68331	26.6014	15.6332	4.56457	10.5076	39.9887	29.3939	0	0	0	0	0	0	0	0	0	0	0	0	0	0	0	0	0	0	0	0	0	0	0	0	0	0	0	0	1	0	0	0	0	0	0
29	2010	58.5465	21.6585	81.302	0.783889	1	25.1305	3.70313	26.5345	15.9178	4.39471	10.5168	40.0719	29.395	0	0	0	0	0	0	0	0	0	0	0	0	0	0	0	0	0	0	0	0	0	0	0	0	0	0	0	0	0	1	0	0	0	0	0
29	2011	62.3049	20.9692	81.57	0.781507	1	25.6061	3.7109	26.7376	16.224	4.25095	10.5253	40.3109	29.3982	0	0	0	0	0	0	0	0	0	0	0	0	0	0	0	0	0	0	0	0	0	0	0	0	0	0	0	0	0	0	1	0	0	0	0
29	2012	61.1224	20.7775	81.837	0.695353	0	26.1797	3.71868	26.8628	16.6162	4.15085	10.5327	40.871	29.4024	0	0	0	0	0	0	0	0	0	0	0	0	0	0	0	0	0	0	0	0	0	0	0	0	0	0	0	0	0	0	0	1	0	0	0
29	2013	61.1818	20.124	82.102	0.669741	0	26.8003	3.72647	26.9604	16.6965	4.09017	10.5463	40.4471	29.4074	0	0	0	0	0	0	0	0	0	0	0	0	0	0	0	0	0	0	0	0	0	0	0	0	0	0	0	0	0	0	0	0	1	0	0
29	2014	58.3984	19.8295	82.365	0.736464	0	27.3834	3.73428	27.0805	17.523	4.05514	10.5679	41.504	29.414	0	0	0	0	0	0	0	0	0	0	0	0	0	0	0	0	0	0	0	0	0	0	0	0	0	0	0	0	0	0	0	0	0	1	0
29	2015	56.6831	19.4938	82.626	0.792368	0	27.88	3.74211	27.231	17.7401	4.02202	10.5832	41.4925	29.4246	0	0	0	0	0	0	0	0	0	0	0	0	0	0	0	0	0	0	0	0	0	0	0	0	0	0	0	0	0	0	0	0	0	0	1
29	2016	58.4983	19.1193	82.886	0.757874	0	28.2612	3.74996	27.3761	17.7959	4.00434	10.5934	41.3795	29.4365	0	0	0	0	0	0	0	0	0	0	0	0	0	0	0	0	0	0	0	0	0	0	0	0	0	0	0	0	0	0	0	0	0	0	0
29	2017	61.9451	18.6645	83.143	0.679374	0	28.547	3.75782	27.5229	17.8649	3.99243	10.6047	41.2983	29.4487	0	0	0	0	0	0	0	0	0	0	0	0	0	0	0	0	0	0	0	0	0	0	0	0	0	0	0	0	0	0	0	0	0	0	0
30	1981	52.2781	21.4741	75.712	1.2334	0	14.0914	3.1055	32.7585	14.0663	3.01365	10.2381	30.7264	28.0466	1	0	0	0	0	0	0	0	0	0	0	0	0	0	0	0	0	0	0	0	0	0	0	0	0	0	0	0	0	0	0	0	0	0	0
30	1982	46.7856	23.0329	75.874	1.18962	0	14.2732	3.12554	32.1548	12.4274	3.10837	10.1936	29.264	28.0891	0	1	0	0	0	0	0	0	0	0	0	0	0	0	0	0	0	0	0	0	0	0	0	0	0	0	0	0	0	0	0	0	0	0	0
30	1983	46.8897	22.7551	76.035	0.988488	0	14.4684	3.14571	31.7177	13.6634	3.14915	10.2094	32.2775	28.118	0	0	1	0	0	0	0	0	0	0	0	0	0	0	0	0	0	0	0	0	0	0	0	0	0	0	0	0	0	0	0	0	0	0	0
30	1984	52.6754	22.1187	76.195	0.944035	0	14.7007	3.16601	31.3733	14.7946	3.18073	10.2575	33.8576	28.1438	0	0	0	1	0	0	0	0	0	0	0	0	0	0	0	0	0	0	0	0	0	0	0	0	0	0	0	0	0	0	0	0	0	0	0
30	1985	53.049	22.1408	76.354	0.913774	0	14.9816	3.18644	31.0824	15.246	3.20087	10.2946	34.1625	28.1689	0	0	0	0	1	0	0	0	0	0	0	0	0	0	0	0	0	0	0	0	0	0	0	0	0	0	0	0	0	0	0	0	0	0	0
30	1986	53.2857	22.1848	76.502	0.99404	0	15.2544	3.20701	30.9002	14.1949	3.21992	10.306	32.0487	28.1979	0	0	0	0	0	1	0	0	0	0	0	0	0	0	0	0	0	0	0	0	0	0	0	0	0	0	0	0	0	0	0	0	0	0	0
30	1987	51.0807	21.5962	76.522	1.31817	0	15.5593	3.2277	30.7378	14.6278	3.25181	10.333	32.6661	28.2271	0	0	0	0	0	0	1	0	0	0	0	0	0	0	0	0	0	0	0	0	0	0	0	0	0	0	0	0	0	0	0	0	0	0	0
30	1988	51.5709	21.2058	76.542	1.29662	0	15.8859	3.24853	30.5976	14.4097	3.30485	10.3634	31.8601	28.2604	0	0	0	0	0	0	0	1	0	0	0	0	0	0	0	0	0	0	0	0	0	0	0	0	0	0	0	0	0	0	0	0	0	0	0
30	1989	50.2577	21.4503	76.562	1.79419	0	16.2151	3.2695	30.4879	13.684	3.36897	10.3684	30.6947	28.2978	0	0	0	0	0	0	0	0	1	0	0	0	0	0	0	0	0	0	0	0	0	0	0	0	0	0	0	0	0	0	0	0	0	0	0
30	1990	50.1751	22.7	76.582	1.50766	0	16.5344	3.2906	30.4054	12.4504	3.42655	10.3549	28.9634	28.3358	0	0	0	0	0	0	0	0	0	1	0	0	0	0	0	0	0	0	0	0	0	0	0	0	0	0	0	0	0	0	0	0	0	0	0
30	1991	49.4009	24.1033	76.62	1.24276	0	16.8062	3.31135	30.4027	10.8632	3.4475	10.321	26.6397	28.367	0	0	0	0	0	0	0	0	0	0	1	0	0	0	0	0	0	0	0	0	0	0	0	0	0	0	0	0	0	0	0	0	0	0	0
30	1992	52.9161	24.5271	76.887	1.18368	0	17.0498	3.33223	30.4296	10.4935	3.43804	10.3179	26.1483	28.3919	0	0	0	0	0	0	0	0	0	0	0	1	0	0	0	0	0	0	0	0	0	0	0	0	0	0	0	0	0	0	0	0	0	0	0
30	1993	58.4408	23.964	77.152	1.09893	0	17.2699	3.35325	30.4289	11.2027	3.42123	10.3332	27.7514	28.4122	0	0	0	0	0	0	0	0	0	0	0	0	1	0	0	0	0	0	0	0	0	0	0	0	0	0	0	0	0	0	0	0	0	0	0
30	1994	64.5926	22.7488	77.414	1.09526	0	17.4732	3.37439	30.3329	12.6211	3.3966	10.3661	30.4542	28.4298	0	0	0	0	0	0	0	0	0	0	0	0	0	1	0	0	0	0	0	0	0	0	0	0	0	0	0	0	0	0	0	0	0	0	0
30	1995	69.2824	21.7277	77.675	1.03477	0	17.6668	3.39567	30.1131	13.2112	3.38356	10.3822	31.6943	28.4505	0	0	0	0	0	0	0	0	0	0	0	0	0	0	1	0	0	0	0	0	0	0	0	0	0	0	0	0	0	0	0	0	0	0	0
30	1996	70.4905	20.8286	77.951	1.04531	0	17.8468	3.41709	29.9371	13.45	3.36642	10.3878	32.3228	28.4682	0	0	0	0	0	0	0	0	0	0	0	0	0	0	0	1	0	0	0	0	0	0	0	0	0	0	0	0	0	0	0	0	0	0	0
30	1997	74.5829	19.9191	78.34	0.993789	0	18.0094	3.43864	29.5786	13.8873	3.37284	10.4197	32.6494	28.4882	0	0	0	0	0	0	0	0	0	0	0	0	0	0	0	0	1	0	0	0	0	0	0	0	0	0	0	0	0	0	0	0	0	0	0
30	1998	78.3514	19.9053	78.724	0.829909	0	18.1562	3.46032	29.0934	13.5037	3.4282	10.4495	31.3773	28.5145	0	0	0	0	0	0	0	0	0	0	0	0	0	0	0	0	0	1	0	0	0	0	0	0	0	0	0	0	0	0	0	0	0	0	0
30	1999	80.3909	19.3873	79.103	0.812843	0	18.2866	3.48215	28.5733	14.5793	3.48604	10.4917	33.0702	28.5407	0	0	0	0	0	0	0	0	0	0	0	0	0	0	0	0	0	0	1	0	0	0	0	0	0	0	0	0	0	0	0	0	0	0	0
30	2000	83.0416	19.1702	79.478	0.931282	0	18.4045	3.50411	28.0699	15.6106	3.52818	10.5329	34.6105	28.5684	0	0	0	0	0	0	0	0	0	0	0	0	0	0	0	0	0	0	0	1	0	0	0	0	0	0	0	0	0	0	0	0	0	0	0
30	2001	78.621	19.5783	79.81	1.08635	0	18.5031	3.51892	27.5036	15.2775	3.5738	10.5396	34.2619	28.5974	0	0	0	0	0	0	0	0	0	0	0	0	0	0	0	0	0	0	0	0	1	0	0	0	0	0	0	0	0	0	0	0	0	0	0
30	2002	75.9766	19.8491	79.888	1.08745	0	18.5883	3.53379	27.0024	15.2699	3.60057	10.5584	34.2597	28.6275	0	0	0	0	0	0	0	0	0	0	0	0	0	0	0	0	0	0	0	0	0	1	0	0	0	0	0	0	0	0	0	0	0	0	0
30	2003	70.0873	19.9666	79.967	0.901373	0	18.6776	3.54872	26.5295	15.6318	3.61564	10.5672	35.4246	28.6554	0	0	0	0	0	0	0	0	0	0	0	0	0	0	0	0	0	0	0	0	0	0	1	0	0	0	0	0	0	0	0	0	0	0	0
30	2004	70.4321	19.4838	80.045	0.933021	0	18.7932	3.56372	26.0411	15.9321	3.6358	10.5883	36.0666	28.6847	0	0	0	0	0	0	0	0	0	0	0	0	0	0	0	0	0	0	0	0	0	0	0	1	0	0	0	0	0	0	0	0	0	0	0
30	2005	69.9829	19.1371	80.122	0.944467	0	18.9542	3.57878	25.5409	16.3386	3.66522	10.6104	37.0565	28.7181	0	0	0	0	0	0	0	0	0	0	0	0	0	0	0	0	0	0	0	0	0	0	0	0	1	0	0	0	0	0	0	0	0	0	0
30	2006	68.2513	19.3051	80.213	1.01033	0	19.1383	3.59391	25.0986	15.9344	3.69603	10.6262	36.5738	28.756	0	0	0	0	0	0	0	0	0	0	0	0	0	0	0	0	0	0	0	0	0	0	0	0	0	1	0	0	0	0	0	0	0	0	0
30	2007	66.4573	19.301	80.396	0.971135	0	19.3534	3.6091	24.6813	15.4091	3.73259	10.6369	36.0505	28.7955	0	0	0	0	0	0	0	0	0	0	0	0	0	0	0	0	0	0	0	0	0	0	0	0	0	0	1	0	0	0	0	0	0	0	0
30	2008	67.1905	19.7686	80.578	1.08291	0	19.621	3.62435	24.3129	15.3245	3.7538	10.636	36.8802	28.8337	0	0	0	0	0	0	0	0	0	0	0	0	0	0	0	0	0	0	0	0	0	0	0	0	0	0	0	1	0	0	0	0	0	0	0
30	2009	58.6225	22.0202	80.758	1.14176	0	19.9666	3.63967	24.0102	12.7424	3.75937	10.5946	32.7455	28.8694	0	0	0	0	0	0	0	0	0	0	0	0	0	0	0	0	0	0	0	0	0	0	0	0	0	0	0	0	1	0	0	0	0	0	0
30	2010	60.3499	21.526	80.937	1.11186	0	20.4067	3.65505	23.7732	13.7036	3.68003	10.6139	34.9048	28.8909	0	0	0	0	0	0	0	0	0	0	0	0	0	0	0	0	0	0	0	0	0	0	0	0	0	0	0	0	0	1	0	0	0	0	0
30	2011	62.645	21.1953	81.096	0.978698	0	20.9033	3.66233	23.7443	14.1829	3.60931	10.635	36.0411	28.9195	0	0	0	0	0	0	0	0	0	0	0	0	0	0	0	0	0	0	0	0	0	0	0	0	0	0	0	0	0	0	1	0	0	0	0
30	2012	62.5955	21.0578	81.137	1.08582	0	21.4863	3.66962	23.6529	13.5827	3.59078	10.6416	34.9438	28.9492	0	0	0	0	0	0	0	0	0	0	0	0	0	0	0	0	0	0	0	0	0	0	0	0	0	0	0	0	0	0	0	1	0	0	0
30	2013	62.2311	20.7043	81.178	1.05659	0	22.1502	3.67692	23.5568	13.5086	3.60073	10.6539	35.0311	28.9801	0	0	0	0	0	0	0	0	0	0	0	0	0	0	0	0	0	0	0	0	0	0	0	0	0	0	0	0	0	0	0	0	1	0	0
30	2014	64.3787	20.2666	81.218	1.00534	0	22.8696	3.68424	23.511	13.8025	3.63096	10.6721	35.8194	29.009	0	0	0	0	0	0	0	0	0	0	0	0	0	0	0	0	0	0	0	0	0	0	0	0	0	0	0	0	0	0	0	0	0	1	0
30	2015	66.1649	20.8778	81.259	0.746339	0	23.624	3.69158	23.5325	12.4415	3.67608	10.6713	32.9741	29.0368	0	0	0	0	0	0	0	0	0	0	0	0	0	0	0	0	0	0	0	0	0	0	0	0	0	0	0	0	0	0	0	0	0	0	1
30	2016	65.3637	21.048	81.3	1.13235	0	24.3248	3.69893	23.5015	12.666	3.68868	10.6709	33.8822	29.057	0	0	0	0	0	0	0	0	0	0	0	0	0	0	0	0	0	0	0	0	0	0	0	0	0	0	0	0	0	0	0	0	0	0	0
30	2017	65.0337	20.7439	81.35	1.19428	0	25.0307	3.70629	23.5854	13.2361	3.68835	10.6884	34.8864	29.0716	0	0	0	0	0	0	0	0	0	0	0	0	0	0	0	0	0	0	0	0	0	0	0	0	0	0	0	0	0	0	0	0	0	0	0
31	1981	78.3602	18.587	70.787	0.34408	0	23.6169	3.02687	34.2675	15.6259	5.20277	10.4731	46.547	26.791	1	0	0	0	0	0	0	0	0	0	0	0	0	0	0	0	0	0	0	0	0	0	0	0	0	0	0	0	0	0	0	0	0	0	0
31	1982	76.854	18.9983	70.918	0.367278	0	23.838	3.0472	33.4429	15.1228	5.15022	10.4717	46.4168	26.8233	0	1	0	0	0	0	0	0	0	0	0	0	0	0	0	0	0	0	0	0	0	0	0	0	0	0	0	0	0	0	0	0	0	0	0
31	1983	74.7485	18.954	71.049	0.33106	0	24.028	3.06767	32.6482	15.5311	5.1295	10.5074	47.2463	26.8533	0	0	1	0	0	0	0	0	0	0	0	0	0	0	0	0	0	0	0	0	0	0	0	0	0	0	0	0	0	0	0	0	0	0	0
31	1984	75.7762	18.1859	71.18	0.282203	0	24.2141	3.08828	31.8713	16.4722	5.11531	10.5633	48.7589	26.8848	0	0	0	1	0	0	0	0	0	0	0	0	0	0	0	0	0	0	0	0	0	0	0	0	0	0	0	0	0	0	0	0	0	0	0
31	1985	76.7412	17.8959	71.31	0.299472	0	24.4114	3.10903	31.1324	16.6346	5.11106	10.6144	48.0476	26.9143	0	0	0	0	1	0	0	0	0	0	0	0	0	0	0	0	0	0	0	0	0	0	0	0	0	0	0	0	0	0	0	0	0	0	0
31	1986	70.559	19.0195	71.44	0.356689	0	24.6474	3.12991	30.63	14.9618	5.08584	10.6504	42.559	26.9386	0	0	0	0	0	1	0	0	0	0	0	0	0	0	0	0	0	0	0	0	0	0	0	0	0	0	0	0	0	0	0	0	0	0	0
31	1987	65.7336	19.9775	71.57	0.46805	0	24.8726	3.15094	30.1345	14.3041	5.05373	10.6631	41.0974	26.966	0	0	0	0	0	0	1	0	0	0	0	0	0	0	0	0	0	0	0	0	0	0	0	0	0	0	0	0	0	0	0	0	0	0	0
31	1988	65.5077	19.9314	71.699	0.537923	0	25.0689	3.17211	29.7009	13.9088	4.97937	10.6552	41.0908	26.9913	0	0	0	0	0	0	0	1	0	0	0	0	0	0	0	0	0	0	0	0	0	0	0	0	0	0	0	0	0	0	0	0	0	0	0
31	1989	71.164	20.0207	71.828	0.412808	0	25.2072	3.19342	29.3956	14.9552	4.8662	10.6614	44.7062	27.0134	0	0	0	0	0	0	0	0	1	0	0	0	0	0	0	0	0	0	0	0	0	0	0	0	0	0	0	0	0	0	0	0	0	0	0
31	1990	72.5896	20.2842	71.956	0.344151	0	25.2723	3.21487	29.2423	15.4787	4.73316	10.6771	46.0882	27.0286	0	0	0	0	0	0	0	0	0	1	0	0	0	0	0	0	0	0	0	0	0	0	0	0	0	0	0	0	0	0	0	0	0	0	0
31	1991	70.676	21.0059	72.265	0.476504	1	25.3097	3.22732	29.2907	15.6988	4.57072	10.7027	45.6563	27.0355	0	0	0	0	0	0	0	0	0	0	1	0	0	0	0	0	0	0	0	0	0	0	0	0	0	0	0	0	0	0	0	0	0	0	0
31	1992	67.6677	21.952	72.665	0.57718	1	25.2706	3.23982	29.4285	15.9134	4.38975	10.7321	44.9426	27.0413	0	0	0	0	0	0	0	0	0	0	0	1	0	0	0	0	0	0	0	0	0	0	0	0	0	0	0	0	0	0	0	0	0	0	0
31	1993	68.049	21.9736	73.061	0.595229	1	25.1667	3.25236	29.6475	16.7073	4.20994	10.7542	46.0594	27.0452	0	0	0	0	0	0	0	0	0	0	0	0	1	0	0	0	0	0	0	0	0	0	0	0	0	0	0	0	0	0	0	0	0	0	0
31	1994	68.7284	21.625	73.453	0.569388	0	25.0095	3.26496	29.9031	17.3403	4.10011	10.7978	45.7968	27.0516	0	0	0	0	0	0	0	0	0	0	0	0	0	1	0	0	0	0	0	0	0	0	0	0	0	0	0	0	0	0	0	0	0	0	0
31	1995	68.3255	20.9626	73.787	0.519126	0	24.8088	3.2776	30.1545	18.0064	4.01184	10.8333	46.0628	27.0604	0	0	0	0	0	0	0	0	0	0	0	0	0	0	1	0	0	0	0	0	0	0	0	0	0	0	0	0	0	0	0	0	0	0	0
31	1996	71.1205	20.365	74.062	0.506882	0	24.6301	3.29029	30.38	19.2434	3.93663	10.8773	47.3352	27.0703	0	0	0	0	0	0	0	0	0	0	0	0	0	0	0	1	0	0	0	0	0	0	0	0	0	0	0	0	0	0	0	0	0	0	0
31	1997	73.0625	19.978	74.476	0.54222	0	24.4041	3.30304	30.5777	19.9423	3.88542	10.9234	47.2867	27.085	0	0	0	0	0	0	0	0	0	0	0	0	0	0	0	0	1	0	0	0	0	0	0	0	0	0	0	0	0	0	0	0	0	0	0
31	1998	72.0228	21.3662	75.027	0.59541	0	24.1424	3.31583	30.7351	18.1384	3.83918	10.9433	42.9029	27.1085	0	0	0	0	0	0	0	0	0	0	0	0	0	0	0	0	0	1	0	0	0	0	0	0	0	0	0	0	0	0	0	0	0	0	0
31	1999	70.0086	21.0249	75.569	0.684759	0	23.8565	3.32867	30.8339	18.5017	3.82057	10.9564	44.2287	27.139	0	0	0	0	0	0	0	0	0	0	0	0	0	0	0	0	0	0	1	0	0	0	0	0	0	0	0	0	0	0	0	0	0	0	0
31	2000	74.6516	18.8867	76.02	0.649045	0	23.5584	3.34156	30.8577	21.681	3.78229	10.9815	51.4103	27.1624	0	0	0	0	0	0	0	0	0	0	0	0	0	0	0	0	0	0	0	1	0	0	0	0	0	0	0	0	0	0	0	0	0	0	0
31	2001	73.2795	20.0627	76.378	0.506047	0	23.3434	3.3642	30.7685	21.2569	3.76405	10.997	50.3041	27.1811	0	0	0	0	0	0	0	0	0	0	0	0	0	0	0	0	0	0	0	0	1	0	0	0	0	0	0	0	0	0	0	0	0	0	0
31	2002	67.6104	21.6695	76.733	0.539291	0	23.1121	3.38699	30.6108	20.1245	3.73972	11.0059	47.7231	27.1974	0	0	0	0	0	0	0	0	0	0	0	0	0	0	0	0	0	0	0	0	0	1	0	0	0	0	0	0	0	0	0	0	0	0	0
31	2003	66.5528	21.9919	77.084	0.586533	0	22.8902	3.40994	30.392	20.3824	3.69707	11.0092	48.5917	27.2119	0	0	0	0	0	0	0	0	0	0	0	0	0	0	0	0	0	0	0	0	0	0	1	0	0	0	0	0	0	0	0	0	0	0	0
31	2004	69.0088	20.8033	77.399	0.590931	0	22.7096	3.43304	30.1464	22.006	3.62948	11.0421	51.1365	27.2251	0	0	0	0	0	0	0	0	0	0	0	0	0	0	0	0	0	0	0	0	0	0	0	1	0	0	0	0	0	0	0	0	0	0	0
31	2005	70.8136	19.4421	77.675	0.681073	0	22.5933	3.4563	29.909	23.2705	3.59109	11.0612	53.6966	27.244	0	0	0	0	0	0	0	0	0	0	0	0	0	0	0	0	0	0	0	0	0	0	0	0	1	0	0	0	0	0	0	0	0	0	0
31	2006	72.3559	18.6393	77.95	0.805393	0	22.45	3.47972	29.5578	23.601	3.59759	11.0769	54.5887	27.2701	0	0	0	0	0	0	0	0	0	0	0	0	0	0	0	0	0	0	0	0	0	0	0	0	0	1	0	0	0	0	0	0	0	0	0
31	2007	73.1842	18.7287	78.234	1.03473	0	22.3343	3.5033	29.2501	22.5655	3.61094	11.0959	52.2693	27.3009	0	0	0	0	0	0	0	0	0	0	0	0	0	0	0	0	0	0	0	0	0	0	0	0	0	0	1	0	0	0	0	0	0	0	0
31	2008	74.8894	18.5066	78.526	1.24633	0	22.269	3.52703	28.9628	22.3177	3.64175	11.0883	53.4492	27.3391	0	0	0	0	0	0	0	0	0	0	0	0	0	0	0	0	0	0	0	0	0	0	0	0	0	0	0	1	0	0	0	0	0	0	0
31	2009	67.0548	21.5984	78.815	1.26113	0	22.2975	3.55093	28.6701	19.0433	3.64712	11.0586	48.0484	27.3742	0	0	0	0	0	0	0	0	0	0	0	0	0	0	0	0	0	0	0	0	0	0	0	0	0	0	0	0	1	0	0	0	0	0	0
31	2010	68.2496	21.3402	79.102	1.24567	0	22.4541	3.57499	28.3729	19.327	3.59464	11.053	49.6667	27.3994	0	0	0	0	0	0	0	0	0	0	0	0	0	0	0	0	0	0	0	0	0	0	0	0	0	0	0	0	0	1	0	0	0	0	0
31	2011	69.6734	20.9188	79.455	1.29719	0	22.8215	3.58464	28.2103	19.5113	3.53747	11.0497	50.527	27.4168	0	0	0	0	0	0	0	0	0	0	0	0	0	0	0	0	0	0	0	0	0	0	0	0	0	0	0	0	0	0	1	0	0	0	0
31	2012	68.2174	20.742	79.874	1.31344	0	23.3021	3.59433	27.9713	19.5242	3.5063	11.0634	50.28	27.438	0	0	0	0	0	0	0	0	0	0	0	0	0	0	0	0	0	0	0	0	0	0	0	0	0	0	0	0	0	0	0	1	0	0	0
31	2013	67.5466	21.1096	80.286	1.20914	0	23.8419	3.60404	27.7138	18.8184	3.50855	11.0617	49.1836	27.4632	0	0	0	0	0	0	0	0	0	0	0	0	0	0	0	0	0	0	0	0	0	0	0	0	0	0	0	0	0	0	0	0	1	0	0
31	2014	68.6633	21.8677	80.692	1.12774	0	24.3574	3.61377	27.4962	18.2603	3.49732	11.07	48.1228	27.4911	0	0	0	0	0	0	0	0	0	0	0	0	0	0	0	0	0	0	0	0	0	0	0	0	0	0	0	0	0	0	0	0	0	1	0
31	2015	69.8592	23.239	81.091	0.995085	0	24.8013	3.62353	27.3255	17.2619	3.46945	11.0796	45.73	27.5158	0	0	0	0	0	0	0	0	0	0	0	0	0	0	0	0	0	0	0	0	0	0	0	0	0	0	0	0	0	0	0	0	0	0	1
31	2016	68.9403	24.3586	81.485	0.88097	0	25.2946	3.63332	27.1353	16.5809	3.42637	11.0826	44.2334	27.5346	0	0	0	0	0	0	0	0	0	0	0	0	0	0	0	0	0	0	0	0	0	0	0	0	0	0	0	0	0	0	0	0	0	0	0
31	2017	69.1644	24.006	81.871	0.807673	0	25.7042	3.64313	26.9793	17.2069	3.38327	11.0941	45.9665	27.5556	0	0	0	0	0	0	0	0	0	0	0	0	0	0	0	0	0	0	0	0	0	0	0	0	0	0	0	0	0	0	0	0	0	0	0
32	1981	182.585	6.82345	91.794	2.34823	0	9.66006	2.29455	35.7585	23.949	3.59183	9.6237	53.3568	25.8858	1	0	0	0	0	0	0	0	0	0	0	0	0	0	0	0	0	0	0	0	0	0	0	0	0	0	0	0	0	0	0	0	0	0	0
32	1982	169.173	7.23961	92.09	1.5525	0	9.93579	2.337	35.0296	22.0274	3.69746	9.63725	52.1127	25.9749	0	1	0	0	0	0	0	0	0	0	0	0	0	0	0	0	0	0	0	0	0	0	0	0	0	0	0	0	0	0	0	0	0	0	0
32	1983	186.329	7.39089	92.376	1.51941	0	10.2025	2.38023	34.6061	21.0604	3.64025	9.68011	50.921	26.0547	0	0	1	0	0	0	0	0	0	0	0	0	0	0	0	0	0	0	0	0	0	0	0	0	0	0	0	0	0	0	0	0	0	0	0
32	1984	199.911	6.78074	92.653	0.982974	0	10.4572	2.42426	34.2597	22.5368	3.51124	9.76535	52.6511	26.1154	0	0	0	1	0	0	0	0	0	0	0	0	0	0	0	0	0	0	0	0	0	0	0	0	0	0	0	0	0	0	0	0	0	0	0
32	1985	197.8	7.00541	92.92	1.07426	0	10.7152	2.4691	33.8498	20.3621	3.47795	9.76215	49.9729	26.1722	0	0	0	0	1	0	0	0	0	0	0	0	0	0	0	0	0	0	0	0	0	0	0	0	0	0	0	0	0	0	0	0	0	0	0
32	1986	200.307	6.97886	94.248	1.24583	0	11.0607	2.51493	32.9207	21.85	3.53242	9.85455	50.801	26.223	0	0	0	0	0	1	0	0	0	0	0	0	0	0	0	0	0	0	0	0	0	0	0	0	0	0	0	0	0	0	0	0	0	0	0
32	1987	215.127	6.28011	96.86	1.00675	0	11.419	2.56108	31.9678	24.3956	3.63546	9.97022	52.6398	26.2741	0	0	0	0	0	0	1	0	0	0	0	0	0	0	0	0	0	0	0	0	0	0	0	0	0	0	0	0	0	0	0	0	0	0	0
32	1988	231.34	6.11488	98.309	0.840469	0	11.7893	2.59298	31.0455	25.258	3.76807	10.0435	53.2675	26.3329	0	0	0	0	0	0	0	1	0	0	0	0	0	0	0	0	0	0	0	0	0	0	0	0	0	0	0	0	0	0	0	0	0	0	0
32	1989	225.196	6.32923	99.094	1.03591	0	12.1707	2.62529	30.2012	24.1576	3.90978	10.0557	52.9076	26.3932	0	0	0	0	0	0	0	0	1	0	0	0	0	0	0	0	0	0	0	0	0	0	0	0	0	0	0	0	0	0	0	0	0	0	0
32	1990	226	6.83664	99.517	0.321315	0	12.5635	2.658	29.4215	22.9575	3.99926	10.09	51.286	26.4506	0	0	0	0	0	0	0	0	0	1	0	0	0	0	0	0	0	0	0	0	0	0	0	0	0	0	0	0	0	0	0	0	0	0	0
32	1991	231.865	7.12851	99.832	0.829228	0	12.8305	2.66497	28.6526	23.3466	4.08753	10.1372	52.3474	26.5097	0	0	0	0	0	0	0	0	0	0	1	0	0	0	0	0	0	0	0	0	0	0	0	0	0	0	0	0	0	0	0	0	0	0	0
32	1992	240.133	7.62417	99.979	0.83965	0	13.1121	2.67196	28.0096	23.6804	4.2091	10.1893	53.1742	26.5717	0	0	0	0	0	0	0	0	0	0	0	1	0	0	0	0	0	0	0	0	0	0	0	0	0	0	0	0	0	0	0	0	0	0	0
32	1993	233.969	7.47629	100	1.71777	0	13.4164	2.67896	27.4146	23.9873	4.36174	10.2323	54.0728	26.6357	0	0	0	0	0	0	0	0	0	0	0	0	1	0	0	0	0	0	0	0	0	0	0	0	0	0	0	0	0	0	0	0	0	0	0
32	1994	237.428	7.54185	100	2.25203	0	13.7421	2.68598	26.7803	24.4146	4.39448	10.2684	55.0918	26.6953	0	0	0	0	0	0	0	0	0	0	0	0	0	1	0	0	0	0	0	0	0	0	0	0	0	0	0	0	0	0	0	0	0	0	0
32	1995	256.898	8.02695	100	1.98013	0	14.0808	2.69303	26.0875	22.3606	4.44175	10.272	52.7646	26.7635	0	0	0	0	0	0	0	0	0	0	0	0	0	0	1	0	0	0	0	0	0	0	0	0	0	0	0	0	0	0	0	0	0	0	0
32	1996	244.854	8.14433	100	4.43861	0	14.3501	2.69496	25.68	21.6498	4.39039	10.2693	52.4474	26.8315	0	0	0	0	0	0	0	0	0	0	0	0	0	0	0	1	0	0	0	0	0	0	0	0	0	0	0	0	0	0	0	0	0	0	0
32	1997	233.44	8.04387	100	0.832513	0	14.5979	2.69689	25.0644	20.9685	4.29209	10.3108	51.9179	26.9031	0	0	0	0	0	0	0	0	0	0	0	0	0	0	0	0	1	0	0	0	0	0	0	0	0	0	0	0	0	0	0	0	0	0	0
32	1998	221.133	9.02472	100	0.834809	0	14.8307	2.69882	24.4192	17.3395	4.30281	10.2418	49.3253	26.9812	0	0	0	0	0	0	0	0	0	0	0	0	0	0	0	0	0	1	0	0	0	0	0	0	0	0	0	0	0	0	0	0	0	0	0
32	1999	220.272	9.61199	100	0.955126	0	15.0542	2.70075	23.8654	16.7082	4.26164	10.257	49.1976	27.0405	0	0	0	0	0	0	0	0	0	0	0	0	0	0	0	0	0	0	1	0	0	0	0	0	0	0	0	0	0	0	0	0	0	0	0
32	2000	247.654	9.36777	100	0.881594	0	15.2702	2.70269	23.3802	17.3877	4.09838	10.322	49.2507	27.0755	0	0	0	0	0	0	0	0	0	0	0	0	0	0	0	0	0	0	0	1	0	0	0	0	0	0	0	0	0	0	0	0	0	0	0
32	2001	240.849	10.2037	100	0.736963	0	15.613	2.77382	22.4979	16.4636	4.01999	10.3202	48.1895	27.114	0	0	0	0	0	0	0	0	0	0	0	0	0	0	0	0	0	0	0	0	1	0	0	0	0	0	0	0	0	0	0	0	0	0	0
32	2002	255.996	10.6355	100	0.442847	0	15.961	2.84683	21.7177	16.2529	3.95016	10.3322	48.5599	27.1509	0	0	0	0	0	0	0	0	0	0	0	0	0	0	0	0	0	0	0	0	0	1	0	0	0	0	0	0	0	0	0	0	0	0	0
32	2003	292.455	10.9931	100	-0.197404	0	16.2836	2.92176	20.992	16.2349	3.85499	10.3643	48.4882	27.1807	0	0	0	0	0	0	0	0	0	0	0	0	0	0	0	0	0	0	0	0	0	0	1	0	0	0	0	0	0	0	0	0	0	0	0
32	2004	326.841	10.3538	100	0.779919	0	16.5311	2.99866	20.2703	17.6764	3.75176	10.4399	49.9524	27.2088	0	0	0	0	0	0	0	0	0	0	0	0	0	0	0	0	0	0	0	0	0	0	0	1	0	0	0	0	0	0	0	0	0	0	0
32	2005	342.689	9.24607	100	0.436871	0	16.6832	3.07759	19.5463	18.8335	3.69077	10.5069	50.9745	27.2369	0	0	0	0	0	0	0	0	0	0	0	0	0	0	0	0	0	0	0	0	0	0	0	0	1	0	0	0	0	0	0	0	0	0	0
32	2006	359.209	8.76954	100	0.64227	0	16.7892	3.09047	18.6003	19.6849	3.69682	10.5684	51.2255	27.2656	0	0	0	0	0	0	0	0	0	0	0	0	0	0	0	0	0	0	0	0	0	0	0	0	0	1	0	0	0	0	0	0	0	0	0
32	2007	362.149	8.41839	100	0.859633	0	16.7998	3.1034	17.7762	20.1114	3.78345	10.6224	50.7368	27.2972	0	0	0	0	0	0	0	0	0	0	0	0	0	0	0	0	0	0	0	0	0	0	0	0	0	0	1	0	0	0	0	0	0	0	0
32	2008	376.657	8.6687	100	0.598239	0	16.7993	3.11639	17.0486	20.1444	3.87885	10.6375	51.3283	27.3282	0	0	0	0	0	0	0	0	0	0	0	0	0	0	0	0	0	0	0	0	0	0	0	0	0	0	0	1	0	0	0	0	0	0	0
32	2009	348.398	9.19165	100	0.215353	0	16.9168	3.12944	16.4101	18.1673	3.94197	10.6105	48.8506	27.3571	0	0	0	0	0	0	0	0	0	0	0	0	0	0	0	0	0	0	0	0	0	0	0	0	0	0	0	0	1	0	0	0	0	0	0
32	2010	404.771	8.85932	100	0.734446	0	17.2344	3.14253	15.8787	18.807	3.94724	10.6686	48.4639	27.3801	0	0	0	0	0	0	0	0	0	0	0	0	0	0	0	0	0	0	0	0	0	0	0	0	0	0	0	0	0	1	0	0	0	0	0
32	2011	421.855	8.71146	100	0.672543	0	17.6257	3.15591	15.5038	19.1258	3.88621	10.7089	48.3003	27.4069	0	0	0	0	0	0	0	0	0	0	0	0	0	0	0	0	0	0	0	0	0	0	0	0	0	0	0	0	0	0	1	0	0	0	0
32	2012	430.569	9.09694	100	1.10396	0	18.2016	3.16943	15.1344	18.6409	3.8363	10.7147	47.8304	27.4397	0	0	0	0	0	0	0	0	0	0	0	0	0	0	0	0	0	0	0	0	0	0	0	0	0	0	0	0	0	0	0	1	0	0	0
32	2013	442.62	9.28642	100	0.401983	0	18.9275	3.18307	14.8793	18.6612	3.78336	10.7412	48.1178	27.4751	0	0	0	0	0	0	0	0	0	0	0	0	0	0	0	0	0	0	0	0	0	0	0	0	0	0	0	0	0	0	0	0	1	0	0
32	2014	425.976	9.47856	100	0.702371	0	19.7437	3.19686	14.873	18.4965	3.69199	10.7615	48.0203	27.5092	0	0	0	0	0	0	0	0	0	0	0	0	0	0	0	0	0	0	0	0	0	0	0	0	0	0	0	0	0	0	0	0	0	1	0
32	2015	389.406	9.64287	100	0.851198	0	20.6208	3.21078	15.1638	18.6407	3.57177	10.7766	48.7272	27.5396	0	0	0	0	0	0	0	0	0	0	0	0	0	0	0	0	0	0	0	0	0	0	0	0	0	0	0	0	0	0	0	0	0	0	1
32	2016	371.751	9.957	100	0.619366	0	21.5632	3.22484	15.3287	18.2909	3.44589	10.7915	47.9736	27.5641	0	0	0	0	0	0	0	0	0	0	0	0	0	0	0	0	0	0	0	0	0	0	0	0	0	0	0	0	0	0	0	0	0	0	0
32	2017	376.828	9.83111	100	0.748223	0	22.5794	3.23904	15.8896	18.6436	3.31814	10.8215	48.147	27.5862	0	0	0	0	0	0	0	0	0	0	0	0	0	0	0	0	0	0	0	0	0	0	0	0	0	0	0	0	0	0	0	0	0	0	0
33	1981	19.4259	15.8102	73.89	0.981415	0	17.7158	3.35477	33.8848	16.2992	1.93475	10.2967	38.5784	30.4096	1	0	0	0	0	0	0	0	0	0	0	0	0	0	0	0	0	0	0	0	0	0	0	0	0	0	0	0	0	0	0	0	0	0	0
33	1982	17.5368	16.5839	74.042	0.953318	0	17.8473	3.36388	33.4165	15.4851	1.97711	10.269	38.3257	30.436	0	1	0	0	0	0	0	0	0	0	0	0	0	0	0	0	0	0	0	0	0	0	0	0	0	0	0	0	0	0	0	0	0	0	0
33	1983	16.6656	16.3838	74.194	0.914379	0	17.9836	3.37301	33.0635	16.4074	2.00503	10.3047	39.6148	30.4561	0	0	1	0	0	0	0	0	0	0	0	0	0	0	0	0	0	0	0	0	0	0	0	0	0	0	0	0	0	0	0	0	0	0	0
33	1984	17.5224	15.7204	74.344	0.865817	0	18.1368	3.38217	32.7964	17.2779	2.03457	10.3659	39.8048	30.479	0	0	0	1	0	0	0	0	0	0	0	0	0	0	0	0	0	0	0	0	0	0	0	0	0	0	0	0	0	0	0	0	0	0	0
33	1985	16.6039	15.9171	74.494	0.886129	0	18.307	3.39136	32.5959	17.4248	2.07641	10.3979	39.7698	30.5105	0	0	0	0	1	0	0	0	0	0	0	0	0	0	0	0	0	0	0	0	0	0	0	0	0	0	0	0	0	0	0	0	0	0	0
33	1986	16.898	16.1146	74.644	0.924164	0	18.5152	3.40006	32.6266	17.19	2.10883	10.4227	39.2263	30.5444	0	0	0	0	0	1	0	0	0	0	0	0	0	0	0	0	0	0	0	0	0	0	0	0	0	0	0	0	0	0	0	0	0	0	0
33	1987	17.9736	16.0012	74.793	0.893829	0	18.7153	3.40879	32.6911	16.8467	2.12829	10.4477	38.4027	30.5774	0	0	0	0	0	0	1	0	0	0	0	0	0	0	0	0	0	0	0	0	0	0	0	0	0	0	0	0	0	0	0	0	0	0	0
33	1988	19.0701	15.6682	74.942	0.907999	1	18.9053	3.41753	32.7814	16.8022	2.13825	10.4796	37.9334	30.6086	0	0	0	0	0	0	0	1	0	0	0	0	0	0	0	0	0	0	0	0	0	0	0	0	0	0	0	0	0	0	0	0	0	0	0
33	1989	19.4151	15.6238	75.089	0.944406	0	19.0761	3.4263	32.8861	17.2943	2.15231	10.5062	38.8141	30.6388	0	0	0	0	0	0	0	0	1	0	0	0	0	0	0	0	0	0	0	0	0	0	0	0	0	0	0	0	0	0	0	0	0	0	0
33	1990	19.8151	15.9008	75.3	1.12965	0	19.221	3.4351	32.9912	16.956	2.16397	10.5136	38.4802	30.6686	0	0	0	0	0	0	0	0	0	1	0	0	0	0	0	0	0	0	0	0	0	0	0	0	0	0	0	0	0	0	0	0	0	0	0
33	1991	19.7864	16.3176	75.701	1.33626	0	19.337	3.4523	33.2684	16.49	2.16094	10.4992	38.4901	30.6956	0	0	0	0	0	0	0	0	0	0	1	0	0	0	0	0	0	0	0	0	0	0	0	0	0	0	0	0	0	0	0	0	0	0	0
33	1992	19.9506	16.0787	76.097	1.38689	0	19.4132	3.46959	33.5044	16.4994	2.1449	10.5199	37.9952	30.7167	0	0	0	0	0	0	0	0	0	0	0	1	0	0	0	0	0	0	0	0	0	0	0	0	0	0	0	0	0	0	0	0	0	0	0
33	1993	20.0446	15.6453	76.488	1.31868	0	19.4501	3.48697	33.6699	16.8342	2.13732	10.5339	38.5804	30.7391	0	0	0	0	0	0	0	0	0	0	0	0	1	0	0	0	0	0	0	0	0	0	0	0	0	0	0	0	0	0	0	0	0	0	0
33	1994	21.0555	15.2061	76.875	1.2263	0	19.4416	3.50444	33.7372	17.3731	2.14793	10.5611	39.2046	30.7631	0	0	0	0	0	0	0	0	0	0	0	0	0	1	0	0	0	0	0	0	0	0	0	0	0	0	0	0	0	0	0	0	0	0	0
33	1995	22.4534	14.9448	77.257	1.19079	0	19.3847	3.52199	33.7026	17.3955	2.17409	10.5757	39.2623	30.7898	0	0	0	0	0	0	0	0	0	0	0	0	0	0	1	0	0	0	0	0	0	0	0	0	0	0	0	0	0	0	0	0	0	0	0
33	1996	22.6871	14.5283	77.636	1.16341	0	19.3	3.53324	33.7414	17.5602	2.2061	10.6011	39.2884	30.8181	0	0	0	0	0	0	0	0	0	0	0	0	0	0	0	1	0	0	0	0	0	0	0	0	0	0	0	0	0	0	0	0	0	0	0
33	1997	23.4283	14.2293	78.008	1.20396	0	19.1691	3.54452	33.6236	17.6579	2.24675	10.6326	39.039	30.8497	0	0	0	0	0	0	0	0	0	0	0	0	0	0	0	0	1	0	0	0	0	0	0	0	0	0	0	0	0	0	0	0	0	0	0
33	1998	22.8259	13.9869	78.377	1.16571	0	19.0107	3.55584	33.404	17.2082	2.29866	10.6647	37.6987	30.8844	0	0	0	0	0	0	0	0	0	0	0	0	0	0	0	0	0	1	0	0	0	0	0	0	0	0	0	0	0	0	0	0	0	0	0
33	1999	23.2735	14.0373	78.742	1.14834	0	18.8478	3.56719	33.1543	17.2077	2.36267	10.6997	37.4011	30.9229	0	0	0	0	0	0	0	0	0	0	0	0	0	0	0	0	0	0	1	0	0	0	0	0	0	0	0	0	0	0	0	0	0	0	0
33	2000	25.0436	14.026	79.057	1.11277	0	18.6979	3.57858	32.9014	16.6778	2.42921	10.729	36.2927	30.9645	0	0	0	0	0	0	0	0	0	0	0	0	0	0	0	0	0	0	0	1	0	0	0	0	0	0	0	0	0	0	0	0	0	0	0
33	2001	22.843	14.5286	79.234	0.989741	0	18.613	3.58834	32.5413	15.9968	2.49893	10.729	35.9663	31.0071	0	0	0	0	0	0	0	0	0	0	0	0	0	0	0	0	0	0	0	0	1	0	0	0	0	0	0	0	0	0	0	0	0	0	0
33	2002	22.1543	15.0419	79.409	0.927797	0	18.5359	3.59812	32.2659	16.1574	2.54473	10.737	37.0383	31.0438	0	0	0	0	0	0	0	0	0	0	0	0	0	0	0	0	0	0	0	0	0	1	0	0	0	0	0	0	0	0	0	0	0	0	0
33	2003	22.4771	15.2465	79.583	0.859482	0	18.4754	3.60793	32.0043	16.4832	2.56307	10.7567	37.8554	31.0738	0	0	0	0	0	0	0	0	0	0	0	0	0	0	0	0	0	0	0	0	0	0	1	0	0	0	0	0	0	0	0	0	0	0	0
33	2004	24.3524	15.1689	79.757	0.925484	0	18.4375	3.61776	31.6732	16.7849	2.5827	10.7847	38.2885	31.1044	0	0	0	0	0	0	0	0	0	0	0	0	0	0	0	0	0	0	0	0	0	0	0	1	0	0	0	0	0	0	0	0	0	0	0
33	2005	25.556	15.0553	79.928	0.921713	0	18.4287	3.62762	31.2558	17.3264	2.61249	10.81	39.4365	31.1367	0	0	0	0	0	0	0	0	0	0	0	0	0	0	0	0	0	0	0	0	0	0	0	0	1	0	0	0	0	0	0	0	0	0	0
33	2006	26.9001	15.0083	80.099	0.964254	0	18.5339	3.64233	31.1632	17.2301	2.65463	10.8285	39.4489	31.1707	0	0	0	0	0	0	0	0	0	0	0	0	0	0	0	0	0	0	0	0	0	0	0	0	0	1	0	0	0	0	0	0	0	0	0
33	2007	27.9558	15.2148	80.269	0.951055	1	18.6598	3.65709	30.9552	17.0515	2.69246	10.8376	39.5996	31.2035	0	0	0	0	0	0	0	0	0	0	0	0	0	0	0	0	0	0	0	0	0	0	0	0	0	0	1	0	0	0	0	0	0	0	0
33	2008	29.8868	15.9887	80.438	0.945865	1	18.8324	3.67192	30.689	16.5384	2.7171	10.8268	39.5911	31.2325	0	0	0	0	0	0	0	0	0	0	0	0	0	0	0	0	0	0	0	0	0	0	0	0	0	0	0	1	0	0	0	0	0	0	0
33	2009	24.6416	16.822	80.606	0.876651	1	19.0835	3.68681	30.4424	16.2749	2.71804	10.7923	40.8864	31.2551	0	0	0	0	0	0	0	0	0	0	0	0	0	0	0	0	0	0	0	0	0	0	0	0	0	0	0	0	1	0	0	0	0	0	0
33	2010	28.058	16.7432	80.772	0.827846	1	19.4299	3.70175	30.2406	16.6451	2.67824	10.8093	41.2	31.2655	0	0	0	0	0	0	0	0	0	0	0	0	0	0	0	0	0	0	0	0	0	0	0	0	0	0	0	0	0	1	0	0	0	0	0
33	2011	30.7893	16.1605	80.944	0.720018	1	19.8581	3.70701	30.0116	16.5315	2.64747	10.8175	40.7344	31.2764	0	0	0	0	0	0	0	0	0	0	0	0	0	0	0	0	0	0	0	0	0	0	0	0	0	0	0	0	0	0	1	0	0	0	0
33	2012	30.5682	15.5336	81.119	0.727269	0	20.3578	3.71228	29.7576	16.5876	2.63776	10.8325	40.4908	31.2893	0	0	0	0	0	0	0	0	0	0	0	0	0	0	0	0	0	0	0	0	0	0	0	0	0	0	0	0	0	0	0	1	0	0	0
33	2013	30.013	15.0851	81.299	0.686773	0	20.9168	3.71755	29.5091	16.7018	2.65501	10.8439	40.6943	31.3057	0	0	0	0	0	0	0	0	0	0	0	0	0	0	0	0	0	0	0	0	0	0	0	0	0	0	0	0	0	0	0	0	1	0	0
33	2014	29.9596	14.6368	81.483	0.727518	0	21.5147	3.72283	29.2783	16.7668	2.6887	10.8608	40.5729	31.323	0	0	0	0	0	0	0	0	0	0	0	0	0	0	0	0	0	0	0	0	0	0	0	0	0	0	0	0	0	0	0	0	0	1	0
33	2015	27.7552	14.3082	81.671	0.730641	0	22.1414	3.72812	29.0681	16.864	2.73547	10.8819	40.4354	31.3422	0	0	0	0	0	0	0	0	0	0	0	0	0	0	0	0	0	0	0	0	0	0	0	0	0	0	0	0	0	0	0	0	0	0	1
33	2016	26.5395	14.2178	81.862	0.716669	0	22.798	3.73341	28.8482	16.8718	2.78233	10.8903	40.6228	31.362	0	0	0	0	0	0	0	0	0	0	0	0	0	0	0	0	0	0	0	0	0	0	0	0	0	0	0	0	0	0	0	0	0	0	0
33	2017	27.1764	14.0512	82.058	0.631008	0	23.4615	3.73871	28.6943	16.8239	2.82705	10.9059	40.3849	31.3809	0	0	0	0	0	0	0	0	0	0	0	0	0	0	0	0	0	0	0	0	0	0	0	0	0	0	0	0	0	0	0	0	0	0	0
34	1981	109.447	14.3329	39.828	0.35753	0	17.6576	2.20062	47.8242	6.12483	2.20909	9.1922	24.9434	23.0388	1	0	0	0	0	0	0	0	0	0	0	0	0	0	0	0	0	0	0	0	0	0	0	0	0	0	0	0	0	0	0	0	0	0	0
34	1982	110.76	14.0538	39.554	0.309039	0	17.4925	2.24839	46.4335	5.5429	2.2148	9.13887	24.9434	23.0884	0	1	0	0	0	0	0	0	0	0	0	0	0	0	0	0	0	0	0	0	0	0	0	0	0	0	0	0	0	0	0	0	0	0	0
34	1983	118.882	13.922	39.28	0.277478	0	17.2797	2.2972	45.3485	5.42424	2.20818	9.14108	24.9434	23.115	0	0	1	0	0	0	0	0	0	0	0	0	0	0	0	0	0	0	0	0	0	0	0	0	0	0	0	0	0	0	0	0	0	0	0
34	1984	118.254	14.3079	39.007	0.277884	0	17.0099	2.34706	44.1311	5.53731	2.1957	9.17367	24.9434	23.1297	0	0	0	1	0	0	0	0	0	0	0	0	0	0	0	0	0	0	0	0	0	0	0	0	0	0	0	0	0	0	0	0	0	0	0
34	1985	108.653	16.0952	38.736	0.299359	0	16.6803	2.39801	42.6694	5.56771	2.17896	9.18162	24.9434	23.1352	0	0	0	0	1	0	0	0	0	0	0	0	0	0	0	0	0	0	0	0	0	0	0	0	0	0	0	0	0	0	0	0	0	0	0
34	1986	92.3418	15.0594	38.464	0.328808	0	16.5017	2.43333	41.5954	5.84652	2.16058	9.22807	24.9434	23.1361	0	0	0	0	0	1	0	0	0	0	0	0	0	0	0	0	0	0	0	0	0	0	0	0	0	0	0	0	0	0	0	0	0	0	0
34	1987	77.3425	14.5128	38.194	0.354088	0	16.2692	2.46917	40.2064	5.96015	2.14621	9.2502	24.9434	23.1425	0	0	0	0	0	0	1	0	0	0	0	0	0	0	0	0	0	0	0	0	0	0	0	0	0	0	0	0	0	0	0	0	0	0	0
34	1988	79.712	14.7367	37.923	0.370603	0	16.0216	2.50553	38.7255	6.11738	2.1337	9.28089	24.9434	23.1509	0	0	0	0	0	0	0	1	0	0	0	0	0	0	0	0	0	0	0	0	0	0	0	0	0	0	0	0	0	0	0	0	0	0	0
34	1989	83.539	15.2193	37.654	0.377698	0	15.8099	2.54244	37.4757	6.25619	2.12449	9.31248	24.9434	23.1638	0	0	0	0	0	0	0	0	1	0	0	0	0	0	0	0	0	0	0	0	0	0	0	0	0	0	0	0	0	0	0	0	0	0	0
34	1990	86.5036	14.1932	37.37	0.375893	0	15.6563	2.57337	36.5755	5.93426	2.11946	9.27517	24.9434	23.1831	0	0	0	0	0	0	0	0	0	1	0	0	0	0	0	0	0	0	0	0	0	0	0	0	0	0	0	0	0	0	0	0	0	0	0
34	1991	81.9759	13.3514	37.006	0.370668	0	15.7826	2.59548	35.7399	5.62832	2.11118	9.23168	24.9434	23.1962	0	0	0	0	0	0	0	0	0	0	1	0	0	0	0	0	0	0	0	0	0	0	0	0	0	0	0	0	0	0	0	0	0	0	0
34	1992	75.9223	12.1819	36.643	0.373864	0	15.9752	2.61779	35.2442	5.17103	2.1028	9.15537	24.9434	23.2084	0	0	0	0	0	0	0	0	0	0	0	1	0	0	0	0	0	0	0	0	0	0	0	0	0	0	0	0	0	0	0	0	0	0	0
34	1993	80.0819	12.494	36.283	0.375124	0	16.2041	2.64029	34.9655	5.3221	2.0776	9.16355	24.9434	23.1915	0	0	0	0	0	0	0	0	0	0	0	0	1	0	0	0	0	0	0	0	0	0	0	0	0	0	0	0	0	0	0	0	0	0	0
34	1994	83.4204	12.1216	35.924	0.385425	0	16.4266	2.66298	34.7068	5.54666	2.06133	9.19699	24.9434	23.1875	0	0	0	0	0	0	0	0	0	0	0	0	0	1	0	0	0	0	0	0	0	0	0	0	0	0	0	0	0	0	0	0	0	0	0
34	1995	91.8995	12.3324	35.566	0.400115	0	16.6313	2.68587	34.3869	5.65623	2.04851	9.21279	24.9434	23.1877	0	0	0	0	0	0	0	0	0	0	0	0	0	0	1	0	0	0	0	0	0	0	0	0	0	0	0	0	0	0	0	0	0	0	0
34	1996	93.4161	13.2962	35.21	0.410504	0	16.9201	2.68499	34.1095	5.83884	2.06228	9.2479	24.9434	23.1952	0	0	0	0	0	0	0	0	0	0	0	0	0	0	0	1	0	0	0	0	0	0	0	0	0	0	0	0	0	0	0	0	0	0	0
34	1997	95.7632	12.993	34.856	0.425234	0	17.2049	2.68411	33.7715	6.06824	2.02481	9.28958	24.9434	23.2026	0	0	0	0	0	0	0	0	0	0	0	0	0	0	0	0	1	0	0	0	0	0	0	0	0	0	0	0	0	0	0	0	0	0	0
34	1998	88.0445	13.4239	34.503	0.427517	0	17.5149	2.68323	33.4269	6.18257	1.99484	9.32164	24.9434	23.2202	0	0	0	0	0	0	0	0	0	0	0	0	0	0	0	0	0	1	0	0	0	0	0	0	0	0	0	0	0	0	0	0	0	0	0
34	1999	88.191	12.9965	34.152	0.413127	0	17.8638	2.68235	33.1561	6.054	2.02321	9.3215	24.9434	23.2452	0	0	0	0	0	0	0	0	0	0	0	0	0	0	0	0	0	0	1	0	0	0	0	0	0	0	0	0	0	0	0	0	0	0	0
34	2000	90.5785	13.5398	33.827	0.392645	0	18.2631	2.68147	32.9818	6.0035	2.05558	9.34031	24.9434	23.2764	0	0	0	0	0	0	0	0	0	0	0	0	0	0	0	0	0	0	0	1	0	0	0	0	0	0	0	0	0	0	0	0	0	0	0
34	2001	86.3627	13.7715	33.629	0.362123	0	18.3178	2.69999	32.3087	5.75278	2.05293	9.3124	24.9434	23.2947	0	0	0	0	0	0	0	0	0	0	0	0	0	0	0	0	0	0	0	0	1	0	0	0	0	0	0	0	0	0	0	0	0	0	0
34	2002	83.4718	14.6387	33.431	0.338875	0	18.3812	2.71865	31.8152	5.69825	2.00202	9.31698	24.9434	23.3122	0	0	0	0	0	0	0	0	0	0	0	0	0	0	0	0	0	0	0	0	0	1	0	0	0	0	0	0	0	0	0	0	0	0	0
34	2003	90.0919	19.3395	33.234	0.330075	0	18.4524	2.73742	31.4313	5.74955	1.95333	9.33544	24.9434	23.325	0	0	0	0	0	0	0	0	0	0	0	0	0	0	0	0	0	0	0	0	0	0	1	0	0	0	0	0	0	0	0	0	0	0	0
34	2004	92.0467	17.6702	33.037	0.347518	0	18.518	2.75633	31.0669	5.7391	1.94495	9.34587	24.9434	23.3407	0	0	0	0	0	0	0	0	0	0	0	0	0	0	0	0	0	0	0	0	0	0	0	1	0	0	0	0	0	0	0	0	0	0	0
34	2005	97.6162	16.6972	32.841	0.376718	0	18.5863	2.77537	30.6976	5.86218	1.96116	9.38132	24.9434	23.3587	0	0	0	0	0	0	0	0	0	0	0	0	0	0	0	0	0	0	0	0	0	0	0	0	1	0	0	0	0	0	0	0	0	0	0
34	2006	102.445	14.5074	32.646	0.416758	0	18.7292	2.7803	30.4063	6.08663	1.96461	9.43259	24.9434	23.3766	0	0	0	0	0	0	0	0	0	0	0	0	0	0	0	0	0	0	0	0	0	0	0	0	0	1	0	0	0	0	0	0	0	0	0
34	2007	99.3184	13.0141	32.451	0.439789	0	18.8762	2.78524	30.0959	5.98804	1.98302	9.44603	24.9434	23.4108	0	0	0	0	0	0	0	0	0	0	0	0	0	0	0	0	0	0	0	0	0	0	0	0	0	0	1	0	0	0	0	0	0	0	0
34	2008	102.312	13.3221	32.256	0.446079	0	19.0757	2.79018	29.8167	5.86971	1.99148	9.44257	24.9434	23.4317	0	0	0	0	0	0	0	0	0	0	0	0	0	0	0	0	0	0	0	0	0	0	0	0	0	0	0	1	0	0	0	0	0	0	0
34	2009	89.3846	15.8575	32.063	0.412798	0	19.3646	2.79514	29.6121	5.54622	2.04657	9.39762	24.9434	23.4476	0	0	0	0	0	0	0	0	0	0	0	0	0	0	0	0	0	0	0	0	0	0	0	0	0	0	0	0	1	0	0	0	0	0	0
34	2010	95.9089	15.4259	31.87	0.364679	0	19.7757	2.8001	29.4644	5.56549	2.09688	9.39697	24.9434	23.4471	0	0	0	0	0	0	0	0	0	0	0	0	0	0	0	0	0	0	0	0	0	0	0	0	0	0	0	0	0	1	0	0	0	0	0
34	2011	93.4739	15.4681	31.7	0.302946	0	20.0762	2.80511	29.0236	5.6556	2.1466	9.40091	24.9434	23.438	0	0	0	0	0	0	0	0	0	0	0	0	0	0	0	0	0	0	0	0	0	0	0	0	0	0	0	0	0	0	1	0	0	0	0
34	2012	89.7598	15.215	31.553	0.251638	0	20.4491	2.81015	28.6109	5.68677	2.22544	9.40139	24.9434	23.4355	0	0	0	0	0	0	0	0	0	0	0	0	0	0	0	0	0	0	0	0	0	0	0	0	0	0	0	0	0	0	0	1	0	0	0
34	2013	87.8842	14.7909	31.429	0.209861	0	20.8896	2.81521	28.1922	5.74568	2.28493	9.39929	24.9434	23.4252	0	0	0	0	0	0	0	0	0	0	0	0	0	0	0	0	0	0	0	0	0	0	0	0	0	0	0	0	0	0	0	0	1	0	0
34	2014	85.348	14.3475	31.328	0.185901	0	21.3809	2.8203	27.7437	5.8012	2.33443	9.39743	24.9434	23.4156	0	0	0	0	0	0	0	0	0	0	0	0	0	0	0	0	0	0	0	0	0	0	0	0	0	0	0	0	0	0	0	0	0	1	0
34	2015	84.5314	13.6357	31.249	0.175042	0	21.9086	2.8254	27.2742	5.9138	2.37128	9.40464	24.9434	23.4053	0	0	0	0	0	0	0	0	0	0	0	0	0	0	0	0	0	0	0	0	0	0	0	0	0	0	0	0	0	0	0	0	0	0	1
34	2016	85.2671	13.4281	31.193	0.165289	0	22.4484	2.83053	26.7915	6.07272	2.39545	9.41929	24.9434	23.3951	0	0	0	0	0	0	0	0	0	0	0	0	0	0	0	0	0	0	0	0	0	0	0	0	0	0	0	0	0	0	0	0	0	0	0
34	2017	82.9143	12.1556	31.159	0.152789	0	23.0188	2.83569	26.3487	6.201	2.41255	9.42654	24.9434	23.383	0	0	0	0	0	0	0	0	0	0	0	0	0	0	0	0	0	0	0	0	0	0	0	0	0	0	0	0	0	0	0	0	0	0	0
35	1981	58.8755	19.1899	83.511	0.384752	0	15.5827	3.21458	41.7345	15.9023	1.46229	9.9368	37.1493	25.7402	1	0	0	0	0	0	0	0	0	0	0	0	0	0	0	0	0	0	0	0	0	0	0	0	0	0	0	0	0	0	0	0	0	0	0
35	1982	58.4423	19.1332	83.552	0.993481	0	15.6523	3.22375	40.6394	16.195	1.46215	9.95997	37.1493	25.7551	0	1	0	0	0	0	0	0	0	0	0	0	0	0	0	0	0	0	0	0	0	0	0	0	0	0	0	0	0	0	0	0	0	0	0
35	1983	57.9929	18.2784	83.592	1.35949	0	15.7146	3.23295	39.7277	17.538	1.45352	9.95739	40.6574	25.7766	0	0	1	0	0	0	0	0	0	0	0	0	0	0	0	0	0	0	0	0	0	0	0	0	0	0	0	0	0	0	0	0	0	0	0
35	1984	66.1984	17.669	83.633	0.865187	0	15.7902	3.24218	38.823	18.8157	1.43089	10.0305	40.9316	25.7948	0	0	0	1	0	0	0	0	0	0	0	0	0	0	0	0	0	0	0	0	0	0	0	0	0	0	0	0	0	0	0	0	0	0	0
35	1985	60.7432	17.8636	83.673	0.617839	0	15.8915	3.25143	37.8796	18.7181	1.4447	10.0404	41.0069	25.8179	0	0	0	0	1	0	0	0	0	0	0	0	0	0	0	0	0	0	0	0	0	0	0	0	0	0	0	0	0	0	0	0	0	0	0
35	1986	52.7703	17.7247	83.78	-0.0246404	0	16.0877	3.25236	37.275	18.5915	1.45075	10.0465	41.4669	25.8417	0	0	0	0	0	1	0	0	0	0	0	0	0	0	0	0	0	0	0	0	0	0	0	0	0	0	0	0	0	0	0	0	0	0	0
35	1987	50.0061	17.5446	84.025	0.861876	0	16.2923	3.25329	36.667	17.7845	1.44606	10.0489	40.0528	25.8625	0	0	0	0	0	0	1	0	0	0	0	0	0	0	0	0	0	0	0	0	0	0	0	0	0	0	0	0	0	0	0	0	0	0	0
35	1988	48.4038	17.5927	84.268	0.274482	0	16.5066	3.25421	36.0847	18.3114	1.46198	10.06	41.4186	25.8806	0	0	0	0	0	0	0	1	0	0	0	0	0	0	0	0	0	0	0	0	0	0	0	0	0	0	0	0	0	0	0	0	0	0	0
35	1989	51.9781	17.8017	84.506	0.480054	0	16.7262	3.25514	35.6359	18.4353	1.47565	10.0699	41.7334	25.8961	0	0	0	0	0	0	0	0	1	0	0	0	0	0	0	0	0	0	0	0	0	0	0	0	0	0	0	0	0	0	0	0	0	0	0
35	1990	52.6081	18.4468	84.742	0.923223	0	16.9438	3.25607	35.3888	18.9894	1.5011	10.0712	43.2493	25.9127	0	0	0	0	0	0	0	0	0	1	0	0	0	0	0	0	0	0	0	0	0	0	0	0	0	0	0	0	0	0	0	0	0	0	0
35	1991	54.6356	18.695	84.95	0.982479	0	17.0946	3.25838	35.2847	18.1426	1.52127	10.0009	42.8612	25.9275	0	0	0	0	0	0	0	0	0	0	1	0	0	0	0	0	0	0	0	0	0	0	0	0	0	0	0	0	0	0	0	0	0	0	0
35	1992	59.2341	18.8549	85.103	1.04174	0	17.2511	3.26069	35.2412	18.6298	1.52763	9.99875	43.7931	25.9308	0	0	0	0	0	0	0	0	0	0	0	1	0	0	0	0	0	0	0	0	0	0	0	0	0	0	0	0	0	0	0	0	0	0	0
35	1993	57.5537	17.7322	85.254	1.14023	0	17.407	3.26301	35.2334	19.963	1.55146	10.0355	44.8441	25.9335	0	0	0	0	0	0	0	0	0	0	0	0	1	0	0	0	0	0	0	0	0	0	0	0	0	0	0	0	0	0	0	0	0	0	0
35	1994	58.8146	16.7936	85.404	1.32924	0	17.5481	3.26532	35.2159	21.6066	1.59958	10.087	45.9183	25.9429	0	0	0	0	0	0	0	0	0	0	0	0	0	1	0	0	0	0	0	0	0	0	0	0	0	0	0	0	0	0	0	0	0	0	0
35	1995	56.9143	16.8014	85.553	1.46436	0	17.662	3.26764	35.1562	22.2769	1.66397	10.1151	46.1216	25.9594	0	0	0	0	0	0	0	0	0	0	0	0	0	0	1	0	0	0	0	0	0	0	0	0	0	0	0	0	0	0	0	0	0	0	0
35	1996	55.1162	16.6329	85.7	1.58266	0	17.7859	3.2682	35.2257	22.256	1.73266	10.1359	45.4432	25.9822	0	0	0	0	0	0	0	0	0	0	0	0	0	0	0	1	0	0	0	0	0	0	0	0	0	0	0	0	0	0	0	0	0	0	0
35	1997	55.2469	16.8344	85.781	1.31236	0	17.8718	3.26875	35.2414	22.4617	1.79953	10.1521	45.678	26.0075	0	0	0	0	0	0	0	0	0	0	0	0	0	0	0	0	1	0	0	0	0	0	0	0	0	0	0	0	0	0	0	0	0	0	0
35	1998	57.896	17.5472	85.861	0.88728	0	17.9314	3.2693	35.1491	22.0796	1.83505	10.151	45.7881	26.0348	0	0	0	0	0	0	0	0	0	0	0	0	0	0	0	0	0	1	0	0	0	0	0	0	0	0	0	0	0	0	0	0	0	0	0
35	1999	61.4012	17.2765	85.941	0.525485	0	17.9851	3.26985	34.953	23.2731	1.85909	10.1895	47.1074	26.0543	0	0	0	0	0	0	0	0	0	0	0	0	0	0	0	0	0	0	1	0	0	0	0	0	0	0	0	0	0	0	0	0	0	0	0
35	2000	68.5169	17.0904	86.021	0.587564	0	18.0491	3.27041	34.6965	23.0956	1.88761	10.2235	46.0176	26.0784	0	0	0	0	0	0	0	0	0	0	0	0	0	0	0	0	0	0	0	1	0	0	0	0	0	0	0	0	0	0	0	0	0	0	0
35	2001	67.2338	16.8974	86.1	0.589286	0	18.0352	3.2724	34.2312	22.9569	1.94631	10.2395	45.8838	26.1034	0	0	0	0	0	0	0	0	0	0	0	0	0	0	0	0	0	0	0	0	1	0	0	0	0	0	0	0	0	0	0	0	0	0	0
35	2002	62.656	16.7598	86.161	1.73717	0	18.0373	3.27439	33.8065	24.2854	1.97717	10.2717	47.2407	26.1259	0	0	0	0	0	0	0	0	0	0	0	0	0	0	0	0	0	0	0	0	0	1	0	0	0	0	0	0	0	0	0	0	0	0	0
35	2003	57.9148	16.8074	86.221	1.97356	0	18.0599	3.27638	33.3834	24.5718	1.9735	10.2971	47.0506	26.1553	0	0	0	0	0	0	0	0	0	0	0	0	0	0	0	0	0	0	0	0	0	0	1	0	0	0	0	0	0	0	0	0	0	0	0
35	2004	58.7996	17.0699	86.281	1.48622	0	18.1035	3.27837	32.9311	24.6558	2.011	10.3253	46.82	26.19	0	0	0	0	0	0	0	0	0	0	0	0	0	0	0	0	0	0	0	0	0	0	0	1	0	0	0	0	0	0	0	0	0	0	0
35	2005	58.0187	17.9474	86.341	1.12877	0	18.1695	3.28037	32.4509	24.0097	2.03591	10.3393	46.4085	26.233	0	0	0	0	0	0	0	0	0	0	0	0	0	0	0	0	0	0	0	0	0	0	0	0	1	0	0	0	0	0	0	0	0	0	0
35	2006	59.5659	18.3497	86.4	1.21898	0	18.386	3.26479	32.0669	23.0857	2.05654	10.3543	45.2847	26.275	0	0	0	0	0	0	0	0	0	0	0	0	0	0	0	0	0	0	0	0	0	0	0	0	0	1	0	0	0	0	0	0	0	0	0
35	2007	58.3692	18.4108	86.34	0.932408	0	18.6111	3.24927	31.7162	22.669	2.08085	10.3837	44.3589	26.3112	0	0	0	0	0	0	0	0	0	0	0	0	0	0	0	0	0	0	0	0	0	0	0	0	0	0	1	0	0	0	0	0	0	0	0
35	2008	64.332	19.7635	86.28	0.848701	0	18.8703	3.23384	31.4	21.4027	2.11353	10.3709	43.7417	26.3504	0	0	0	0	0	0	0	0	0	0	0	0	0	0	0	0	0	0	0	0	0	0	0	0	0	0	0	1	0	0	0	0	0	0	0
35	2009	55.1528	19.7821	86.22	0.999728	0	19.2056	3.21847	31.112	20.7666	2.11482	10.3643	43.694	26.3829	0	0	0	0	0	0	0	0	0	0	0	0	0	0	0	0	0	0	0	0	0	0	0	0	0	0	0	0	1	0	0	0	0	0	0
35	2010	58.2113	19.6876	86.16	1.11173	0	19.643	3.20318	30.8466	20.5141	2.06601	10.3728	43.1157	26.4015	0	0	0	0	0	0	0	0	0	0	0	0	0	0	0	0	0	0	0	0	0	0	0	0	0	0	0	0	0	1	0	0	0	0	0
35	2011	59.1635	19.5563	86.1	0.76248	0	20.0699	3.22522	30.9573	20.7381	2.01918	10.384	43.524	26.4188	0	0	0	0	0	0	0	0	0	0	0	0	0	0	0	0	0	0	0	0	0	0	0	0	0	0	0	0	0	0	1	0	0	0	0
35	2012	57.0097	19.3771	86.161	0.548221	0	20.5944	3.24741	30.9151	20.9147	1.99078	10.4039	43.6812	26.4393	0	0	0	0	0	0	0	0	0	0	0	0	0	0	0	0	0	0	0	0	0	0	0	0	0	0	0	0	0	0	0	1	0	0	0
35	2013	56.035	18.7479	86.221	0.768348	0	21.1869	3.26975	30.784	20.8447	1.99453	10.4179	43.5942	26.4624	0	0	0	0	0	0	0	0	0	0	0	0	0	0	0	0	0	0	0	0	0	0	0	0	0	0	0	0	0	0	0	0	1	0	0
35	2014	55.1759	18.8098	86.281	1.51034	0	21.7989	3.29224	30.6475	21.6961	2.00264	10.4337	45.1998	26.4894	0	0	0	0	0	0	0	0	0	0	0	0	0	0	0	0	0	0	0	0	0	0	0	0	0	0	0	0	0	0	0	0	0	1	0
35	2015	54.7991	18.5587	86.341	1.88905	0	22.4025	3.31489	30.5449	21.9019	2.01861	10.4541	45.3	26.5214	0	0	0	0	0	0	0	0	0	0	0	0	0	0	0	0	0	0	0	0	0	0	0	0	0	0	0	0	0	0	0	0	0	0	1
35	2016	52.2102	18.2057	86.4	2.09936	0	23.0093	3.3377	30.3877	21.7207	2.03172	10.474	44.5244	26.5534	0	0	0	0	0	0	0	0	0	0	0	0	0	0	0	0	0	0	0	0	0	0	0	0	0	0	0	0	0	0	0	0	0	0	0
35	2017	53.8502	17.9558	86.466	2.12296	0	23.6003	3.36066	30.3539	21.6977	2.05444	10.478	44.7979	26.5858	0	0	0	0	0	0	0	0	0	0	0	0	0	0	0	0	0	0	0	0	0	0	0	0	0	0	0	0	0	0	0	0	0	0	0
36	1981	34.2355	14.4431	85.769	0.657233	1	17.043	2.1715	42.9598	22.5825	0.443194	9.2101	48.3111	24.8627	1	0	0	0	0	0	0	0	0	0	0	0	0	0	0	0	0	0	0	0	0	0	0	0	0	0	0	0	0	0	0	0	0	0	0
36	1982	31.6167	15.7043	86.138	0.653449	1	17.2107	2.19831	42.9471	19.1807	0.422132	9.10494	48.3111	24.9273	0	1	0	0	0	0	0	0	0	0	0	0	0	0	0	0	0	0	0	0	0	0	0	0	0	0	0	0	0	0	0	0	0	0	0
36	1983	49.2927	14.5306	86.498	0.647357	1	17.3456	2.22546	42.9893	17.2769	0.409028	9.03816	48.3111	24.9715	0	0	1	0	0	0	0	0	0	0	0	0	0	0	0	0	0	0	0	0	0	0	0	0	0	0	0	0	0	0	0	0	0	0	0
36	1984	47.9561	13.5933	86.85	0.644062	1	17.4808	2.25295	43.044	16.8411	0.431043	9.02074	48.3111	24.9861	0	0	0	1	0	0	0	0	0	0	0	0	0	0	0	0	0	0	0	0	0	0	0	0	0	0	0	0	0	0	0	0	0	0	0
36	1985	47.8566	14.4471	87.194	0.642033	1	17.6352	2.28077	43.0796	17.0713	0.441582	9.02896	48.3111	24.9872	0	0	0	0	1	0	0	0	0	0	0	0	0	0	0	0	0	0	0	0	0	0	0	0	0	0	0	0	0	0	0	0	0	0	0
36	1986	46.4837	14.3283	87.558	0.633219	0	17.8512	2.29354	42.7277	18.7266	0.451649	9.10749	48.3111	24.9795	0	0	0	0	0	1	0	0	0	0	0	0	0	0	0	0	0	0	0	0	0	0	0	0	0	0	0	0	0	0	0	0	0	0	0
36	1987	40.8546	13.2244	87.926	0.622742	0	18.0612	2.30639	42.5303	20.2866	0.46326	9.17761	48.3111	24.9758	0	0	0	0	0	0	1	0	0	0	0	0	0	0	0	0	0	0	0	0	0	0	0	0	0	0	0	0	0	0	0	0	0	0	0
36	1988	39.7938	12.1772	88.285	0.625144	0	18.2664	2.3193	42.3597	20.1607	0.482388	9.17127	48.3111	24.982	0	0	0	0	0	0	0	1	0	0	0	0	0	0	0	0	0	0	0	0	0	0	0	0	0	0	0	0	0	0	0	0	0	0	0
36	1989	41.1936	12.3424	88.633	0.646065	0	18.4667	2.33229	42.0933	20.2708	0.503516	9.17758	48.3111	24.9893	0	0	0	0	0	0	0	0	1	0	0	0	0	0	0	0	0	0	0	0	0	0	0	0	0	0	0	0	0	0	0	0	0	0	0
36	1990	41.6285	12.0973	88.973	0.677813	0	18.6632	2.34536	41.7059	20.3316	0.519161	9.17992	48.3111	24.9954	0	0	0	0	0	0	0	0	0	1	0	0	0	0	0	0	0	0	0	0	0	0	0	0	0	0	0	0	0	0	0	0	0	0	0
36	1991	38.5549	11.9618	89.304	0.706879	0	18.9503	2.35419	41.528	20.9295	0.550178	9.20416	48.3111	24.9977	0	0	0	0	0	0	0	0	0	0	1	0	0	0	0	0	0	0	0	0	0	0	0	0	0	0	0	0	0	0	0	0	0	0	0
36	1992	40.073	11.5841	89.627	0.725538	0	19.2161	2.36306	41.1536	22.6183	0.579992	9.28403	48.3111	25.0073	0	0	0	0	0	0	0	0	0	0	0	1	0	0	0	0	0	0	0	0	0	0	0	0	0	0	0	0	0	0	0	0	0	0	0
36	1993	38.685	12.1754	89.94	0.735323	0	19.4626	2.37196	40.6899	22.6054	0.63537	9.30239	48.3111	25.0336	0	0	0	0	0	0	0	0	0	0	0	0	1	0	0	0	0	0	0	0	0	0	0	0	0	0	0	0	0	0	0	0	0	0	0
36	1994	40.1488	11.8715	90.245	0.733861	0	19.6924	2.38089	40.2837	23.493	0.685271	9.36541	48.3111	25.0654	0	0	0	0	0	0	0	0	0	0	0	0	0	1	0	0	0	0	0	0	0	0	0	0	0	0	0	0	0	0	0	0	0	0	0
36	1995	38.0977	11.8392	90.542	0.719955	0	19.9074	2.38986	39.9936	22.3647	0.732765	9.3436	48.3111	25.1	0	0	0	0	0	0	0	0	0	0	0	0	0	0	1	0	0	0	0	0	0	0	0	0	0	0	0	0	0	0	0	0	0	0	0
36	1996	39.5284	12.811	90.835	0.713885	0	20.1986	2.42011	39.8432	22.973	0.787633	9.39059	48.3111	25.1273	0	0	0	0	0	0	0	0	0	0	0	0	0	0	0	1	0	0	0	0	0	0	0	0	0	0	0	0	0	0	0	0	0	0	0
36	1997	37.7064	11.0416	91.147	0.699131	0	20.466	2.45074	39.7364	23.3481	0.853937	9.43173	48.3111	25.1592	0	0	0	0	0	0	0	0	0	0	0	0	0	0	0	0	1	0	0	0	0	0	0	0	0	0	0	0	0	0	0	0	0	0	0
36	1998	35.64	10.898	91.45	0.636744	0	20.698	2.48176	39.6557	22.5334	0.931472	9.46956	46.2347	25.195	0	0	0	0	0	0	0	0	0	0	0	0	0	0	0	0	0	1	0	0	0	0	0	0	0	0	0	0	0	0	0	0	0	0	0
36	1999	33.3864	12.1913	91.743	0.513983	0	20.8758	2.51317	39.5407	20.0408	1.01002	9.44484	43.5579	25.233	0	0	0	0	0	0	0	0	0	0	0	0	0	0	0	0	0	0	1	0	0	0	0	0	0	0	0	0	0	0	0	0	0	0	0
36	2000	36.7137	12.356	92.028	0.353786	0	20.9912	2.54499	39.3454	19.1856	1.06797	9.42181	43.6155	25.2585	0	0	0	0	0	0	0	0	0	0	0	0	0	0	0	0	0	0	0	1	0	0	0	0	0	0	0	0	0	0	0	0	0	0	0
36	2001	36.3095	12.492	92.303	0.172666	0	21.2178	2.54197	39.0868	18.4134	1.10952	9.38088	44.251	25.2748	0	0	0	0	0	0	0	0	0	0	0	0	0	0	0	0	0	0	0	0	1	0	0	0	0	0	0	0	0	0	0	0	0	0	0
36	2002	40.0291	12.3478	92.569	0.0170488	1	21.3784	2.53895	38.8464	18.5677	1.14496	9.30024	48.8503	25.2849	0	0	0	0	0	0	0	0	0	0	0	0	0	0	0	0	0	0	0	0	0	1	0	0	0	0	0	0	0	0	0	0	0	0	0
36	2003	51.7592	11.9891	92.828	-0.0713415	1	21.4894	2.53594	38.5711	21.0562	1.16951	9.30898	54.7141	25.2805	0	0	0	0	0	0	0	0	0	0	0	0	0	0	0	0	0	0	0	0	0	0	1	0	0	0	0	0	0	0	0	0	0	0	0
36	2004	61.4767	11.005	93.078	-0.065973	1	21.5738	2.53294	38.2157	22.4517	1.18736	9.35847	55.2341	25.2746	0	0	0	0	0	0	0	0	0	0	0	0	0	0	0	0	0	0	0	0	0	0	0	1	0	0	0	0	0	0	0	0	0	0	0
36	2005	58.8777	10.9355	93.319	0.00984454	1	21.647	2.52993	37.7747	22.9122	1.22209	9.43032	52.6028	25.2774	0	0	0	0	0	0	0	0	0	0	0	0	0	0	0	0	0	0	0	0	0	0	0	0	1	0	0	0	0	0	0	0	0	0	0
36	2006	61.9716	11.2853	93.553	0.108256	0	21.7374	2.54153	37.2749	23.5532	1.27492	9.4694	52.6028	25.29	0	0	0	0	0	0	0	0	0	0	0	0	0	0	0	0	0	0	0	0	0	0	0	0	0	1	0	0	0	0	0	0	0	0	0
36	2007	59.2104	11.4802	93.779	0.190712	0	21.8026	2.55318	36.6667	24.5946	1.33757	9.53086	52.6028	25.3101	0	0	0	0	0	0	0	0	0	0	0	0	0	0	0	0	0	0	0	0	0	0	0	0	0	0	1	0	0	0	0	0	0	0	0
36	2008	65.2081	12.2131	93.998	0.253958	0	21.8508	2.56328	36.001	25.7183	1.39421	9.59762	52.6028	25.3347	0	0	0	0	0	0	0	0	0	0	0	0	0	0	0	0	0	0	0	0	0	0	0	0	0	0	0	1	0	0	0	0	0	0	0
36	2009	53.3944	12.9438	94.209	0.282665	0	21.8941	2.57119	35.363	25.8416	1.45734	9.63636	52.6028	25.3715	0	0	0	0	0	0	0	0	0	0	0	0	0	0	0	0	0	0	0	0	0	0	0	0	0	0	0	0	1	0	0	0	0	0	0
36	2010	51.699	12.6459	94.414	0.286155	0	21.9473	2.57911	34.8021	27.096	1.49183	9.70863	52.6028	25.3992	0	0	0	0	0	0	0	0	0	0	0	0	0	0	0	0	0	0	0	0	0	0	0	0	0	0	0	0	0	1	0	0	0	0	0
36	2011	53.247	12.7605	94.612	0.28712	0	22.0455	2.60032	34.2555	27.4406	1.55493	9.7561	52.6028	25.4369	0	0	0	0	0	0	0	0	0	0	0	0	0	0	0	0	0	0	0	0	0	0	0	0	0	0	0	0	0	0	1	0	0	0	0
36	2012	55.0612	13.2738	94.739	0.297574	0	22.1436	2.62171	33.814	27.304	1.64637	9.78789	52.6028	25.4767	0	0	0	0	0	0	0	0	0	0	0	0	0	0	0	0	0	0	0	0	0	0	0	0	0	0	0	0	0	0	0	1	0	0	0
36	2013	49.7178	13.5224	94.843	0.309231	0	22.2478	2.64327	33.4444	27.1291	1.76503	9.83013	52.6028	25.5285	0	0	0	0	0	0	0	0	0	0	0	0	0	0	0	0	0	0	0	0	0	0	0	0	0	0	0	0	0	0	0	0	1	0	0
36	2014	49.0876	13.6964	94.945	0.323865	0	22.3587	2.66501	33.0889	26.6569	1.8619	9.85877	52.6028	25.5779	0	0	0	0	0	0	0	0	0	0	0	0	0	0	0	0	0	0	0	0	0	0	0	0	0	0	0	0	0	0	0	0	0	1	0
36	2015	45.3282	13.8358	95.045	0.33982	0	22.4781	2.68692	32.7249	25.5509	1.92101	9.85907	52.6028	25.624	0	0	0	0	0	0	0	0	0	0	0	0	0	0	0	0	0	0	0	0	0	0	0	0	0	0	0	0	0	0	0	0	0	0	1
36	2016	41.3102	14.5185	95.144	0.354674	0	22.6338	2.70902	32.4845	25.173	1.96064	9.87228	52.6028	25.6556	0	0	0	0	0	0	0	0	0	0	0	0	0	0	0	0	0	0	0	0	0	0	0	0	0	0	0	0	0	0	0	0	0	0	0
36	2017	39.7639	14.5359	95.24	0.364799	0	22.783	2.7313	32.2011	25.1571	1.97807	9.89485	52.6028	25.6825	0	0	0	0	0	0	0	0	0	0	0	0	0	0	0	0	0	0	0	0	0	0	0	0	0	0	0	0	0	0	0	0	0	0	0
37	1981	69.6683	17.2567	88.533	1.14058	0	15.7901	2.45096	43.1332	13.6401	3.26395	10.1757	36.5267	23.5098	1	0	0	0	0	0	0	0	0	0	0	0	0	0	0	0	0	0	0	0	0	0	0	0	0	0	0	0	0	0	0	0	0	0	0
37	1982	68.0669	18.1489	88.8	1.33661	0	15.8201	2.4751	42.5433	13.4374	3.26972	10.1836	36.5267	23.5461	0	1	0	0	0	0	0	0	0	0	0	0	0	0	0	0	0	0	0	0	0	0	0	0	0	0	0	0	0	0	0	0	0	0	0
37	1983	76.0747	18.227	89.062	1.32404	0	15.8537	2.49948	42.0951	12.7213	3.26473	10.1486	36.5267	23.5791	0	0	1	0	0	0	0	0	0	0	0	0	0	0	0	0	0	0	0	0	0	0	0	0	0	0	0	0	0	0	0	0	0	0	0
37	1984	74.9407	16.747	89.319	1.06363	0	15.8987	2.52411	41.6547	12.982	3.24241	10.1784	36.5267	23.5993	0	0	0	1	0	0	0	0	0	0	0	0	0	0	0	0	0	0	0	0	0	0	0	0	0	0	0	0	0	0	0	0	0	0	0
37	1985	79.1416	17.6503	89.57	0.787668	0	15.9671	2.54897	41.1618	13.0857	3.24349	10.203	36.5267	23.6237	0	0	0	0	1	0	0	0	0	0	0	0	0	0	0	0	0	0	0	0	0	0	0	0	0	0	0	0	0	0	0	0	0	0	0
37	1986	72.2351	18.0707	89.816	0.732589	0	16.0684	2.57	40.7086	13.5895	3.22935	10.2565	36.5267	23.6468	0	0	0	0	0	1	0	0	0	0	0	0	0	0	0	0	0	0	0	0	0	0	0	0	0	0	0	0	0	0	0	0	0	0	0
37	1987	68.5766	18.8787	90.057	1.09563	0	16.1792	2.58756	40.1862	14.4614	3.21823	10.3275	36.5267	23.6666	0	0	0	0	0	0	1	0	0	0	0	0	0	0	0	0	0	0	0	0	0	0	0	0	0	0	0	0	0	0	0	0	0	0	0
37	1988	63.4675	19.9359	90.294	1.56622	0	16.2965	2.60524	39.6321	14.0148	3.23286	10.311	36.5267	23.6971	0	0	0	0	0	0	0	1	0	0	0	0	0	0	0	0	0	0	0	0	0	0	0	0	0	0	0	0	0	0	0	0	0	0	0
37	1989	63.8507	19.2957	90.524	1.2384	0	16.4247	2.62304	39.1357	13.668	3.19139	10.3011	36.5267	23.7247	0	0	0	0	0	0	0	0	1	0	0	0	0	0	0	0	0	0	0	0	0	0	0	0	0	0	0	0	0	0	0	0	0	0	0
37	1990	65.0131	19.1583	90.75	0.777662	0	16.5657	2.64096	38.7402	13.5637	3.13135	10.305	36.5267	23.744	0	0	0	0	0	0	0	0	0	1	0	0	0	0	0	0	0	0	0	0	0	0	0	0	0	0	0	0	0	0	0	0	0	0	0
37	1991	62.9034	19.7789	90.932	1.15915	0	16.7527	2.65797	38.4934	13.2721	3.08727	10.2912	36.5267	23.7635	0	0	0	0	0	0	0	0	0	0	1	0	0	0	0	0	0	0	0	0	0	0	0	0	0	0	0	0	0	0	0	0	0	0	0
37	1992	59.7895	20.377	91.112	1.25663	0	16.9382	2.67509	38.3882	12.576	3.03475	10.2443	36.5267	23.783	0	0	0	0	0	0	0	0	0	0	0	1	0	0	0	0	0	0	0	0	0	0	0	0	0	0	0	0	0	0	0	0	0	0	0
37	1993	61.4658	20.857	91.287	1.01681	0	17.1279	2.69232	38.3333	12.607	2.96652	10.2472	36.5267	23.7936	0	0	0	0	0	0	0	0	0	0	0	0	1	0	0	0	0	0	0	0	0	0	0	0	0	0	0	0	0	0	0	0	0	0	0
37	1994	65.4026	20.7407	91.46	0.866836	0	17.3109	2.70966	38.2024	13.0152	2.84638	10.2739	36.5267	23.7972	0	0	0	0	0	0	0	0	0	0	0	0	0	1	0	0	0	0	0	0	0	0	0	0	0	0	0	0	0	0	0	0	0	0	0
37	1995	66.4483	21.213	91.63	0.542468	0	17.4835	2.72711	37.9416	12.9929	2.74934	10.2697	36.5267	23.8001	0	0	0	0	0	0	0	0	0	0	0	0	0	0	1	0	0	0	0	0	0	0	0	0	0	0	0	0	0	0	0	0	0	0	0
37	1996	70.9895	21.1237	91.797	0.539913	0	17.5785	2.74634	37.7511	12.5083	2.6857	10.311	33.6025	23.8014	0	0	0	0	0	0	0	0	0	0	0	0	0	0	0	1	0	0	0	0	0	0	0	0	0	0	0	0	0	0	0	0	0	0	0
37	1997	70.5029	20.7592	91.96	0.819197	0	17.6642	2.7657	37.2684	15.4638	2.68261	10.3508	40.1614	23.8156	0	0	0	0	0	0	0	0	0	0	0	0	0	0	0	0	1	0	0	0	0	0	0	0	0	0	0	0	0	0	0	0	0	0	0
37	1998	71.968	21.1747	92.121	1.07086	0	17.7424	2.7852	36.6346	15.621	2.68839	10.4086	38.6024	23.8344	0	0	0	0	0	0	0	0	0	0	0	0	0	0	0	0	0	1	0	0	0	0	0	0	0	0	0	0	0	0	0	0	0	0	0
37	1999	69.5124	22.0034	92.267	1.20924	0	17.7954	2.80484	36.049	14.3598	2.71958	10.4362	35.4441	23.8728	0	0	0	0	0	0	0	0	0	0	0	0	0	0	0	0	0	0	1	0	0	0	0	0	0	0	0	0	0	0	0	0	0	0	0
37	2000	71.3156	22.4959	92.401	1.36919	0	17.81	2.82462	35.5966	14.4734	2.72464	10.4703	35.1536	23.9045	0	0	0	0	0	0	0	0	0	0	0	0	0	0	0	0	0	0	0	1	0	0	0	0	0	0	0	0	0	0	0	0	0	0	0
37	2001	74.9842	22.6777	92.532	1.3293	0	17.843	2.84747	34.9515	15.8291	2.7346	10.4952	38.4493	23.9428	0	0	0	0	0	0	0	0	0	0	0	0	0	0	0	0	0	0	0	0	1	0	0	0	0	0	0	0	0	0	0	0	0	0	0
37	2002	69.5454	24.3282	92.662	0.892596	0	17.8421	2.87051	34.5962	15.6092	2.71687	10.4931	38.8387	23.9737	0	0	0	0	0	0	0	0	0	0	0	0	0	0	0	0	0	0	0	0	0	1	0	0	0	0	0	0	0	0	0	0	0	0	0
37	2003	68.2867	25.0675	92.789	0.692498	0	17.8303	2.89374	34.3538	14.6899	2.70634	10.5086	36.3713	23.9912	0	0	0	0	0	0	0	0	0	0	0	0	0	0	0	0	0	0	0	0	0	0	1	0	0	0	0	0	0	0	0	0	0	0	0
37	2004	70.0874	24.0305	92.914	0.877936	0	17.8404	2.91716	34.0355	15.6536	2.73027	10.5771	36.6816	24.0135	0	0	0	0	0	0	0	0	0	0	0	0	0	0	0	0	0	0	0	0	0	0	0	1	0	0	0	0	0	0	0	0	0	0	0
37	2005	72.5955	23.7804	93.037	1.58289	0	17.8886	2.94076	33.5998	14.7031	2.77546	10.6227	33.7364	24.0538	0	0	0	0	0	0	0	0	0	0	0	0	0	0	0	0	0	0	0	0	0	0	0	0	1	0	0	0	0	0	0	0	0	0	0
37	2006	78.6312	23.6714	93.159	2.34742	0	17.7823	2.96282	33.0811	13.7853	2.96047	10.6504	32.064	24.1186	0	0	0	0	0	0	0	0	0	0	0	0	0	0	0	0	0	0	0	0	0	0	0	0	0	1	0	0	0	0	0	0	0	0	0
37	2007	75.1199	23.0749	93.278	2.53009	0	17.7045	2.98505	32.4876	14.2812	3.19014	10.7146	32.9834	24.201	0	0	0	0	0	0	0	0	0	0	0	0	0	0	0	0	0	0	0	0	0	0	0	0	0	0	1	0	0	0	0	0	0	0	0
37	2008	83.4188	23.6733	93.395	1.85957	1	17.6768	3.00744	31.8944	17.1259	3.28447	10.7157	41.0656	24.2583	0	0	0	0	0	0	0	0	0	0	0	0	0	0	0	0	0	0	0	0	0	0	0	0	0	0	0	1	0	0	0	0	0	0	0
37	2009	88.4745	24.9731	93.511	0.341242	1	17.7257	3.03	31.3808	18.431	3.29396	10.6421	48.8863	24.289	0	0	0	0	0	0	0	0	0	0	0	0	0	0	0	0	0	0	0	0	0	0	0	0	0	0	0	0	1	0	0	0	0	0	0
37	2010	94.091	24.6837	93.574	-0.143903	1	17.8654	3.05273	30.9496	17.526	3.19657	10.6086	47.4453	24.2744	0	0	0	0	0	0	0	0	0	0	0	0	0	0	0	0	0	0	0	0	0	0	0	0	0	0	0	0	0	1	0	0	0	0	0
37	2011	101.819	24.6591	93.587	0.305468	1	18.3073	3.07637	30.9649	17.2583	3.12714	10.6242	45.0408	24.2565	0	0	0	0	0	0	0	0	0	0	0	0	0	0	0	0	0	0	0	0	0	0	0	0	0	0	0	0	0	0	1	0	0	0	0
37	2012	104.267	24.4358	93.6	0.532101	1	18.8362	3.10045	30.9212	17.2437	3.11037	10.6318	43.8771	24.244	0	0	0	0	0	0	0	0	0	0	0	0	0	0	0	0	0	0	0	0	0	0	0	0	0	0	0	0	0	0	0	1	0	0	0
37	2013	99.3063	24.1005	93.633	0.945886	0	19.4399	3.12499	30.8634	17.7707	3.11389	10.6628	42.9993	24.2342	0	0	0	0	0	0	0	0	0	0	0	0	0	0	0	0	0	0	0	0	0	0	0	0	0	0	0	0	0	0	0	0	1	0	0
37	2014	96.9939	23.9357	93.667	1.1125	0	20.0966	3.14998	30.8198	18.1423	3.10508	10.6723	42.6308	24.2255	0	0	0	0	0	0	0	0	0	0	0	0	0	0	0	0	0	0	0	0	0	0	0	0	0	0	0	0	0	0	0	0	0	1	0
37	2015	96.4758	23.3332	93.7	1.04194	0	20.7874	3.17544	30.7897	18.8812	3.11269	10.7056	42.4684	24.2255	0	0	0	0	0	0	0	0	0	0	0	0	0	0	0	0	0	0	0	0	0	0	0	0	0	0	0	0	0	0	0	0	0	0	1
37	2016	89.031	22.9096	93.735	1.38808	0	21.3836	3.20139	30.6202	19.1389	3.17563	10.7627	40.5768	24.2374	0	0	0	0	0	0	0	0	0	0	0	0	0	0	0	0	0	0	0	0	0	0	0	0	0	0	0	0	0	0	0	0	0	0	0
37	2017	88.0694	23.4798	93.773	2.34558	0	21.9951	3.22783	30.4789	17.7952	3.30311	10.7786	37.245	24.2639	0	0	0	0	0	0	0	0	0	0	0	0	0	0	0	0	0	0	0	0	0	0	0	0	0	0	0	0	0	0	0	0	0	0	0
38	1981	166.939	17.8342	80.444	0.294773	0	20.0962	2.61186	27.0946	7.4951	3.09761	9.99127	45.4055	24.6009	1	0	0	0	0	0	0	0	0	0	0	0	0	0	0	0	0	0	0	0	0	0	0	0	0	0	0	0	0	0	0	0	0	0	0
38	1982	170.288	16.8361	80.501	0.0821074	0	19.8689	2.6245	26.3656	7.44753	3.08564	10.0017	45.4055	24.6185	0	1	0	0	0	0	0	0	0	0	0	0	0	0	0	0	0	0	0	0	0	0	0	0	0	0	0	0	0	0	0	0	0	0	0
38	1983	170.975	16.1595	80.557	0.0265336	0	19.5707	2.6372	25.6592	7.55039	3.07287	10.0309	45.4055	24.6343	0	0	1	0	0	0	0	0	0	0	0	0	0	0	0	0	0	0	0	0	0	0	0	0	0	0	0	0	0	0	0	0	0	0	0
38	1984	190.186	15.7392	80.613	0.102786	0	19.2998	2.64996	25.0929	7.96208	3.05387	10.0899	45.4055	24.6412	0	0	0	1	0	0	0	0	0	0	0	0	0	0	0	0	0	0	0	0	0	0	0	0	0	0	0	0	0	0	0	0	0	0	0
38	1985	201.133	16.1253	80.669	0.193257	0	19.1157	2.66278	24.7257	8.13396	3.03523	10.1155	45.4055	24.6474	0	0	0	0	1	0	0	0	0	0	0	0	0	0	0	0	0	0	0	0	0	0	0	0	0	0	0	0	0	0	0	0	0	0	0
38	1986	183.574	15.7629	80.725	0.448671	0	19.0539	2.67502	24.5492	8.94453	3.01266	10.2062	45.4055	24.6476	0	0	0	0	0	1	0	0	0	0	0	0	0	0	0	0	0	0	0	0	0	0	0	0	0	0	0	0	0	0	0	0	0	0	0
38	1987	182.468	16.67	80.78	0.648083	0	19.0483	2.68731	24.5002	9.13156	3.0059	10.2384	45.4055	24.6656	0	0	0	0	0	0	1	0	0	0	0	0	0	0	0	0	0	0	0	0	0	0	0	0	0	0	0	0	0	0	0	0	0	0	0
38	1988	183.93	15.8508	80.836	0.725615	0	19.1011	2.69965	24.5854	9.63058	3.0077	10.3124	45.4055	24.6937	0	0	0	0	0	0	0	1	0	0	0	0	0	0	0	0	0	0	0	0	0	0	0	0	0	0	0	0	0	0	0	0	0	0	0
38	1989	185.991	15.4413	80.891	0.972628	0	19.2039	2.71206	24.7796	10.2208	3.01423	10.3962	45.4055	24.7276	0	0	0	0	0	0	0	0	1	0	0	0	0	0	0	0	0	0	0	0	0	0	0	0	0	0	0	0	0	0	0	0	0	0	0
38	1990	182.869	15.7943	80.947	1.25175	0	19.3473	2.72452	25.0632	10.3812	3.02213	10.4355	45.4055	24.7639	0	0	0	0	0	0	0	0	0	1	0	0	0	0	0	0	0	0	0	0	0	0	0	0	0	0	0	0	0	0	0	0	0	0	0
38	1991	183.691	15.2942	81.13	1.33968	0	19.5938	2.73962	25.396	10.8849	3.02886	10.505	45.4055	24.7994	0	0	0	0	0	0	0	0	0	0	1	0	0	0	0	0	0	0	0	0	0	0	0	0	0	0	0	0	0	0	0	0	0	0	0
38	1992	177.769	15.9102	81.528	1.32835	0	19.8684	2.75481	25.8068	10.5955	3.04263	10.5097	45.4055	24.8444	0	0	0	0	0	0	0	0	0	0	0	1	0	0	0	0	0	0	0	0	0	0	0	0	0	0	0	0	0	0	0	0	0	0	0
38	1993	176.668	15.8144	81.857	1.34239	0	20.1452	2.77009	26.2892	10.7504	3.04078	10.5375	45.4055	24.871	0	0	0	0	0	0	0	0	0	0	0	0	1	0	0	0	0	0	0	0	0	0	0	0	0	0	0	0	0	0	0	0	0	0	0
38	1994	180.951	15.3665	82.482	1.36184	0	20.3829	2.78545	26.7892	10.7275	3.04935	10.5613	45.4055	24.9107	0	0	0	0	0	0	0	0	0	0	0	0	0	1	0	0	0	0	0	0	0	0	0	0	0	0	0	0	0	0	0	0	0	0	0
38	1995	184.615	15.9222	82.893	1.40474	0	20.5607	2.80089	27.2455	10.4997	3.05414	10.5615	45.4055	24.9464	0	0	0	0	0	0	0	0	0	0	0	0	0	0	1	0	0	0	0	0	0	0	0	0	0	0	0	0	0	0	0	0	0	0	0
38	1996	190.432	16.1009	82.825	1.36114	0	20.7723	2.81457	27.6306	10.4893	3.04988	10.5617	45.895	24.9719	0	0	0	0	0	0	0	0	0	0	0	0	0	0	0	1	0	0	0	0	0	0	0	0	0	0	0	0	0	0	0	0	0	0	0
38	1997	210.582	16.2779	82.779	1.2535	0	20.9006	2.82832	27.8954	10.6437	2.98671	10.6047	45.0333	24.9938	0	0	0	0	0	0	0	0	0	0	0	0	0	0	0	0	1	0	0	0	0	0	0	0	0	0	0	0	0	0	0	0	0	0	0
38	1998	232.89	15.81	82.893	1.24387	0	20.9699	2.84213	28.0736	10.6864	3.05193	10.6509	43.8014	25.0208	0	0	0	0	0	0	0	0	0	0	0	0	0	0	0	0	0	1	0	0	0	0	0	0	0	0	0	0	0	0	0	0	0	0	0
38	1999	239.217	15.3198	83.448	1.35062	0	21.0026	2.85601	28.2001	11.8725	3.03707	10.7188	46.4573	25.0558	0	0	0	0	0	0	0	0	0	0	0	0	0	0	0	0	0	0	1	0	0	0	0	0	0	0	0	0	0	0	0	0	0	0	0
38	2000	271.951	14.8389	84.216	1.34408	0	21.0112	2.86996	28.2818	12.138	3.07114	10.7846	45.9962	25.1029	0	0	0	0	0	0	0	0	0	0	0	0	0	0	0	0	0	0	0	1	0	0	0	0	0	0	0	0	0	0	0	0	0	0	0
38	2001	271.344	15.8292	84.843	1.19046	0	21.1925	2.89408	28.2971	11.0714	3.10147	10.7977	42.9892	25.1522	0	0	0	0	0	0	0	0	0	0	0	0	0	0	0	0	0	0	0	0	1	0	0	0	0	0	0	0	0	0	0	0	0	0	0
38	2002	258.843	16.2281	85.299	1.04766	0	21.3384	2.91839	28.2637	10.9336	3.20632	10.8247	42.1509	25.1826	0	0	0	0	0	0	0	0	0	0	0	0	0	0	0	0	0	0	0	0	0	1	0	0	0	0	0	0	0	0	0	0	0	0	0
38	2003	254.101	16.7638	85.743	1.2152	0	21.447	2.94291	28.1687	11.0194	3.15043	10.8287	42.8019	25.2062	0	0	0	0	0	0	0	0	0	0	0	0	0	0	0	0	0	0	0	0	0	0	1	0	0	0	0	0	0	0	0	0	0	0	0
38	2004	281.208	17.0151	86.177	1.42133	0	21.513	2.96764	28.0114	10.9194	3.06577	10.85	42.4335	25.2422	0	0	0	0	0	0	0	0	0	0	0	0	0	0	0	0	0	0	0	0	0	0	0	1	0	0	0	0	0	0	0	0	0	0	0
38	2005	297.773	17.1472	86.598	1.53005	0	21.5373	2.99258	27.8127	11.0976	3.01647	10.8659	43.0797	25.2723	0	0	0	0	0	0	0	0	0	0	0	0	0	0	0	0	0	0	0	0	0	0	0	0	1	0	0	0	0	0	0	0	0	0	0
38	2006	320.598	15.8601	87.009	1.59505	0	21.3121	3.03038	27.3762	11.8462	2.93656	10.9004	45.8513	25.3199	0	0	0	0	0	0	0	0	0	0	0	0	0	0	0	0	0	0	0	0	0	0	0	0	0	1	0	0	0	0	0	0	0	0	0
38	2007	332.505	15.2174	87.409	1.54439	0	21.0586	3.06865	26.933	12.5828	2.92467	10.9652	46.2762	25.349	0	0	0	0	0	0	0	0	0	0	0	0	0	0	0	0	0	0	0	0	0	0	0	0	0	0	1	0	0	0	0	0	0	0	0
38	2008	343.562	15.734	87.8	1.7875	1	20.8108	3.10741	26.5136	11.3526	2.94813	10.9345	43.7268	25.3824	0	0	0	0	0	0	0	0	0	0	0	0	0	0	0	0	0	0	0	0	0	0	0	0	0	0	0	1	0	0	0	0	0	0	0
38	2009	295.973	17.4647	88.178	1.85178	1	20.6068	3.14666	26.1396	9.58922	2.99146	10.8714	40.2388	25.4235	0	0	0	0	0	0	0	0	0	0	0	0	0	0	0	0	0	0	0	0	0	0	0	0	0	0	0	0	1	0	0	0	0	0	0
38	2010	316.161	17.0353	88.547	1.82541	1	20.4687	3.18641	25.8094	10.6251	2.93241	10.9006	43.3096	25.442	0	0	0	0	0	0	0	0	0	0	0	0	0	0	0	0	0	0	0	0	0	0	0	0	0	0	0	0	0	1	0	0	0	0	0
38	2011	323.45	16.6912	88.906	2.22266	1	20.3309	3.22878	25.3504	10.9249	2.8433	10.9035	44.5357	25.4671	0	0	0	0	0	0	0	0	0	0	0	0	0	0	0	0	0	0	0	0	0	0	0	0	0	0	0	0	0	0	1	0	0	0	0
38	2012	341.862	17.4079	89.249	2.40154	1	20.2297	3.27247	24.8935	10.1294	2.83565	10.8759	43.0049	25.5042	0	0	0	0	0	0	0	0	0	0	0	0	0	0	0	0	0	0	0	0	0	0	0	0	0	0	0	0	0	0	0	1	0	0	0
38	2013	349.242	17.2967	89.574	2.31118	0	20.1605	3.31752	24.4351	10.2901	2.85659	10.8887	43.7143	25.5407	0	0	0	0	0	0	0	0	0	0	0	0	0	0	0	0	0	0	0	0	0	0	0	0	0	0	0	0	0	0	0	0	1	0	0
38	2014	392.804	16.7408	89.884	2.35698	0	20.1162	3.36399	23.972	10.4914	2.89257	10.9072	44.2488	25.5756	0	0	0	0	0	0	0	0	0	0	0	0	0	0	0	0	0	0	0	0	0	0	0	0	0	0	0	0	0	0	0	0	0	1	0
38	2015	408.362	16.5044	90.179	2.35995	0	20.0987	3.41193	23.522	10.6872	2.92635	10.922	45.1243	25.6151	0	0	0	0	0	0	0	0	0	0	0	0	0	0	0	0	0	0	0	0	0	0	0	0	0	0	0	0	0	0	0	0	0	0	1
38	2016	390.663	15.9171	90.46	2.15531	0	20.1415	3.46141	23.293	10.8794	2.9162	10.9243	46.1371	25.6433	0	0	0	0	0	0	0	0	0	0	0	0	0	0	0	0	0	0	0	0	0	0	0	0	0	0	0	0	0	0	0	0	0	0	0
38	2017	400.079	16.4278	90.727	2.43098	0	20.2019	3.51247	23.0066	10.3386	2.89548	10.9154	44.623	25.6763	0	0	0	0	0	0	0	0	0	0	0	0	0	0	0	0	0	0	0	0	0	0	0	0	0	0	0	0	0	0	0	0	0	0	0
39	1981	67.1313	12.0717	58.407	1.5602	0	6.68405	2.44942	52.4937	19.728	2.79107	8.58718	41.1293	26.7938	1	0	0	0	0	0	0	0	0	0	0	0	0	0	0	0	0	0	0	0	0	0	0	0	0	0	0	0	0	0	0	0	0	0	0
39	1982	60.2289	11.783	60.061	1.54547	0	6.71375	2.50496	50.826	19.9598	2.73256	8.65114	41.5556	26.8719	0	1	0	0	0	0	0	0	0	0	0	0	0	0	0	0	0	0	0	0	0	0	0	0	0	0	0	0	0	0	0	0	0	0	0
39	1983	57.9122	11.1178	61.693	1.47422	0	6.74101	2.56118	49.3677	20.8294	2.75359	8.76076	41.5181	26.9527	0	0	1	0	0	0	0	0	0	0	0	0	0	0	0	0	0	0	0	0	0	0	0	0	0	0	0	0	0	0	0	0	0	0	0
39	1984	57.3678	10.554	63.301	1.23402	0	6.78177	2.60013	47.771	21.6747	2.78368	8.84774	42.7493	27.0414	0	0	0	1	0	0	0	0	0	0	0	0	0	0	0	0	0	0	0	0	0	0	0	0	0	0	0	0	0	0	0	0	0	0	0
39	1985	52.657	10.6165	64.876	0.984566	0	6.84473	2.63967	45.8899	21.68	2.83022	8.91254	43.4545	27.1322	0	0	0	0	1	0	0	0	0	0	0	0	0	0	0	0	0	0	0	0	0	0	0	0	0	0	0	0	0	0	0	0	0	0	0
39	1986	60.107	10.2642	66.679	0.994724	0	6.97558	2.67982	44.335	23.0136	2.83828	9.00897	45.226	27.2188	0	0	0	0	0	1	0	0	0	0	0	0	0	0	0	0	0	0	0	0	0	0	0	0	0	0	0	0	0	0	0	0	0	0	0
39	1987	63.0002	9.9849	68.563	0.985133	0	7.1238	2.72058	42.2997	23.9021	2.89423	9.11661	45.7717	27.3104	0	0	0	0	0	0	1	0	0	0	0	0	0	0	0	0	0	0	0	0	0	0	0	0	0	0	0	0	0	0	0	0	0	0	0
39	1988	58.7036	9.91509	70.389	0.979189	0	7.27787	2.76196	40.0837	23.5008	2.98681	9.2193	44.5068	27.4118	0	0	0	0	0	0	0	1	0	0	0	0	0	0	0	0	0	0	0	0	0	0	0	0	0	0	0	0	0	0	0	0	0	0	0
39	1989	52.9137	10.7557	72.148	0.989093	0	7.42124	2.80396	38.1426	21.9447	3.0845	9.27734	43.1326	27.5169	0	0	0	0	0	0	0	0	1	0	0	0	0	0	0	0	0	0	0	0	0	0	0	0	0	0	0	0	0	0	0	0	0	0	0
39	1990	50.7503	10.9736	73.844	0.98513	0	7.54804	2.84661	36.691	21.5094	3.22175	9.36108	43.0161	27.6278	0	0	0	0	0	0	0	0	0	1	0	0	0	0	0	0	0	0	0	0	0	0	0	0	0	0	0	0	0	0	0	0	0	0	0
39	1991	49.8251	10.7528	74.972	0.989786	0	7.71458	2.87941	35.1082	20.9135	3.41023	9.44971	43.0493	27.7552	0	0	0	0	0	0	0	0	0	0	1	0	0	0	0	0	0	0	0	0	0	0	0	0	0	0	0	0	0	0	0	0	0	0	0
39	1992	48.7594	11.0606	75.82	1.03916	0	7.86912	2.91259	34.2501	19.5741	3.5456	9.49924	43.1301	27.8832	0	0	0	0	0	0	0	0	0	0	0	1	0	0	0	0	0	0	0	0	0	0	0	0	0	0	0	0	0	0	0	0	0	0	0
39	1993	46.9187	10.749	76.645	1.01582	0	8.02701	2.94615	33.7966	19.1224	3.61476	9.55531	44.0586	27.9941	0	0	0	0	0	0	0	0	0	0	0	0	1	0	0	0	0	0	0	0	0	0	0	0	0	0	0	0	0	0	0	0	0	0	0
39	1994	48.666	10.2755	77.452	1.00616	0	8.20723	2.9801	33.2645	18.7429	3.6798	9.63331	43.9346	28.0994	0	0	0	0	0	0	0	0	0	0	0	0	0	1	0	0	0	0	0	0	0	0	0	0	0	0	0	0	0	0	0	0	0	0	0
39	1995	52.464	10.0394	78.239	1.0062	0	8.42063	3.01444	32.4386	18.2774	3.75882	9.71465	43.5873	28.208	0	0	0	0	0	0	0	0	0	0	0	0	0	0	1	0	0	0	0	0	0	0	0	0	0	0	0	0	0	0	0	0	0	0	0
39	1996	52.654	10.3898	78.662	0.952779	0	8.6742	3.04918	32.0943	17.2603	3.85948	9.77832	42.708	28.3181	0	0	0	0	0	0	0	0	0	0	0	0	0	0	0	1	0	0	0	0	0	0	0	0	0	0	0	0	0	0	0	0	0	0	0
39	1997	57.523	10.2103	78.905	0.937714	1	8.94861	3.08431	31.231	17.4045	3.95171	9.82648	45.1497	28.4229	0	0	0	0	0	0	0	0	0	0	0	0	0	0	0	0	1	0	0	0	0	0	0	0	0	0	0	0	0	0	0	0	0	0	0
39	1998	68.4975	11.403	79.145	0.721865	1	9.24892	3.11985	30.1256	16.0548	3.97026	9.76299	48.1285	28.5112	0	0	0	0	0	0	0	0	0	0	0	0	0	0	0	0	0	1	0	0	0	0	0	0	0	0	0	0	0	0	0	0	0	0	0
39	1999	59.7628	11.0764	79.384	0.710795	0	9.58243	3.1558	29.1816	17.2801	3.87546	9.86302	48.9194	28.5611	0	0	0	0	0	0	0	0	0	0	0	0	0	0	0	0	0	0	1	0	0	0	0	0	0	0	0	0	0	0	0	0	0	0	0
39	2000	66.0952	10.9	79.621	0.836181	0	9.9533	3.19217	28.5525	17.9988	3.82981	9.94014	49.3248	28.6141	0	0	0	0	0	0	0	0	0	0	0	0	0	0	0	0	0	0	0	1	0	0	0	0	0	0	0	0	0	0	0	0	0	0	0
39	2001	62.2238	11.755	79.94	0.767242	0	10.3785	3.21873	27.7875	17.5788	3.78752	9.97673	48.939	28.6741	0	0	0	0	0	0	0	0	0	0	0	0	0	0	0	0	0	0	0	0	1	0	0	0	0	0	0	0	0	0	0	0	0	0	0
39	2002	58.353	11.7416	80.299	0.577957	0	10.8439	3.24551	27.3295	18.0603	3.73871	10.0426	49.4327	28.7288	0	0	0	0	0	0	0	0	0	0	0	0	0	0	0	0	0	0	0	0	0	1	0	0	0	0	0	0	0	0	0	0	0	0	0
39	2003	61.1746	12.152	80.652	0.518321	0	11.3307	3.27251	27.0266	17.3603	3.72559	10.0664	48.7962	28.7843	0	0	0	0	0	0	0	0	0	0	0	0	0	0	0	0	0	0	0	0	0	0	1	0	0	0	0	0	0	0	0	0	0	0	0
39	2004	70.0157	12.3873	81.002	0.396331	0	11.8076	3.29974	26.6311	17.3357	3.6852	10.1102	49.0378	28.8385	0	0	0	0	0	0	0	0	0	0	0	0	0	0	0	0	0	0	0	0	0	0	0	1	0	0	0	0	0	0	0	0	0	0	0
39	2005	68.3248	12.8623	81.345	0.211998	0	12.2573	3.3272	26.0372	16.816	3.65257	10.1466	48.1644	28.8895	0	0	0	0	0	0	0	0	0	0	0	0	0	0	0	0	0	0	0	0	0	0	0	0	1	0	0	0	0	0	0	0	0	0	0
39	2006	70.6519	13.3706	81.528	0.5252	0	12.7298	3.35488	25.3017	16.7049	3.6359	10.1918	47.6914	28.9367	0	0	0	0	0	0	0	0	0	0	0	0	0	0	0	0	0	0	0	0	0	0	0	0	0	1	0	0	0	0	0	0	0	0	0
39	2007	73.8745	13.4429	81.631	0.505234	0	13.1775	3.38279	24.5107	16.9652	3.63876	10.24	48.0603	28.9821	0	0	0	0	0	0	0	0	0	0	0	0	0	0	0	0	0	0	0	0	0	0	0	0	0	0	1	0	0	0	0	0	0	0	0
39	2008	95.5164	14.0486	81.733	0.759317	0	13.6204	3.41094	23.6582	16.7575	3.651	10.2603	48.3033	29.0274	0	0	0	0	0	0	0	0	0	0	0	0	0	0	0	0	0	0	0	0	0	0	0	0	0	0	0	1	0	0	0	0	0	0	0
39	2009	86.1336	14.6606	81.835	0.514683	0	14.0898	3.43932	22.8021	16.4135	3.65579	10.2622	48.867	29.0668	0	0	0	0	0	0	0	0	0	0	0	0	0	0	0	0	0	0	0	0	0	0	0	0	0	0	0	0	1	0	0	0	0	0	0
39	2010	91.3996	14.2048	81.936	0.498225	0	14.6073	3.46793	21.9952	17.4032	3.5748	10.3201	50.413	29.1023	0	0	0	0	0	0	0	0	0	0	0	0	0	0	0	0	0	0	0	0	0	0	0	0	0	0	0	0	0	1	0	0	0	0	0
39	2011	105.566	14.3727	81.923	0.768972	0	15.1486	3.49846	21.309	17.1217	3.58036	10.3486	49.6259	29.139	0	0	0	0	0	0	0	0	0	0	0	0	0	0	0	0	0	0	0	0	0	0	0	0	0	0	0	0	0	0	1	0	0	0	0
39	2012	105.458	14.6859	81.851	0.525714	0	15.7166	3.52958	20.6101	16.7738	3.60247	10.366	49.1474	29.1725	0	0	0	0	0	0	0	0	0	0	0	0	0	0	0	0	0	0	0	0	0	0	0	0	0	0	0	0	0	0	0	1	0	0	0
39	2013	97.9521	14.9765	81.779	0.455219	0	16.2978	3.5613	19.9338	16.6596	3.62415	10.39	48.8583	29.202	0	0	0	0	0	0	0	0	0	0	0	0	0	0	0	0	0	0	0	0	0	0	0	0	0	0	0	0	0	0	0	0	1	0	0
39	2014	90.6144	15.2252	81.707	0.62815	0	16.8944	3.59363	19.3201	16.4887	3.64858	10.4166	48.1821	29.2313	0	0	0	0	0	0	0	0	0	0	0	0	0	0	0	0	0	0	0	0	0	0	0	0	0	0	0	0	0	0	0	0	0	1	0
39	2015	79.1325	15.0835	81.634	0.527289	0	17.5294	3.6266	18.7867	16.3483	3.69772	10.4388	47.8461	29.2603	0	0	0	0	0	0	0	0	0	0	0	0	0	0	0	0	0	0	0	0	0	0	0	0	0	0	0	0	0	0	0	0	0	0	1
39	2016	73.6038	15.24	81.562	0.396852	0	18.2302	3.66022	18.4488	16.3769	3.7483	10.4637	48.0009	29.2907	0	0	0	0	0	0	0	0	0	0	0	0	0	0	0	0	0	0	0	0	0	0	0	0	0	0	0	0	0	0	0	0	0	0	0
39	2017	77.1209	15.419	81.503	0.280968	0	18.9959	3.6945	18.1364	16.4386	3.79372	10.4911	48.2751	29.3228	0	0	0	0	0	0	0	0	0	0	0	0	0	0	0	0	0	0	0	0	0	0	0	0	0	0	0	0	0	0	0	0	0	0	0
40	1981	100.854	22.1627	55.634	1.17104	0	18.294	2.60145	51.6158	12.4083	4.40102	9.68372	44.4412	26.0143	1	0	0	0	0	0	0	0	0	0	0	0	0	0	0	0	0	0	0	0	0	0	0	0	0	0	0	0	0	0	0	0	0	0	0
40	1982	93.8573	22.0236	55.794	0.945415	0	18.2943	2.61533	51.5108	11.9954	4.43176	9.69685	44.4412	26.0707	0	1	0	0	0	0	0	0	0	0	0	0	0	0	0	0	0	0	0	0	0	0	0	0	0	0	0	0	0	0	0	0	0	0	0
40	1983	97.6196	21.5329	55.955	0.708939	0	18.2458	2.62928	51.4032	11.4156	4.3816	9.68731	44.4412	26.1178	0	0	1	0	0	0	0	0	0	0	0	0	0	0	0	0	0	0	0	0	0	0	0	0	0	0	0	0	0	0	0	0	0	0	0
40	1984	108.176	20.8178	56.115	0.619707	0	18.177	2.6433	51.066	11.5141	4.29815	9.72374	44.4412	26.1518	0	0	0	1	0	0	0	0	0	0	0	0	0	0	0	0	0	0	0	0	0	0	0	0	0	0	0	0	0	0	0	0	0	0	0
40	1985	107.632	20.6658	56.275	0.160073	0	18.1002	2.6574	50.39	11.5315	4.22492	9.75253	44.4412	26.1807	0	0	0	0	1	0	0	0	0	0	0	0	0	0	0	0	0	0	0	0	0	0	0	0	0	0	0	0	0	0	0	0	0	0	0
40	1986	97.0093	20.9011	56.427	0.045438	0	18.1945	2.67157	49.7907	11.2498	4.11287	9.74778	44.4412	26.2011	0	0	0	0	0	1	0	0	0	0	0	0	0	0	0	0	0	0	0	0	0	0	0	0	0	0	0	0	0	0	0	0	0	0	0
40	1987	100.624	19.7215	56.553	0.0103676	0	18.2733	2.68582	48.858	11.5794	4.0244	9.79325	44.4412	26.2178	0	0	0	0	0	0	1	0	0	0	0	0	0	0	0	0	0	0	0	0	0	0	0	0	0	0	0	0	0	0	0	0	0	0	0
40	1988	105.093	17.9754	56.678	-0.427686	0	18.3149	2.70015	47.6517	12.0093	4.00787	9.84839	44.4412	26.2323	0	0	0	0	0	0	0	1	0	0	0	0	0	0	0	0	0	0	0	0	0	0	0	0	0	0	0	0	0	0	0	0	0	0	0
40	1989	112.331	16.6933	56.804	-0.396251	0	18.2898	2.71455	46.3494	12.5016	4.08372	9.90886	44.4412	26.2486	0	0	0	0	0	0	0	0	1	0	0	0	0	0	0	0	0	0	0	0	0	0	0	0	0	0	0	0	0	0	0	0	0	0	0
40	1990	104.904	17.179	56.929	0.084413	0	18.1868	2.72903	45.0712	13.2728	4.18023	9.98929	44.4412	26.27	0	0	0	0	0	0	0	0	0	1	0	0	0	0	0	0	0	0	0	0	0	0	0	0	0	0	0	0	0	0	0	0	0	0	0
40	1991	106.313	18.1726	57.073	0.574928	0	17.9586	2.7415	43.3617	13.1444	4.27421	10.0026	44.4412	26.2988	0	0	0	0	0	0	0	0	0	0	1	0	0	0	0	0	0	0	0	0	0	0	0	0	0	0	0	0	0	0	0	0	0	0	0
40	1992	109.414	18.5691	57.293	0.682257	0	17.6735	2.75403	41.8418	13.3074	4.31551	10.0287	44.4412	26.3194	0	0	0	0	0	0	0	0	0	0	0	1	0	0	0	0	0	0	0	0	0	0	0	0	0	0	0	0	0	0	0	0	0	0	0
40	1993	116.463	18.3633	57.512	0.49984	0	17.3578	2.76662	40.4186	13.4146	4.35914	10.0503	44.4412	26.3379	0	0	0	0	0	0	0	0	0	0	0	0	1	0	0	0	0	0	0	0	0	0	0	0	0	0	0	0	0	0	0	0	0	0	0
40	1994	126.338	18.1843	57.731	0.394188	0	17.0442	2.77926	38.9881	14.0013	4.34991	10.1023	44.4412	26.3511	0	0	0	0	0	0	0	0	0	0	0	0	0	1	0	0	0	0	0	0	0	0	0	0	0	0	0	0	0	0	0	0	0	0	0
40	1995	135.94	17.2367	57.949	0.512695	0	16.7537	2.79196	37.5418	15.0522	4.36003	10.1892	44.4412	26.3707	0	0	0	0	0	0	0	0	0	0	0	0	0	0	1	0	0	0	0	0	0	0	0	0	0	0	0	0	0	0	0	0	0	0	0
40	1996	138.704	16.5883	58.173	0.791271	0	16.4258	2.80472	36.1187	15.6962	4.40183	10.255	44.315	26.3997	0	0	0	0	0	0	0	0	0	0	0	0	0	0	0	1	0	0	0	0	0	0	0	0	0	0	0	0	0	0	0	0	0	0	0
40	1997	142.322	16.0997	58.419	1.00281	0	16.1215	2.81754	34.7468	17.74	4.4641	10.3481	46.9281	26.4377	0	0	0	0	0	0	0	0	0	0	0	0	0	0	0	0	1	0	0	0	0	0	0	0	0	0	0	0	0	0	0	0	0	0	0
40	1998	157.978	15.4972	58.664	1.04308	0	15.8536	2.83042	33.4783	19.243	4.55243	10.4206	49.1804	26.4862	0	0	0	0	0	0	0	0	0	0	0	0	0	0	0	0	0	1	0	0	0	0	0	0	0	0	0	0	0	0	0	0	0	0	0
40	1999	160.144	14.9442	58.91	1.1273	0	15.6349	2.84335	32.4028	20.5962	4.65172	10.5093	50.376	26.5422	0	0	0	0	0	0	0	0	0	0	0	0	0	0	0	0	0	0	1	0	0	0	0	0	0	0	0	0	0	0	0	0	0	0	0
40	2000	175.14	14.6851	59.155	1.33304	0	15.4731	2.85635	31.559	21.7162	4.7279	10.5865	51.7231	26.6062	0	0	0	0	0	0	0	0	0	0	0	0	0	0	0	0	0	0	0	1	0	0	0	0	0	0	0	0	0	0	0	0	0	0	0
40	2001	175.028	15.3615	59.399	1.59215	0	15.3255	2.87343	30.7154	21.7211	4.73163	10.6227	52.2953	26.6691	0	0	0	0	0	0	0	0	0	0	0	0	0	0	0	0	0	0	0	0	1	0	0	0	0	0	0	0	0	0	0	0	0	0	0
40	2002	163.766	15.7893	59.649	1.68515	0	15.228	2.89062	30.058	22.7034	4.61801	10.6637	54.8036	26.7296	0	0	0	0	0	0	0	0	0	0	0	0	0	0	0	0	0	0	0	0	0	1	0	0	0	0	0	0	0	0	0	0	0	0	0
40	2003	146.552	16.0375	59.925	1.62895	0	15.1758	2.90791	29.5885	21.6772	4.51025	10.6767	53.9239	26.789	0	0	0	0	0	0	0	0	0	0	0	0	0	0	0	0	0	0	0	0	0	0	1	0	0	0	0	0	0	0	0	0	0	0	0
40	2004	146.697	16.1409	60.202	1.82831	0	15.1592	2.9253	29.2926	21.3303	4.52554	10.7227	52.8887	26.85	0	0	0	0	0	0	0	0	0	0	0	0	0	0	0	0	0	0	0	0	0	0	0	1	0	0	0	0	0	0	0	0	0	0	0
40	2005	148.28	16.0314	60.477	2.1787	0	15.1734	2.9428	29.153	20.5977	4.60192	10.7562	51.509	26.9138	0	0	0	0	0	0	0	0	0	0	0	0	0	0	0	0	0	0	0	0	0	0	0	0	1	0	0	0	0	0	0	0	0	0	0
40	2006	149.959	16.226	60.738	2.69601	0	15.3041	2.9604	29.2932	19.8702	4.75022	10.7785	51.0534	26.9901	0	0	0	0	0	0	0	0	0	0	0	0	0	0	0	0	0	0	0	0	0	0	0	0	0	1	0	0	0	0	0	0	0	0	0
40	2007	153.294	16.8734	60.94	2.89096	0	15.445	2.97811	29.5368	19.0938	4.86673	10.8009	50.2201	27.0648	0	0	0	0	0	0	0	0	0	0	0	0	0	0	0	0	0	0	0	0	0	0	0	0	0	0	1	0	0	0	0	0	0	0	0
40	2008	159.625	18.7913	61.141	2.03871	1	15.6157	2.99592	29.8563	16.0126	4.78369	10.7354	46.9567	27.1285	0	0	0	0	0	0	0	0	0	0	0	0	0	0	0	0	0	0	0	0	0	0	0	0	0	0	0	1	0	0	0	0	0	0	0
40	2009	172.999	20.1367	61.342	1.01566	1	15.8435	3.01384	30.187	14.6999	4.5402	10.6734	47.36	27.1708	0	0	0	0	0	0	0	0	0	0	0	0	0	0	0	0	0	0	0	0	0	0	0	0	0	0	0	0	1	0	0	0	0	0	0
40	2010	189.422	18.7884	61.542	0.544884	1	16.1425	3.03186	30.4758	15.7688	4.436	10.6866	50.9577	27.1924	0	0	0	0	0	0	0	0	0	0	0	0	0	0	0	0	0	0	0	0	0	0	0	0	0	0	0	0	0	1	0	0	0	0	0
40	2011	188.756	18.3377	61.742	0.436072	1	16.7345	3.04856	31.182	16.9705	4.30909	10.7183	53.2768	27.1996	0	0	0	0	0	0	0	0	0	0	0	0	0	0	0	0	0	0	0	0	0	0	0	0	0	0	0	0	0	0	1	0	0	0	0
40	2012	191.537	17.6794	61.942	0.423744	1	17.3911	3.06535	31.8204	17.1551	4.28655	10.716	54.137	27.2067	0	0	0	0	0	0	0	0	0	0	0	0	0	0	0	0	0	0	0	0	0	0	0	0	0	0	0	0	0	0	0	1	0	0	0
40	2013	188.522	16.9471	62.141	0.526556	0	18.0987	3.08224	32.4001	17.3506	4.37365	10.724	54.9428	27.2234	0	0	0	0	0	0	0	0	0	0	0	0	0	0	0	0	0	0	0	0	0	0	0	0	0	0	0	0	0	0	0	0	1	0	0
40	2014	201.99	16.0487	62.34	0.731001	0	18.8326	3.09922	32.9522	19.3595	4.4358	10.8006	57.0225	27.2349	0	0	0	0	0	0	0	0	0	0	0	0	0	0	0	0	0	0	0	0	0	0	0	0	0	0	0	0	0	0	0	0	0	1	0
40	2015	215.137	12.2501	62.538	0.944845	0	19.5773	3.11629	33.4771	27.8286	4.5266	11.0144	67.1207	27.2583	0	0	0	0	0	0	0	0	0	0	0	0	0	0	0	0	0	0	0	0	0	0	0	0	0	0	0	0	0	0	0	0	0	0	1
40	2016	226.041	12.3142	62.737	1.12883	0	20.1969	3.13345	33.4198	26.9916	4.82439	11.051	66.0176	27.3201	0	0	0	0	0	0	0	0	0	0	0	0	0	0	0	0	0	0	0	0	0	0	0	0	0	0	0	0	0	0	0	0	0	0	0
40	2017	219.998	11.9834	62.947	1.08868	0	20.8147	3.15071	33.2921	26.3371	5.43089	11.1097	67.2597	27.4329	0	0	0	0	0	0	0	0	0	0	0	0	0	0	0	0	0	0	0	0	0	0	0	0	0	0	0	0	0	0	0	0	0	0	0
41	1981	113.573	14.6119	60.809	0.548242	0	14.4373	2.13939	38.151	7.4396	3.59866	9.06501	50.079	24.415	1	0	0	0	0	0	0	0	0	0	0	0	0	0	0	0	0	0	0	0	0	0	0	0	0	0	0	0	0	0	0	0	0	0	0
41	1982	115.162	14.8405	62.964	0.36629	0	14.6243	2.15729	38.1388	7.62151	3.60023	9.12236	50.079	24.4519	0	1	0	0	0	0	0	0	0	0	0	0	0	0	0	0	0	0	0	0	0	0	0	0	0	0	0	0	0	0	0	0	0	0	0
41	1983	114.384	15.1227	63.822	0.342768	0	14.8008	2.17535	38.1264	7.73987	3.60125	9.17076	50.079	24.4883	0	0	1	0	0	0	0	0	0	0	0	0	0	0	0	0	0	0	0	0	0	0	0	0	0	0	0	0	0	0	0	0	0	0	0
41	1984	121.759	14.1095	64.252	0.522637	0	14.9584	2.19356	38.1575	8.16387	3.59765	9.25009	50.079	24.5195	0	0	0	1	0	0	0	0	0	0	0	0	0	0	0	0	0	0	0	0	0	0	0	0	0	0	0	0	0	0	0	0	0	0	0
41	1985	107.57	14.0669	64.678	0.852154	0	15.0909	2.21192	38.2247	8.17368	3.6058	9.28743	50.079	24.5642	0	0	0	0	1	0	0	0	0	0	0	0	0	0	0	0	0	0	0	0	0	0	0	0	0	0	0	0	0	0	0	0	0	0	0
41	1986	93.4599	14.1108	65.102	1.22245	0	15.1158	2.23043	38.5376	8.20638	3.60362	9.31259	50.079	24.5976	0	0	0	0	0	1	0	0	0	0	0	0	0	0	0	0	0	0	0	0	0	0	0	0	0	0	0	0	0	0	0	0	0	0	0
41	1987	97.5565	16.6105	65.524	1.53738	0	15.133	2.2491	38.6668	8.57181	3.59399	9.36542	50.079	24.6222	0	0	0	0	0	0	1	0	0	0	0	0	0	0	0	0	0	0	0	0	0	0	0	0	0	0	0	0	0	0	0	0	0	0	0
41	1988	101.583	16.6592	65.945	1.79448	0	15.1753	2.26792	38.833	9.04241	3.58607	9.42687	50.079	24.6482	0	0	0	0	0	0	0	1	0	0	0	0	0	0	0	0	0	0	0	0	0	0	0	0	0	0	0	0	0	0	0	0	0	0	0
41	1989	111.334	15.9821	66.361	1.95943	0	15.2471	2.28691	39.1223	9.47211	3.58331	9.48505	50.079	24.6795	0	0	0	0	0	0	0	0	1	0	0	0	0	0	0	0	0	0	0	0	0	0	0	0	0	0	0	0	0	0	0	0	0	0	0
41	1990	108.608	17.3377	66.776	2.05165	0	15.3346	2.30605	39.4564	9.7665	3.59167	9.53915	50.079	24.7235	0	0	0	0	0	0	0	0	0	1	0	0	0	0	0	0	0	0	0	0	0	0	0	0	0	0	0	0	0	0	0	0	0	0	0
41	1991	104.18	18.4581	67.188	2.13063	0	15.3379	2.32938	39.1728	9.47483	3.59332	9.52457	50.079	24.7606	0	0	0	0	0	0	0	0	0	0	1	0	0	0	0	0	0	0	0	0	0	0	0	0	0	0	0	0	0	0	0	0	0	0	0
41	1992	110.097	19.037	67.598	2.20841	0	15.3372	2.35294	38.8358	10.0351	3.59101	9.59261	50.079	24.7933	0	0	0	0	0	0	0	0	0	0	0	1	0	0	0	0	0	0	0	0	0	0	0	0	0	0	0	0	0	0	0	0	0	0	0
41	1993	95.4164	16.8718	67.792	2.23987	0	15.3543	2.37675	38.4476	9.67419	3.59822	9.57718	50.079	24.8368	0	0	0	0	0	0	0	0	0	0	0	0	1	0	0	0	0	0	0	0	0	0	0	0	0	0	0	0	0	0	0	0	0	0	0
41	1994	95.7762	16.6571	67.915	2.21816	0	15.3928	2.40079	37.9291	9.95162	3.5913	9.61117	50.079	24.8648	0	0	0	0	0	0	0	0	0	0	0	0	0	1	0	0	0	0	0	0	0	0	0	0	0	0	0	0	0	0	0	0	0	0	0
41	1995	134.391	12.4155	68.038	2.15938	0	15.4468	2.42508	37.2459	10.707	3.5792	9.6842	50.079	24.8862	0	0	0	0	0	0	0	0	0	0	0	0	0	0	1	0	0	0	0	0	0	0	0	0	0	0	0	0	0	0	0	0	0	0	0
41	1996	140.849	13.1499	68.161	2.08707	0	15.3996	2.44962	36.878	10.4842	3.56471	9.67573	49.3606	24.9052	0	0	0	0	0	0	0	0	0	0	0	0	0	0	0	1	0	0	0	0	0	0	0	0	0	0	0	0	0	0	0	0	0	0	0
41	1997	139.763	14.7896	68.283	2.01377	0	15.3346	2.4744	36.142	10.5152	3.49362	9.68165	48.9227	24.9194	0	0	0	0	0	0	0	0	0	0	0	0	0	0	0	0	1	0	0	0	0	0	0	0	0	0	0	0	0	0	0	0	0	0	0
41	1998	134.91	16.0644	68.405	1.94596	0	15.2707	2.49943	35.2093	11.436	3.44886	9.72152	50.9343	24.9351	0	0	0	0	0	0	0	0	0	0	0	0	0	0	0	0	0	1	0	0	0	0	0	0	0	0	0	0	0	0	0	0	0	0	0
41	1999	131.209	16.0601	68.527	1.89067	0	15.2186	2.52472	34.2278	12.048	3.46617	9.75138	51.286	24.9386	0	0	0	0	0	0	0	0	0	0	0	0	0	0	0	0	0	0	1	0	0	0	0	0	0	0	0	0	0	0	0	0	0	0	0
41	2000	137.495	15.0864	68.648	1.84499	0	15.1825	2.55026	33.2484	12.6184	3.49544	9.79087	51.2823	24.9502	0	0	0	0	0	0	0	0	0	0	0	0	0	0	0	0	0	0	0	1	0	0	0	0	0	0	0	0	0	0	0	0	0	0	0
41	2001	131.849	15.936	68.769	1.7847	0	15.1784	2.56984	32.4559	13.0733	3.4933	9.81178	51.6059	24.9598	0	0	0	0	0	0	0	0	0	0	0	0	0	0	0	0	0	0	0	0	1	0	0	0	0	0	0	0	0	0	0	0	0	0	0
41	2002	123.641	16.6094	68.694	1.72291	0	15.2046	2.58636	31.6121	12.9047	3.48576	9.83111	49.5332	24.9684	0	0	0	0	0	0	0	0	0	0	0	0	0	0	0	0	0	0	0	0	0	1	0	0	0	0	0	0	0	0	0	0	0	0	0
41	2003	114.005	17.9116	68.553	1.68477	0	15.2818	2.60298	30.7355	12.5128	3.48133	9.84016	47.5042	24.9833	0	0	0	0	0	0	0	0	0	0	0	0	0	0	0	0	0	0	0	0	0	0	1	0	0	0	0	0	0	0	0	0	0	0	0
41	2004	113.904	16.5771	68.41	1.6812	0	15.4048	2.61971	29.8191	13.0209	3.43943	9.87238	47.7677	24.998	0	0	0	0	0	0	0	0	0	0	0	0	0	0	0	0	0	0	0	0	0	0	0	1	0	0	0	0	0	0	0	0	0	0	0
41	2005	111.917	16.5136	68.268	1.69321	0	15.5491	2.63655	28.8826	12.7324	3.39253	9.90284	45.3294	25.0155	0	0	0	0	0	0	0	0	0	0	0	0	0	0	0	0	0	0	0	0	0	0	0	0	1	0	0	0	0	0	0	0	0	0	0
41	2006	109.806	16.8987	68.125	1.72156	0	15.6472	2.65349	28.1513	12.9644	3.41357	9.93168	44.9878	25.0359	0	0	0	0	0	0	0	0	0	0	0	0	0	0	0	0	0	0	0	0	0	0	0	0	0	1	0	0	0	0	0	0	0	0	0
41	2007	111.275	16.4445	67.982	1.72637	0	15.7284	2.67055	27.3899	12.9484	3.49938	9.96415	44.2416	25.0701	0	0	0	0	0	0	0	0	0	0	0	0	0	0	0	0	0	0	0	0	0	0	0	0	0	0	1	0	0	0	0	0	0	0	0
41	2008	112.926	17.0519	67.839	1.66416	0	15.8211	2.68771	26.6396	12.7488	3.61515	9.98333	43.6209	25.1073	0	0	0	0	0	0	0	0	0	0	0	0	0	0	0	0	0	0	0	0	0	0	0	0	0	0	0	1	0	0	0	0	0	0	0
41	2009	102.791	18.7765	67.695	1.51587	0	15.9532	2.70498	25.9112	10.9598	3.746	9.94781	39.8663	25.1482	0	0	0	0	0	0	0	0	0	0	0	0	0	0	0	0	0	0	0	0	0	0	0	0	0	0	0	0	1	0	0	0	0	0	0
41	2010	109.101	18.5199	67.551	1.31445	0	16.1388	2.72237	25.2122	10.9979	3.7154	9.94793	40.4085	25.1715	0	0	0	0	0	0	0	0	0	0	0	0	0	0	0	0	0	0	0	0	0	0	0	0	0	0	0	0	0	1	0	0	0	0	0
41	2011	110.817	19.088	67.406	1.09242	1	16.4987	2.74202	24.9098	10.8268	3.66843	9.94103	40.3646	25.1901	0	0	0	0	0	0	0	0	0	0	0	0	0	0	0	0	0	0	0	0	0	0	0	0	0	0	0	0	0	0	1	0	0	0	0
41	2012	112.538	18.8141	67.261	0.90386	1	16.8969	2.76181	24.618	10.3784	3.58529	9.90279	40.1374	25.1976	0	0	0	0	0	0	0	0	0	0	0	0	0	0	0	0	0	0	0	0	0	0	0	0	0	0	0	0	0	0	0	1	0	0	0
41	2013	121.14	18.4524	67.137	0.774057	1	17.3349	2.78174	24.3781	10.4693	3.52693	9.83531	42.6554	25.1899	0	0	0	0	0	0	0	0	0	0	0	0	0	0	0	0	0	0	0	0	0	0	0	0	0	0	0	0	0	0	0	0	1	0	0
41	2014	131.116	16.787	67.031	0.733317	1	17.7967	2.80182	24.1948	10.7048	3.49621	9.81477	43.4509	25.173	0	0	0	0	0	0	0	0	0	0	0	0	0	0	0	0	0	0	0	0	0	0	0	0	0	0	0	0	0	0	0	0	0	1	0
41	2015	137.587	16.3538	66.946	0.752186	1	18.262	2.82204	24.0433	11.5072	3.44471	9.82668	44.6437	25.1472	0	0	0	0	0	0	0	0	0	0	0	0	0	0	0	0	0	0	0	0	0	0	0	0	0	0	0	0	0	0	0	0	0	0	1
41	2016	139.383	15.2467	66.881	0.789478	0	18.7474	2.8424	24.1028	12.5919	3.40775	9.86579	45.7019	25.1275	0	0	0	0	0	0	0	0	0	0	0	0	0	0	0	0	0	0	0	0	0	0	0	0	0	0	0	0	0	0	0	0	0	0	0
41	2017	147.378	14.9081	66.836	0.807965	0	19.234	2.86292	24.1392	12.9444	3.42652	9.89915	45.0726	25.1275	0	0	0	0	0	0	0	0	0	0	0	0	0	0	0	0	0	0	0	0	0	0	0	0	0	0	0	0	0	0	0	0	0	0	0
42	1981	83.4772	38.2523	88.94	1.99139	0	14.9394	2.93775	56.6689	14.6372	3.49551	9.65944	41.7054	25.8972	1	0	0	0	0	0	0	0	0	0	0	0	0	0	0	0	0	0	0	0	0	0	0	0	0	0	0	0	0	0	0	0	0	0	0
42	1982	72.8783	34.3134	89.287	1.87811	0	14.9147	2.957	56.714	14.7784	3.47479	9.66127	41.7054	25.9082	0	1	0	0	0	0	0	0	0	0	0	0	0	0	0	0	0	0	0	0	0	0	0	0	0	0	0	0	0	0	0	0	0	0	0
42	1983	66.8772	31.5671	89.608	1.81913	1	14.8314	2.97638	56.6936	14.9897	3.46185	9.67611	41.7054	25.9271	0	0	1	0	0	0	0	0	0	0	0	0	0	0	0	0	0	0	0	0	0	0	0	0	0	0	0	0	0	0	0	0	0	0	0
42	1984	73.9587	34.3808	89.719	1.30689	1	14.7562	2.99588	56.5127	14.7629	3.45453	9.67234	41.7054	25.9516	0	0	0	1	0	0	0	0	0	0	0	0	0	0	0	0	0	0	0	0	0	0	0	0	0	0	0	0	0	0	0	0	0	0	0
42	1985	79.6499	32.3743	89.828	1.76363	1	14.7245	3.0155	56.1483	15.0944	3.41889	9.69427	41.7054	25.969	0	0	0	0	1	0	0	0	0	0	0	0	0	0	0	0	0	0	0	0	0	0	0	0	0	0	0	0	0	0	0	0	0	0	0
42	1986	69.8002	27.3624	89.936	1.54715	1	14.746	3.04105	55.4814	15.6046	3.40824	9.71985	41.7054	25.9768	0	0	0	0	0	1	0	0	0	0	0	0	0	0	0	0	0	0	0	0	0	0	0	0	0	0	0	0	0	0	0	0	0	0	0
42	1987	72.652	29.931	90.044	1.61517	0	14.7945	3.06681	54.7611	16.5345	3.38027	9.77266	41.7054	25.9879	0	0	0	0	0	0	1	0	0	0	0	0	0	0	0	0	0	0	0	0	0	0	0	0	0	0	0	0	0	0	0	0	0	0	0
42	1988	63.4185	28.1977	90.15	1.65706	0	14.8535	3.09279	53.9727	16.7863	3.39221	9.78478	41.7054	26.0015	0	0	0	0	0	0	0	1	0	0	0	0	0	0	0	0	0	0	0	0	0	0	0	0	0	0	0	0	0	0	0	0	0	0	0
42	1989	66.2151	26.6985	90.255	1.69647	0	14.8989	3.11899	53.1241	16.6585	3.37898	9.77354	41.7054	26.0148	0	0	0	0	0	0	0	0	1	0	0	0	0	0	0	0	0	0	0	0	0	0	0	0	0	0	0	0	0	0	0	0	0	0	0
42	1990	64.1002	27.2518	90.359	3.0946	0	14.9214	3.14541	52.2488	17.6847	3.35657	9.8132	41.7054	26.0256	0	0	0	0	0	0	0	0	0	1	0	0	0	0	0	0	0	0	0	0	0	0	0	0	0	0	0	0	0	0	0	0	0	0	0
42	1991	58.63	26.5725	90.463	6.01701	0	15.0675	3.16145	51.3162	18.5708	3.34528	9.82745	41.7054	26.0512	0	0	0	0	0	0	0	0	0	0	1	0	0	0	0	0	0	0	0	0	0	0	0	0	0	0	0	0	0	0	0	0	0	0	0
42	1992	57.7867	25.2495	90.565	3.45547	0	15.2385	3.17757	50.2683	18.9499	3.37119	9.86762	41.7054	26.1057	0	0	0	0	0	0	0	0	0	0	0	1	0	0	0	0	0	0	0	0	0	0	0	0	0	0	0	0	0	0	0	0	0	0	0
42	1993	63.1537	25.3068	90.666	2.65809	0	15.4373	3.19378	49.1907	18.6755	3.393	9.88138	41.7054	26.1606	0	0	0	0	0	0	0	0	0	0	0	0	1	0	0	0	0	0	0	0	0	0	0	0	0	0	0	0	0	0	0	0	0	0	0
42	1994	62.9167	25.079	90.767	2.58926	0	15.6742	3.21006	48.2022	18.9781	3.41933	9.92714	41.7054	26.2162	0	0	0	0	0	0	0	0	0	0	0	0	0	1	0	0	0	0	0	0	0	0	0	0	0	0	0	0	0	0	0	0	0	0	0
42	1995	62.7145	26.3963	90.866	2.66829	0	15.958	3.22643	47.3561	19.4751	3.48851	9.98409	41.7054	26.274	0	0	0	0	0	0	0	0	0	0	0	0	0	0	1	0	0	0	0	0	0	0	0	0	0	0	0	0	0	0	0	0	0	0	0
42	1996	61.2649	26.84	90.943	2.61651	0	15.9785	3.24388	46.749	19.1643	3.57815	10.0072	41.7054	26.3394	0	0	0	0	0	0	0	0	0	0	0	0	0	0	0	1	0	0	0	0	0	0	0	0	0	0	0	0	0	0	0	0	0	0	0
42	1997	60.4761	26.4525	91.009	2.49839	0	16.017	3.26142	46.3036	18.6556	3.65998	10.0221	41.7054	26.4062	0	0	0	0	0	0	0	0	0	0	0	0	0	0	0	0	1	0	0	0	0	0	0	0	0	0	0	0	0	0	0	0	0	0	0
42	1998	59.7778	25.954	91.074	2.28688	0	16.0697	3.27905	45.9793	18.3156	3.74096	10.0402	41.7054	26.4655	0	0	0	0	0	0	0	0	0	0	0	0	0	0	0	0	0	1	0	0	0	0	0	0	0	0	0	0	0	0	0	0	0	0	0
42	1999	67.8277	25.4883	91.139	2.54643	0	16.1314	3.29679	45.6845	18.045	3.78527	10.0495	41.7054	26.5152	0	0	0	0	0	0	0	0	0	0	0	0	0	0	0	0	0	0	1	0	0	0	0	0	0	0	0	0	0	0	0	0	0	0	0
42	2000	71.2321	24.2644	91.203	2.64233	0	16.2043	3.31461	45.3671	18.6828	3.87913	10.1081	41.7054	26.5654	0	0	0	0	0	0	0	0	0	0	0	0	0	0	0	0	0	0	0	1	0	0	0	0	0	0	0	0	0	0	0	0	0	0	0
42	2001	64.9934	25.4697	91.267	2.35712	0	16.1934	3.32587	45.294	17.1838	3.98015	10.086	40.1215	26.6118	0	0	0	0	0	0	0	0	0	0	0	0	0	0	0	0	0	0	0	0	1	0	0	0	0	0	0	0	0	0	0	0	0	0	0
42	2002	68.6853	26.8132	91.33	2.01406	0	16.1822	3.33717	45.1379	17.0634	4.04183	10.0642	41.4841	26.6506	0	0	0	0	0	0	0	0	0	0	0	0	0	0	0	0	0	0	0	0	0	1	0	0	0	0	0	0	0	0	0	0	0	0	0
42	2003	70.0192	26.0101	91.393	1.80552	0	16.171	3.34851	44.9585	17.3631	4.06149	10.0572	42.8649	26.6769	0	0	0	0	0	0	0	0	0	0	0	0	0	0	0	0	0	0	0	0	0	0	1	0	0	0	0	0	0	0	0	0	0	0	0
42	2004	78.1619	24.6369	91.456	1.76762	0	16.1542	3.35989	44.844	18.3089	4.05373	10.088	43.8902	26.6961	0	0	0	0	0	0	0	0	0	0	0	0	0	0	0	0	0	0	0	0	0	0	0	1	0	0	0	0	0	0	0	0	0	0	0
42	2005	81.6599	24.1961	91.518	1.7629	0	16.1343	3.3713	44.8286	18.536	4.11115	10.111	43.5065	26.7156	0	0	0	0	0	0	0	0	0	0	0	0	0	0	0	0	0	0	0	0	0	0	0	0	1	0	0	0	0	0	0	0	0	0	0
42	2006	81.4321	23.8811	91.58	1.76781	0	16.1586	3.40424	44.4307	18.9711	4.19721	10.1494	43.0501	26.738	0	0	0	0	0	0	0	0	0	0	0	0	0	0	0	0	0	0	0	0	0	0	0	0	0	1	0	0	0	0	0	0	0	0	0
42	2007	81.8521	22.9574	91.641	1.7761	0	16.1875	3.4375	44.1775	19.5628	4.29205	10.1901	42.9665	26.7638	0	0	0	0	0	0	0	0	0	0	0	0	0	0	0	0	0	0	0	0	0	0	0	0	0	0	1	0	0	0	0	0	0	0	0
42	2008	77.5867	22.9191	91.702	1.77658	0	16.2643	3.47109	44.0182	19.3857	4.41457	10.2036	42.4512	26.792	0	0	0	0	0	0	0	0	0	0	0	0	0	0	0	0	0	0	0	0	0	0	0	0	0	0	0	1	0	0	0	0	0	0	0
42	2009	63.8998	22.8149	91.763	2.39021	0	16.4483	3.505	43.8873	20.2036	4.51294	10.1929	44.85	26.8189	0	0	0	0	0	0	0	0	0	0	0	0	0	0	0	0	0	0	0	0	0	0	0	0	0	0	0	0	1	0	0	0	0	0	0
42	2010	67.6263	22.6598	91.826	1.82675	0	16.7748	3.53925	43.7701	20.7681	4.5895	10.2286	44.5849	26.8393	0	0	0	0	0	0	0	0	0	0	0	0	0	0	0	0	0	0	0	0	0	0	0	0	0	0	0	0	0	1	0	0	0	0	0
42	2011	70.9406	22.4814	91.892	1.84808	0	16.977	3.57505	44.1826	21.3307	4.67758	10.2603	44.6952	26.8653	0	0	0	0	0	0	0	0	0	0	0	0	0	0	0	0	0	0	0	0	0	0	0	0	0	0	0	0	0	0	1	0	0	0	0
42	2012	72.1075	22.7797	91.96	1.84615	0	17.2638	3.61163	44.5927	21.1851	4.80967	10.2638	45.0055	26.901	0	0	0	0	0	0	0	0	0	0	0	0	0	0	0	0	0	0	0	0	0	0	0	0	0	0	0	0	0	0	0	1	0	0	0
42	2013	65.7086	22.7448	92.031	1.86605	0	17.6211	3.64901	44.9959	21.7454	4.91551	10.2871	45.979	26.9382	0	0	0	0	0	0	0	0	0	0	0	0	0	0	0	0	0	0	0	0	0	0	0	0	0	0	0	0	0	0	0	0	1	0	0
42	2014	62.921	22.6651	92.104	1.91954	0	18.0181	3.68723	45.385	21.9365	4.98138	10.3062	46.176	26.9721	0	0	0	0	0	0	0	0	0	0	0	0	0	0	0	0	0	0	0	0	0	0	0	0	0	0	0	0	0	0	0	0	0	1	0
42	2015	59.8097	22.4329	92.179	1.98129	0	18.4301	3.72629	45.7394	21.8172	5.05308	10.3119	46.315	27.006	0	0	0	0	0	0	0	0	0	0	0	0	0	0	0	0	0	0	0	0	0	0	0	0	0	0	0	0	0	0	0	0	0	0	1
42	2016	58.2733	22.3167	92.256	1.96035	0	18.928	3.76623	46.0856	21.8633	5.12226	10.3316	46.1343	27.0393	0	0	0	0	0	0	0	0	0	0	0	0	0	0	0	0	0	0	0	0	0	0	0	0	0	0	0	0	0	0	0	0	0	0	0
42	2017	56.391	22.5291	92.336	1.93873	0	19.4355	3.80707	46.3197	21.3683	5.21039	10.3462	45.3151	27.0783	0	0	0	0	0	0	0	0	0	0	0	0	0	0	0	0	0	0	0	0	0	0	0	0	0	0	0	0	0	0	0	0	0	0	0
43	1981	41.7594	12.9831	81.778	1.41443	1	8.05666	2.41291	53.294	41.5041	4.59982	8.97752	52.2324	25.4724	1	0	0	0	0	0	0	0	0	0	0	0	0	0	0	0	0	0	0	0	0	0	0	0	0	0	0	0	0	0	0	0	0	0	0
43	1982	39.8652	15.7789	82.226	1.38815	1	8.14231	2.44043	52.2286	34.2392	4.61804	8.81759	52.2324	25.5188	0	1	0	0	0	0	0	0	0	0	0	0	0	0	0	0	0	0	0	0	0	0	0	0	0	0	0	0	0	0	0	0	0	0	0
43	1983	44.82	14.3498	82.359	1.38722	1	8.22741	2.46827	51.2118	33.0406	4.58994	8.7753	52.2324	25.526	0	0	1	0	0	0	0	0	0	0	0	0	0	0	0	0	0	0	0	0	0	0	0	0	0	0	0	0	0	0	0	0	0	0	0
43	1984	47.2618	13.4712	82.492	1.41897	1	8.32008	2.49643	50.3155	35.0599	4.55225	8.8183	52.2324	25.5238	0	0	0	1	0	0	0	0	0	0	0	0	0	0	0	0	0	0	0	0	0	0	0	0	0	0	0	0	0	0	0	0	0	0	0
43	1985	50.5838	12.2277	82.624	1.47197	1	8.42609	2.5249	49.5755	35.5162	4.52673	8.82307	52.2324	25.5304	0	0	0	0	1	0	0	0	0	0	0	0	0	0	0	0	0	0	0	0	0	0	0	0	0	0	0	0	0	0	0	0	0	0	0
43	1986	52.0537	12.5809	82.755	1.52686	0	8.56145	2.55371	48.8379	37.0805	4.49051	8.86225	52.2324	25.5418	0	0	0	0	0	1	0	0	0	0	0	0	0	0	0	0	0	0	0	0	0	0	0	0	0	0	0	0	0	0	0	0	0	0	0
43	1987	54.193	10.882	82.885	1.57126	0	8.69994	2.57535	48.2867	39.0659	4.38329	8.9104	52.2324	25.5535	0	0	0	0	0	0	1	0	0	0	0	0	0	0	0	0	0	0	0	0	0	0	0	0	0	0	0	0	0	0	0	0	0	0	0
43	1988	58.4545	10.3643	83.014	1.60677	0	8.85463	2.59509	47.8627	40.9337	4.42209	8.9649	52.2324	25.5773	0	0	0	0	0	0	0	1	0	0	0	0	0	0	0	0	0	0	0	0	0	0	0	0	0	0	0	0	0	0	0	0	0	0	0
43	1989	62.9729	10.0873	83.143	1.62936	0	9.04277	2.61498	47.4802	43.838	4.43763	9.04899	52.2324	25.6092	0	0	0	0	0	0	0	0	1	0	0	0	0	0	0	0	0	0	0	0	0	0	0	0	0	0	0	0	0	0	0	0	0	0	0
43	1990	61.7457	9.75471	83.271	1.63951	0	9.2724	2.63503	47.0978	43.1393	4.60657	9.06891	52.2324	25.6615	0	0	0	0	0	0	0	0	0	1	0	0	0	0	0	0	0	0	0	0	0	0	0	0	0	0	0	0	0	0	0	0	0	0	0
43	1991	58.0943	9.66571	83.398	1.64842	0	9.53563	2.64981	46.8475	44.3489	4.79696	9.1291	52.2324	25.7106	0	0	0	0	0	0	0	0	0	0	1	0	0	0	0	0	0	0	0	0	0	0	0	0	0	0	0	0	0	0	0	0	0	0	0
43	1992	56.2541	9.67389	83.564	1.65031	0	9.82823	2.66468	46.5301	47.6715	4.88377	9.22841	52.2324	25.7541	0	0	0	0	0	0	0	0	0	0	0	1	0	0	0	0	0	0	0	0	0	0	0	0	0	0	0	0	0	0	0	0	0	0	0
43	1993	53.6091	10.0335	83.896	1.62751	0	10.1326	2.67963	46.1651	48.0048	5.01584	9.27966	52.2324	25.8147	0	0	0	0	0	0	0	0	0	0	0	0	1	0	0	0	0	0	0	0	0	0	0	0	0	0	0	0	0	0	0	0	0	0	0
43	1994	53.215	9.9487	84.223	1.57522	0	10.4231	2.69466	45.7685	47.2156	5.16641	9.31942	52.2324	25.8868	0	0	0	0	0	0	0	0	0	0	0	0	0	1	0	0	0	0	0	0	0	0	0	0	0	0	0	0	0	0	0	0	0	0	0
43	1995	54.9672	9.8291	84.545	1.50298	0	10.6863	2.70978	45.3269	48.6974	5.26968	9.40539	52.2324	25.9569	0	0	0	0	0	0	0	0	0	0	0	0	0	0	1	0	0	0	0	0	0	0	0	0	0	0	0	0	0	0	0	0	0	0	0
43	1996	54.768	10.9917	84.861	1.42575	0	10.9448	2.72498	44.8604	47.9251	5.46955	9.46265	52.2324	26.0444	0	0	0	0	0	0	0	0	0	0	0	0	0	0	0	1	0	0	0	0	0	0	0	0	0	0	0	0	0	0	0	0	0	0	0
43	1997	54.9466	11.1208	85.172	1.35396	0	11.1767	2.74027	44.2817	46.3856	5.58468	9.51308	51.7158	26.1311	0	0	0	0	0	0	0	0	0	0	0	0	0	0	0	0	1	0	0	0	0	0	0	0	0	0	0	0	0	0	0	0	0	0	0
43	1998	54.3212	11.3906	85.477	1.2869	0	11.3874	2.75564	43.6079	42.0945	5.708	9.53201	49.6448	26.2191	0	0	0	0	0	0	0	0	0	0	0	0	0	0	0	0	0	1	0	0	0	0	0	0	0	0	0	0	0	0	0	0	0	0	0
43	1999	55.3473	12.1848	85.778	1.22804	0	11.5828	2.7711	42.8569	37.6381	5.75387	9.51209	48.3712	26.2973	0	0	0	0	0	0	0	0	0	0	0	0	0	0	0	0	0	0	1	0	0	0	0	0	0	0	0	0	0	0	0	0	0	0	0
43	2000	59.3158	12.0826	86.073	1.17721	0	11.7673	2.78665	42.0371	38.9437	5.6403	9.54423	50.1482	26.3432	0	0	0	0	0	0	0	0	0	0	0	0	0	0	0	0	0	0	0	1	0	0	0	0	0	0	0	0	0	0	0	0	0	0	0
43	2001	63.1431	12.1216	86.363	1.12619	0	11.9459	2.80529	41.0065	38.6181	5.62927	9.56618	50.5421	26.3926	0	0	0	0	0	0	0	0	0	0	0	0	0	0	0	0	0	0	0	0	1	0	0	0	0	0	0	0	0	0	0	0	0	0	0
43	2002	63.3937	12.2197	86.606	1.07881	0	12.1104	2.82406	40.0038	37.6911	5.65756	9.577	50.6592	26.4409	0	0	0	0	0	0	0	0	0	0	0	0	0	0	0	0	0	0	0	0	0	1	0	0	0	0	0	0	0	0	0	0	0	0	0
43	2003	66.3163	11.7197	86.665	1.04804	0	12.2696	2.84295	38.9921	36.7667	5.6768	9.60355	49.7809	26.4852	0	0	0	0	0	0	0	0	0	0	0	0	0	0	0	0	0	0	0	0	0	0	1	0	0	0	0	0	0	0	0	0	0	0	0
43	2004	69.7337	10.9617	86.725	1.03764	0	12.4326	2.86197	37.9426	41.0137	5.7473	9.66098	54.3192	26.531	0	0	0	0	0	0	0	0	0	0	0	0	0	0	0	0	0	0	0	0	0	0	0	1	0	0	0	0	0	0	0	0	0	0	0
43	2005	71.6168	10.5766	86.783	1.04201	0	12.6066	2.88111	36.8674	43.3066	5.85212	9.71049	56.8856	26.5827	0	0	0	0	0	0	0	0	0	0	0	0	0	0	0	0	0	0	0	0	0	0	0	0	1	0	0	0	0	0	0	0	0	0	0
43	2006	73.0987	9.92531	86.842	1.05593	0	12.7828	2.90038	35.8497	46.4386	6.04901	9.76119	61.5136	26.6523	0	0	0	0	0	0	0	0	0	0	0	0	0	0	0	0	0	0	0	0	0	0	0	0	0	1	0	0	0	0	0	0	0	0	0
43	2007	76.4074	10.2527	86.9	1.06854	0	12.9686	2.91978	34.842	45.5847	6.18172	9.79839	61.5868	26.72	0	0	0	0	0	0	0	0	0	0	0	0	0	0	0	0	0	0	0	0	0	0	0	0	0	0	1	0	0	0	0	0	0	0	0
43	2008	80.7898	11.0714	86.959	1.07144	0	13.1711	2.93932	33.8739	40.6104	6.23504	9.82237	56.9071	26.7912	0	0	0	0	0	0	0	0	0	0	0	0	0	0	0	0	0	0	0	0	0	0	0	0	0	0	0	1	0	0	0	0	0	0	0
43	2009	66.3372	12.4169	87.017	1.05928	0	13.3979	2.95898	32.9887	36.2036	6.40336	9.79601	56.0386	26.8749	0	0	0	0	0	0	0	0	0	0	0	0	0	0	0	0	0	0	0	0	0	0	0	0	0	0	0	0	1	0	0	0	0	0	0
43	2010	69.0637	12.1087	87.074	1.03893	0	13.656	2.97877	32.2097	36.2765	6.30988	9.84242	56.0386	26.9297	0	0	0	0	0	0	0	0	0	0	0	0	0	0	0	0	0	0	0	0	0	0	0	0	0	0	0	0	0	1	0	0	0	0	0
43	2011	72.2057	11.9135	87.132	0.997439	0	13.925	2.99688	31.6262	36.167	6.33289	9.89176	56.0386	26.992	0	0	0	0	0	0	0	0	0	0	0	0	0	0	0	0	0	0	0	0	0	0	0	0	0	0	0	0	0	0	1	0	0	0	0
43	2012	68.2718	11.9249	87.189	0.963057	0	14.2187	3.0151	31.09	35.417	6.41999	9.93395	56.0386	27.0648	0	0	0	0	0	0	0	0	0	0	0	0	0	0	0	0	0	0	0	0	0	0	0	0	0	0	0	0	0	0	0	1	0	0	0
43	2013	64.9735	12.3008	87.246	0.978852	0	14.5511	3.03343	30.6211	34.127	6.56319	9.96381	56.0386	27.1415	0	0	0	0	0	0	0	0	0	0	0	0	0	0	0	0	0	0	0	0	0	0	0	0	0	0	0	0	0	0	0	0	1	0	0
43	2014	65.2726	12.701	87.303	1.06115	0	14.9393	3.05187	30.2209	32.3685	6.71436	9.97071	56.0386	27.212	0	0	0	0	0	0	0	0	0	0	0	0	0	0	0	0	0	0	0	0	0	0	0	0	0	0	0	0	0	0	0	0	0	1	0
43	2015	58.9723	12.9939	87.36	1.17776	0	15.3936	3.07042	29.8781	31.336	6.78814	9.98173	56.0386	27.2672	0	0	0	0	0	0	0	0	0	0	0	0	0	0	0	0	0	0	0	0	0	0	0	0	0	0	0	0	0	0	0	0	0	0	1
43	2016	55.688	13.7798	87.422	1.3252	0	15.8065	3.08909	29.4954	30.241	6.74667	9.98105	56.0386	27.3153	0	0	0	0	0	0	0	0	0	0	0	0	0	0	0	0	0	0	0	0	0	0	0	0	0	0	0	0	0	0	0	0	0	0	0
43	2017	55.6557	14.1099	87.49	1.42518	0	16.2711	3.10787	29.1117	29.4376	6.72602	9.98159	56.0386	27.357	0	0	0	0	0	0	0	0	0	0	0	0	0	0	0	0	0	0	0	0	0	0	0	0	0	0	0	0	0	0	0	0	0	0	0
44	1981	99.9118	13.9289	42.134	1.48197	0	6.08712	1.78311	56.9825	21.315	1.6621	8.49304	49.3891	23.1291	1	0	0	0	0	0	0	0	0	0	0	0	0	0	0	0	0	0	0	0	0	0	0	0	0	0	0	0	0	0	0	0	0	0	0
44	1982	97.1258	13.8507	41.917	1.22243	0	6.17188	1.81005	55.2863	21.729	1.6127	8.53433	49.3891	23.1634	0	1	0	0	0	0	0	0	0	0	0	0	0	0	0	0	0	0	0	0	0	0	0	0	0	0	0	0	0	0	0	0	0	0	0
44	1983	93.6457	13.3668	41.701	0.919668	0	6.24646	1.8374	53.5468	21.3406	1.57075	8.52896	49.3891	23.1853	0	0	1	0	0	0	0	0	0	0	0	0	0	0	0	0	0	0	0	0	0	0	0	0	0	0	0	0	0	0	0	0	0	0	0
44	1984	100.689	12.7786	42.012	1.04574	0	6.32573	1.86516	51.7896	21.8653	1.53952	8.56515	49.3891	23.2076	0	0	0	1	0	0	0	0	0	0	0	0	0	0	0	0	0	0	0	0	0	0	0	0	0	0	0	0	0	0	0	0	0	0	0
44	1985	108.948	11.5236	42.325	0.817321	0	6.41982	1.89334	50.0774	22.8022	1.5205	8.62348	49.3891	23.2322	0	0	0	0	1	0	0	0	0	0	0	0	0	0	0	0	0	0	0	0	0	0	0	0	0	0	0	0	0	0	0	0	0	0	0
44	1986	114.345	10.4975	42.639	0.764516	0	6.56236	1.92195	48.6641	24.3072	1.5105	8.7088	49.3891	23.2612	0	0	0	0	0	1	0	0	0	0	0	0	0	0	0	0	0	0	0	0	0	0	0	0	0	0	0	0	0	0	0	0	0	0	0
44	1987	127.075	11.7042	42.953	0.748099	0	6.71313	1.95099	47.214	25.7262	1.49356	8.79811	49.3891	23.3013	0	0	0	0	0	0	1	0	0	0	0	0	0	0	0	0	0	0	0	0	0	0	0	0	0	0	0	0	0	0	0	0	0	0	0
44	1988	134.411	12.7044	43.269	0.688401	0	6.86198	1.98046	45.8208	25.9907	1.47645	8.85677	49.3891	23.3566	0	0	0	0	0	0	0	1	0	0	0	0	0	0	0	0	0	0	0	0	0	0	0	0	0	0	0	0	0	0	0	0	0	0	0
44	1989	135.734	12.2558	43.584	0.765915	0	6.99383	2.01039	44.6286	24.9466	1.42816	8.8937	49.3891	23.4422	0	0	0	0	0	0	0	0	1	0	0	0	0	0	0	0	0	0	0	0	0	0	0	0	0	0	0	0	0	0	0	0	0	0	0
44	1990	137.112	13.5573	43.9	0.712313	0	7.1028	2.04076	43.7158	24.9783	1.42008	8.95564	49.3891	23.51	0	0	0	0	0	0	0	0	0	1	0	0	0	0	0	0	0	0	0	0	0	0	0	0	0	0	0	0	0	0	0	0	0	0	0
44	1991	128.354	13.6157	43.777	1.07946	0	7.24994	2.06384	42.7038	23.4227	1.42749	8.98529	48.3409	23.5933	0	0	0	0	0	0	0	0	0	0	1	0	0	0	0	0	0	0	0	0	0	0	0	0	0	0	0	0	0	0	0	0	0	0	0
44	1992	121.852	13.312	43.653	1.31574	0	7.37532	2.08718	42.1273	22.6807	1.43134	9.03236	47.2928	23.6638	0	0	0	0	0	0	0	0	0	0	0	1	0	0	0	0	0	0	0	0	0	0	0	0	0	0	0	0	0	0	0	0	0	0	0
44	1993	122.524	14.0183	43.53	1.18554	0	7.48984	2.11078	41.8028	21.7564	1.44225	9.06961	46.2447	23.7321	0	0	0	0	0	0	0	0	0	0	0	0	1	0	0	0	0	0	0	0	0	0	0	0	0	0	0	0	0	0	0	0	0	0	0
44	1994	122.183	14.6103	43.407	1.40006	0	7.60483	2.13465	41.4258	20.7523	1.45804	9.09712	45.1965	23.7979	0	0	0	0	0	0	0	0	0	0	0	0	0	1	0	0	0	0	0	0	0	0	0	0	0	0	0	0	0	0	0	0	0	0	0
44	1995	119.739	14.1748	43.284	0.859933	0	7.72691	2.15879	40.8289	20.0977	1.44752	9.13174	45.0123	23.8691	0	0	0	0	0	0	0	0	0	0	0	0	0	0	1	0	0	0	0	0	0	0	0	0	0	0	0	0	0	0	0	0	0	0	0
44	1996	127.858	14.3475	43.161	1.02276	0	8.01859	2.1832	40.6798	20.3966	1.41944	9.17159	45.6164	23.9178	0	0	0	0	0	0	0	0	0	0	0	0	0	0	0	1	0	0	0	0	0	0	0	0	0	0	0	0	0	0	0	0	0	0	0
44	1997	127.805	14.0802	43.038	1.2521	0	8.30035	2.20789	40.0146	21.1263	1.40529	9.21553	47.1843	23.9729	0	0	0	0	0	0	0	0	0	0	0	0	0	0	0	0	1	0	0	0	0	0	0	0	0	0	0	0	0	0	0	0	0	0	0
44	1998	132.199	13.7476	42.916	1.05142	0	8.55967	2.23286	39.1117	21.8187	1.38043	9.26397	48.7425	24.0321	0	0	0	0	0	0	0	0	0	0	0	0	0	0	0	0	0	1	0	0	0	0	0	0	0	0	0	0	0	0	0	0	0	0	0
44	1999	130.691	14.2304	42.793	1.27125	0	8.79668	2.25811	38.3342	22.4158	1.38507	9.27702	51.2948	24.0818	0	0	0	0	0	0	0	0	0	0	0	0	0	0	0	0	0	0	1	0	0	0	0	0	0	0	0	0	0	0	0	0	0	0	0
44	2000	122.313	14.2518	42.67	0.982676	0	9.01754	2.28365	37.8198	22.9145	1.4051	9.34603	51.7009	24.1466	0	0	0	0	0	0	0	0	0	0	0	0	0	0	0	0	0	0	0	1	0	0	0	0	0	0	0	0	0	0	0	0	0	0	0
44	2001	129.779	13.9259	42.559	0.790048	0	9.14484	2.30223	37.1295	22.867	1.45121	9.37106	52.51	24.1971	0	0	0	0	0	0	0	0	0	0	0	0	0	0	0	0	0	0	0	0	1	0	0	0	0	0	0	0	0	0	0	0	0	0	0
44	2002	119.822	14.1601	42.447	0.69424	0	9.27763	2.32097	36.8926	22.4813	1.47723	9.38095	53.3493	24.2468	0	0	0	0	0	0	0	0	0	0	0	0	0	0	0	0	0	0	0	0	0	1	0	0	0	0	0	0	0	0	0	0	0	0	0
44	2003	110.119	14.0795	42.335	0.723662	0	9.40532	2.33986	36.8515	23.0248	1.49716	9.43046	54.0043	24.2919	0	0	0	0	0	0	0	0	0	0	0	0	0	0	0	0	0	0	0	0	0	0	1	0	0	0	0	0	0	0	0	0	0	0	0
44	2004	108.469	14.2021	42.223	0.627104	0	9.51121	2.35891	36.6129	23.0287	1.47967	9.46658	54.5402	24.344	0	0	0	0	0	0	0	0	0	0	0	0	0	0	0	0	0	0	0	0	0	0	0	1	0	0	0	0	0	0	0	0	0	0	0
44	2005	123.246	14.5227	42.112	0.5921	0	9.59232	2.37811	36.0004	22.7773	1.50913	9.47829	55.6043	24.3919	0	0	0	0	0	0	0	0	0	0	0	0	0	0	0	0	0	0	0	0	0	0	0	0	1	0	0	0	0	0	0	0	0	0	0
44	2006	127.063	14.1239	42	0.466404	0	9.78506	2.39747	35.3839	23.4321	1.53849	9.52113	56.8372	24.433	0	0	0	0	0	0	0	0	0	0	0	0	0	0	0	0	0	0	0	0	0	0	0	0	0	1	0	0	0	0	0	0	0	0	0
44	2007	120.876	12.4356	41.889	0.455526	0	9.96801	2.41698	34.3701	23.7973	1.56021	9.57227	57.4737	24.4843	0	0	0	0	0	0	0	0	0	0	0	0	0	0	0	0	0	0	0	0	0	0	0	0	0	0	1	0	0	0	0	0	0	0	0
44	2008	115.489	12.4646	41.777	0.361631	0	10.1738	2.43666	33.1589	23.7907	1.64189	9.62112	57.4082	24.5359	0	0	0	0	0	0	0	0	0	0	0	0	0	0	0	0	0	0	0	0	0	0	0	0	0	0	0	1	0	0	0	0	0	0	0
44	2009	104.43	13.9223	41.666	0.265538	0	10.4493	2.45649	32.0487	23.4093	1.74771	9.65108	57.3437	24.5836	0	0	0	0	0	0	0	0	0	0	0	0	0	0	0	0	0	0	0	0	0	0	0	0	0	0	0	0	1	0	0	0	0	0	0
44	2010	113.457	13.8185	41.555	0.237887	0	10.83	2.47648	31.1594	23.2427	1.79606	9.69154	57.3864	24.6343	0	0	0	0	0	0	0	0	0	0	0	0	0	0	0	0	0	0	0	0	0	0	0	0	0	0	0	0	0	1	0	0	0	0	0
44	2011	117.539	13.4636	41.444	0.16014	0	11.3357	2.49708	30.1464	23.1212	1.84111	9.7299	57.3864	24.6795	0	0	0	0	0	0	0	0	0	0	0	0	0	0	0	0	0	0	0	0	0	0	0	0	0	0	0	0	0	0	1	0	0	0	0
44	2012	119.5	13.3577	41.332	0.277321	0	11.9284	2.51785	29.3645	22.9415	1.89185	9.7615	57.3864	24.7217	0	0	0	0	0	0	0	0	0	0	0	0	0	0	0	0	0	0	0	0	0	0	0	0	0	0	0	0	0	0	0	1	0	0	0
44	2013	109.97	14.6048	41.222	0.220399	0	12.5946	2.53879	28.746	22.8363	1.92958	9.79234	57.3864	24.7594	0	0	0	0	0	0	0	0	0	0	0	0	0	0	0	0	0	0	0	0	0	0	0	0	0	0	0	0	0	0	0	0	1	0	0
44	2014	108.139	14.8227	41.111	0.181061	0	13.3168	2.5599	28.1382	22.9522	1.96299	9.82729	57.3864	24.791	0	0	0	0	0	0	0	0	0	0	0	0	0	0	0	0	0	0	0	0	0	0	0	0	0	0	0	0	0	0	0	0	0	1	0
44	2015	105.01	14.9334	41	0.132433	0	14.0901	2.57424	27.4614	23.1896	1.97649	9.86088	57.3864	24.8157	0	0	0	0	0	0	0	0	0	0	0	0	0	0	0	0	0	0	0	0	0	0	0	0	0	0	0	0	0	0	0	0	0	0	1
44	2016	97.9856	15.4444	40.91	0.0687231	0	14.7803	2.58863	26.752	23.628	1.97557	9.89788	57.3864	24.8346	0	0	0	0	0	0	0	0	0	0	0	0	0	0	0	0	0	0	0	0	0	0	0	0	0	0	0	0	0	0	0	0	0	0	0
44	2017	97.3655	15.1612	40.841	0.0901868	0	15.4923	2.60311	25.9685	24.0597	1.98534	9.93497	57.3864	24.8545	0	0	0	0	0	0	0	0	0	0	0	0	0	0	0	0	0	0	0	0	0	0	0	0	0	0	0	0	0	0	0	0	0	0	0
45	1981	399.778	9.38851	100	4.80769	0	7.03296	1.71061	37.845	18.2794	2.20797	9.79137	58.585	25.7009	1	0	0	0	0	0	0	0	0	0	0	0	0	0	0	0	0	0	0	0	0	0	0	0	0	0	0	0	0	0	0	0	0	0	0
45	1982	372.537	10.7209	100	4.38859	0	7.14413	1.75741	36.7118	16.9178	2.24848	9.81675	54.8301	25.7814	0	1	0	0	0	0	0	0	0	0	0	0	0	0	0	0	0	0	0	0	0	0	0	0	0	0	0	0	0	0	0	0	0	0	0
45	1983	333.147	10.7123	100	1.29874	0	7.25947	1.8055	35.9926	16.2911	2.23173	9.88572	53.4061	25.8747	0	0	1	0	0	0	0	0	0	0	0	0	0	0	0	0	0	0	0	0	0	0	0	0	0	0	0	0	0	0	0	0	0	0	0
45	1984	313.124	10.6114	100	1.89022	0	7.3766	1.8549	35.3071	15.7719	2.15872	9.95116	52.2115	25.9689	0	0	0	1	0	0	0	0	0	0	0	0	0	0	0	0	0	0	0	0	0	0	0	0	0	0	0	0	0	0	0	0	0	0	0
45	1985	304.145	13.3941	100	0.136645	0	7.49473	1.90566	34.4603	13.9028	2.09876	9.9429	50.8962	26.0626	0	0	0	0	1	0	0	0	0	0	0	0	0	0	0	0	0	0	0	0	0	0	0	0	0	0	0	0	0	0	0	0	0	0	0
45	1986	294.826	12.6719	100	-0.0944906	0	7.53789	1.9331	33.5438	14.279	2.01831	9.95703	55.1649	26.1296	0	0	0	0	0	1	0	0	0	0	0	0	0	0	0	0	0	0	0	0	0	0	0	0	0	0	0	0	0	0	0	0	0	0	0
45	1987	325.038	11.5132	100	1.50383	0	7.55968	1.96094	32.3788	15.7522	1.90172	10.0442	57.5818	26.1765	0	0	0	0	0	0	1	0	0	0	0	0	0	0	0	0	0	0	0	0	0	0	0	0	0	0	0	0	0	0	0	0	0	0	0
45	1988	359.867	9.85658	100	2.53777	0	7.5794	1.98918	31.162	17.0163	1.84707	10.1242	58.4074	26.2189	0	0	0	0	0	0	0	1	0	0	0	0	0	0	0	0	0	0	0	0	0	0	0	0	0	0	0	0	0	0	0	0	0	0	0
45	1989	347.573	9.73307	100	2.93574	0	7.61573	2.01782	30.139	17.6685	1.88572	10.1918	57.4281	26.2614	0	0	0	0	0	0	0	0	1	0	0	0	0	0	0	0	0	0	0	0	0	0	0	0	0	0	0	0	0	0	0	0	0	0	0
45	1990	344.332	9.51494	100	3.88909	0	7.6758	2.04688	29.4229	18.359	1.97121	10.2486	57.0652	26.3124	0	0	0	0	0	0	0	0	0	1	0	0	0	0	0	0	0	0	0	0	0	0	0	0	0	0	0	0	0	0	0	0	0	0	0
45	1991	323.888	9.24859	100	2.84548	0	7.71076	2.11134	29.0131	18.2346	2.05687	10.2849	56.1826	26.3683	0	0	0	0	0	0	0	0	0	0	1	0	0	0	0	0	0	0	0	0	0	0	0	0	0	0	0	0	0	0	0	0	0	0	0
45	1992	311.312	8.82617	100	3.00426	0	7.75801	2.17784	28.706	18.0522	2.12214	10.3233	55.2926	26.4309	0	0	0	0	0	0	0	0	0	0	0	1	0	0	0	0	0	0	0	0	0	0	0	0	0	0	0	0	0	0	0	0	0	0	0
45	1993	313.416	9.01248	100	2.52981	0	7.81588	2.24643	28.4598	19.2074	2.21005	10.4072	56.4149	26.4982	0	0	0	0	0	0	0	0	0	0	0	0	1	0	0	0	0	0	0	0	0	0	0	0	0	0	0	0	0	0	0	0	0	0	0
45	1994	316.217	8.17055	100	3.13659	0	7.89592	2.31718	28.1712	19.7499	2.30235	10.4795	56.0691	26.5678	0	0	0	0	0	0	0	0	0	0	0	0	0	1	0	0	0	0	0	0	0	0	0	0	0	0	0	0	0	0	0	0	0	0	0
45	1995	345.459	8.25119	100	3.03781	0	8.02195	2.39015	27.7924	19.6405	2.36493	10.5171	55.9805	26.6397	0	0	0	0	0	0	0	0	0	0	0	0	0	0	1	0	0	0	0	0	0	0	0	0	0	0	0	0	0	0	0	0	0	0	0
45	1996	334.911	8.95386	100	4.06432	0	8.18009	2.46764	27.6614	19.5189	2.45914	10.5491	55.827	26.7158	0	0	0	0	0	0	0	0	0	0	0	0	0	0	0	1	0	0	0	0	0	0	0	0	0	0	0	0	0	0	0	0	0	0	0
45	1997	323.864	8.75986	100	3.35744	0	8.3079	2.54765	27.2597	19.3991	2.60344	10.5951	56.2743	26.8096	0	0	0	0	0	0	0	0	0	0	0	0	0	0	0	0	1	0	0	0	0	0	0	0	0	0	0	0	0	0	0	0	0	0	0
45	1998	312.079	9.49365	100	3.39721	0	8.38959	2.60708	26.5922	16.5084	2.69617	10.5387	53.8022	26.9035	0	0	0	0	0	0	0	0	0	0	0	0	0	0	0	0	0	1	0	0	0	0	0	0	0	0	0	0	0	0	0	0	0	0	0
45	1999	336.485	9.38678	100	0.799148	0	8.4468	2.66369	25.7868	16.4518	2.71546	10.5898	54.4205	26.9776	0	0	0	0	0	0	0	0	0	0	0	0	0	0	0	0	0	0	1	0	0	0	0	0	0	0	0	0	0	0	0	0	0	0	0
45	2000	364.365	10.5042	100	1.73204	0	8.5223	2.72152	24.9788	16.8221	2.69957	10.6578	54.2408	27.0373	0	0	0	0	0	0	0	0	0	0	0	0	0	0	0	0	0	0	0	1	0	0	0	0	0	0	0	0	0	0	0	0	0	0	0
45	2001	349.292	11.6099	100	2.69736	0	8.8251	2.70761	24.7104	14.7032	2.73884	10.6212	51.0652	27.102	0	0	0	0	0	0	0	0	0	0	0	0	0	0	0	0	0	0	0	0	1	0	0	0	0	0	0	0	0	0	0	0	0	0	0
45	2002	349.746	11.8403	100	0.91264	0	9.11095	2.69377	24.4572	15.003	2.73671	10.6533	52.6924	27.1544	0	0	0	0	0	0	0	0	0	0	0	0	0	0	0	0	0	0	0	0	0	1	0	0	0	0	0	0	0	0	0	0	0	0	0
45	2003	377.219	11.4141	100	-1.47453	0	9.32548	2.67999	24.067	15.3305	2.7348	10.7115	53.5502	27.1924	0	0	0	0	0	0	0	0	0	0	0	0	0	0	0	0	0	0	0	0	0	0	1	0	0	0	0	0	0	0	0	0	0	0	0
45	2004	401.524	10.3187	100	1.25192	0	9.44228	2.66629	23.4812	17.4693	2.71429	10.7902	57.3748	27.2219	0	0	0	0	0	0	0	0	0	0	0	0	0	0	0	0	0	0	0	0	0	0	0	1	0	0	0	0	0	0	0	0	0	0	0
45	2005	420.431	9.89714	100	2.35051	0	9.48972	2.65266	22.7883	18.28	2.74384	10.8389	57.8188	27.2565	0	0	0	0	0	0	0	0	0	0	0	0	0	0	0	0	0	0	0	0	0	0	0	0	1	0	0	0	0	0	0	0	0	0	0
45	2006	425.363	9.90694	100	3.12939	0	9.47234	2.7296	22.0179	19.3144	2.78315	10.8925	58.02	27.2899	0	0	0	0	0	0	0	0	0	0	0	0	0	0	0	0	0	0	0	0	0	0	0	0	0	1	0	0	0	0	0	0	0	0	0
45	2007	394.288	9.13613	100	4.166	0	9.37617	2.80878	21.1023	20.1501	2.87738	10.938	57.6244	27.3279	0	0	0	0	0	0	0	0	0	0	0	0	0	0	0	0	0	0	0	0	0	0	0	0	0	0	1	0	0	0	0	0	0	0	0
45	2008	437.327	10.1132	100	5.32152	0	9.23293	2.89025	20.0087	18.7369	3.02972	10.9025	55.2443	27.3761	0	0	0	0	0	0	0	0	0	0	0	0	0	0	0	0	0	0	0	0	0	0	0	0	0	0	0	1	0	0	0	0	0	0	0
45	2009	358.193	9.92997	100	3.01595	0	9.14672	2.97409	18.846	17.337	3.15641	10.8663	54.2554	27.4296	0	0	0	0	0	0	0	0	0	0	0	0	0	0	0	0	0	0	0	0	0	0	0	0	0	0	0	0	1	0	0	0	0	0	0
45	2010	369.686	9.69157	100	1.77183	0	9.21967	3.06036	17.7709	19.6138	3.22445	10.9904	56.0532	27.4807	0	0	0	0	0	0	0	0	0	0	0	0	0	0	0	0	0	0	0	0	0	0	0	0	0	0	0	0	0	1	0	0	0	0	0
45	2011	379.099	9.23684	100	2.0849	0	9.72677	3.16169	17.4982	19.7796	3.28749	11.0312	56.0532	27.5339	0	0	0	0	0	0	0	0	0	0	0	0	0	0	0	0	0	0	0	0	0	0	0	0	0	0	0	0	0	0	1	0	0	0	0
45	2012	369.213	8.85787	100	2.45339	0	10.2553	3.27118	17.229	19.5382	3.33753	11.0467	56.0532	27.5861	0	0	0	0	0	0	0	0	0	0	0	0	0	0	0	0	0	0	0	0	0	0	0	0	0	0	0	0	0	0	0	1	0	0	0
45	2013	367.042	9.74422	100	1.61931	0	10.7239	3.38966	16.8778	19.443	3.39169	11.0803	56.0532	27.6409	0	0	0	0	0	0	0	0	0	0	0	0	0	0	0	0	0	0	0	0	0	0	0	0	0	0	0	0	0	0	0	0	1	0	0
45	2014	360.467	9.63103	100	1.29844	0	11.1285	3.51807	16.4774	19.131	3.46553	11.1054	56.0532	27.6952	0	0	0	0	0	0	0	0	0	0	0	0	0	0	0	0	0	0	0	0	0	0	0	0	0	0	0	0	0	0	0	0	0	1	0
45	2015	329.471	10.1909	100	1.18638	0	11.5515	3.65747	16.1287	18.669	3.49596	11.1157	56.0532	27.7418	0	0	0	0	0	0	0	0	0	0	0	0	0	0	0	0	0	0	0	0	0	0	0	0	0	0	0	0	0	0	0	0	0	0	1
45	2016	303.95	10.2805	100	1.29744	0	12.533	3.80906	15.7671	18.3234	3.49511	11.1264	56.0532	27.7841	0	0	0	0	0	0	0	0	0	0	0	0	0	0	0	0	0	0	0	0	0	0	0	0	0	0	0	0	0	0	0	0	0	0	0
45	2017	316.013	10.2	100	0.0885955	0	13.7032	3.97421	15.8177	18.3313	3.46127	11.1611	56.0532	27.8193	0	0	0	0	0	0	0	0	0	0	0	0	0	0	0	0	0	0	0	0	0	0	0	0	0	0	0	0	0	0	0	0	0	0	0
46	1981	133.723	16.2467	50.786	2.37167	0	7.6145	2.12838	72.9612	27.9783	5.38613	9.01732	55.402	24.2221	1	0	0	0	0	0	0	0	0	0	0	0	0	0	0	0	0	0	0	0	0	0	0	0	0	0	0	0	0	0	0	0	0	0	0
46	1982	116.785	18.2512	51.126	2.33128	0	7.66114	2.15422	71.543	27.8213	5.38616	9.03182	55.402	24.2655	0	1	0	0	0	0	0	0	0	0	0	0	0	0	0	0	0	0	0	0	0	0	0	0	0	0	0	0	0	0	0	0	0	0	0
46	1983	93.135	17.7962	51.465	2.29311	0	7.70572	2.18038	70.1289	26.2573	5.31768	8.99353	55.402	24.308	0	0	1	0	0	0	0	0	0	0	0	0	0	0	0	0	0	0	0	0	0	0	0	0	0	0	0	0	0	0	0	0	0	0	0
46	1984	91.877	18.8686	51.805	2.25839	0	7.7483	2.20685	68.6917	26.3933	5.20255	8.99225	55.402	24.3241	0	0	0	1	0	0	0	0	0	0	0	0	0	0	0	0	0	0	0	0	0	0	0	0	0	0	0	0	0	0	0	0	0	0	0
46	1985	94.0596	18.662	52.143	2.22703	0	7.79033	2.23364	67.2333	27.4886	5.0706	9.01951	55.402	24.333	0	0	0	0	1	0	0	0	0	0	0	0	0	0	0	0	0	0	0	0	0	0	0	0	0	0	0	0	0	0	0	0	0	0	0
46	1986	97.3275	19.5812	52.482	2.19716	0	7.83235	2.26076	65.8243	28.5455	5.05124	9.0412	55.402	24.339	0	0	0	0	0	1	0	0	0	0	0	0	0	0	0	0	0	0	0	0	0	0	0	0	0	0	0	0	0	0	0	0	0	0	0
46	1987	98.5908	21.0116	52.82	2.16998	0	7.87119	2.2882	64.4295	28.8926	5.09856	9.04928	55.402	24.3566	0	0	0	0	0	0	1	0	0	0	0	0	0	0	0	0	0	0	0	0	0	0	0	0	0	0	0	0	0	0	0	0	0	0	0
46	1988	97.6653	19.9495	53.159	2.14597	1	7.911	2.31598	63.0587	25.3859	5.2198	8.92092	55.402	24.3791	0	0	0	0	0	0	0	1	0	0	0	0	0	0	0	0	0	0	0	0	0	0	0	0	0	0	0	0	0	0	0	0	0	0	0
46	1989	109.598	18.4191	53.497	2.12519	1	7.95516	2.3441	61.7245	26.2245	5.21244	8.91517	55.402	24.3621	0	0	0	0	0	0	0	0	1	0	0	0	0	0	0	0	0	0	0	0	0	0	0	0	0	0	0	0	0	0	0	0	0	0	0
46	1990	121.794	17.2773	53.903	2.10712	0	8.00777	2.37256	60.4362	29.1278	5.16715	8.97197	55.402	24.335	0	0	0	0	0	0	0	0	0	1	0	0	0	0	0	0	0	0	0	0	0	0	0	0	0	0	0	0	0	0	0	0	0	0	0
46	1991	140.247	16.7413	54.757	2.0894	0	8.05934	2.3948	59.2697	32.4528	5.20025	9.0411	55.402	24.3169	0	0	0	0	0	0	0	0	0	0	1	0	0	0	0	0	0	0	0	0	0	0	0	0	0	0	0	0	0	0	0	0	0	0	0
46	1992	144.879	15.1665	55.609	2.07245	0	8.11415	2.41724	58.094	34.8469	5.30779	9.0992	55.402	24.3246	0	0	0	0	0	0	0	0	0	0	0	1	0	0	0	0	0	0	0	0	0	0	0	0	0	0	0	0	0	0	0	0	0	0	0
46	1993	139.679	14.4459	56.456	2.06042	0	8.17524	2.4399	56.9497	35.7012	5.44631	9.13171	55.402	24.3535	0	0	0	0	0	0	0	0	0	0	0	0	1	0	0	0	0	0	0	0	0	0	0	0	0	0	0	0	0	0	0	0	0	0	0
46	1994	143.609	14.1206	57.301	2.05273	0	8.2445	2.46277	55.8883	34.7362	5.67486	9.13929	55.402	24.409	0	0	0	0	0	0	0	0	0	0	0	0	0	1	0	0	0	0	0	0	0	0	0	0	0	0	0	0	0	0	0	0	0	0	0
46	1995	146.905	14.4079	58.141	2.04853	0	8.3248	2.48585	54.9335	33.4485	5.95291	9.13617	55.402	24.4641	0	0	0	0	0	0	0	0	0	0	0	0	0	0	1	0	0	0	0	0	0	0	0	0	0	0	0	0	0	0	0	0	0	0	0
46	1996	156.007	14.2953	58.978	2.04572	0	8.41057	2.50915	54.0396	32.4935	6.246	9.14343	55.402	24.5208	0	0	0	0	0	0	0	0	0	0	0	0	0	0	0	1	0	0	0	0	0	0	0	0	0	0	0	0	0	0	0	0	0	0	0
46	1997	165.344	13.2571	59.807	2.03971	0	8.50198	2.53267	53.2758	33.0813	6.43633	9.18568	55.5991	24.5691	0	0	0	0	0	0	0	0	0	0	0	0	0	0	0	0	1	0	0	0	0	0	0	0	0	0	0	0	0	0	0	0	0	0	0
46	1998	151.268	13.4515	60.632	2.02576	0	8.60153	2.55641	52.5895	33.2721	6.58249	9.23629	54.772	24.6192	0	0	0	0	0	0	0	0	0	0	0	0	0	0	0	0	0	1	0	0	0	0	0	0	0	0	0	0	0	0	0	0	0	0	0
46	1999	126.686	13.8128	61.451	2.00159	0	8.71092	2.57369	51.9023	32.7153	6.59749	9.25463	54.9479	24.6776	0	0	0	0	0	0	0	0	0	0	0	0	0	0	0	0	0	0	1	0	0	0	0	0	0	0	0	0	0	0	0	0	0	0	0
46	2000	133.989	13.9871	62.198	1.97063	0	8.83202	2.58991	51.178	30.7299	6.72949	9.26178	53.5187	24.7408	0	0	0	0	0	0	0	0	0	0	0	0	0	0	0	0	0	0	0	1	0	0	0	0	0	0	0	0	0	0	0	0	0	0	0
46	2001	130.098	14.7823	62.497	1.93863	0	8.96525	2.6056	50.5948	30.2318	6.86341	9.2481	54.9775	24.7897	0	0	0	0	0	0	0	0	0	0	0	0	0	0	0	0	0	0	0	0	1	0	0	0	0	0	0	0	0	0	0	0	0	0	0
46	2002	121.852	15.7187	62.794	1.90875	0	9.10373	2.62138	49.9152	30.8988	6.75554	9.25105	56.1269	24.8106	0	0	0	0	0	0	0	0	0	0	0	0	0	0	0	0	0	0	0	0	0	1	0	0	0	0	0	0	0	0	0	0	0	0	0
46	2003	114.693	14.8147	63.091	1.88297	0	9.25029	2.63725	49.197	32.0759	6.56708	9.27342	56.7901	24.8262	0	0	0	0	0	0	0	0	0	0	0	0	0	0	0	0	0	0	0	0	0	0	1	0	0	0	0	0	0	0	0	0	0	0	0
46	2004	123.653	14.4303	63.387	1.86187	0	9.40724	2.65323	48.5236	33.6566	6.42403	9.32733	57.0438	24.855	0	0	0	0	0	0	0	0	0	0	0	0	0	0	0	0	0	0	0	0	0	0	0	1	0	0	0	0	0	0	0	0	0	0	0
46	2005	135.694	13.9447	63.682	1.84444	0	9.57734	2.6693	47.9286	35.9515	6.36596	9.37833	58.7796	24.8885	0	0	0	0	0	0	0	0	0	0	0	0	0	0	0	0	0	0	0	0	0	0	0	0	1	0	0	0	0	0	0	0	0	0	0
46	2006	137.896	13.0968	63.976	1.82838	0	9.75481	2.68546	47.3442	37.8601	6.37355	9.44188	59.1043	24.9241	0	0	0	0	0	0	0	0	0	0	0	0	0	0	0	0	0	0	0	0	0	0	0	0	0	1	0	0	0	0	0	0	0	0	0
46	2007	149.57	12.4667	64.268	1.81176	0	9.93975	2.70173	46.8522	40.6607	6.39655	9.5381	59.2659	24.9698	0	0	0	0	0	0	0	0	0	0	0	0	0	0	0	0	0	0	0	0	0	0	0	0	0	0	1	0	0	0	0	0	0	0	0
46	2008	166.699	12.0727	64.56	1.79431	0	10.1324	2.71809	46.4063	43.5238	6.44491	9.61415	62.3619	25.0467	0	0	0	0	0	0	0	0	0	0	0	0	0	0	0	0	0	0	0	0	0	0	0	0	0	0	0	1	0	0	0	0	0	0	0
46	2009	138.98	11.9483	64.851	1.77615	0	10.3337	2.73455	45.9429	41.4402	6.46624	9.60874	64.3165	25.139	0	0	0	0	0	0	0	0	0	0	0	0	0	0	0	0	0	0	0	0	0	0	0	0	0	0	0	0	1	0	0	0	0	0	0
46	2010	148.274	12.6123	65.14	1.75781	0	10.5453	2.75112	45.4395	40.7815	6.26138	9.64781	64.5722	25.2156	0	0	0	0	0	0	0	0	0	0	0	0	0	0	0	0	0	0	0	0	0	0	0	0	0	0	0	0	0	1	0	0	0	0	0
46	2011	162.488	11.8641	65.437	1.73619	0	10.7536	2.76603	45.017	43.304	5.87609	9.73763	66.7798	25.2964	0	0	0	0	0	0	0	0	0	0	0	0	0	0	0	0	0	0	0	0	0	0	0	0	0	0	0	0	0	0	1	0	0	0	0
46	2012	158.059	10.8556	65.741	1.71571	0	10.9667	2.78102	44.5506	44.056	5.27036	9.81377	67.8886	25.3889	0	0	0	0	0	0	0	0	0	0	0	0	0	0	0	0	0	0	0	0	0	0	0	0	0	0	0	0	0	0	0	1	0	0	0
46	2013	137.634	10.7127	66.052	1.70429	0	11.1909	2.79609	44.0593	43.055	4.77909	9.86348	69.3582	25.5001	0	0	0	0	0	0	0	0	0	0	0	0	0	0	0	0	0	0	0	0	0	0	0	0	0	0	0	0	0	0	0	0	1	0	0
46	2014	119.091	10.0416	66.371	1.70303	0	11.4329	2.81124	43.571	40.5945	4.27504	9.89588	70.434	25.6237	0	0	0	0	0	0	0	0	0	0	0	0	0	0	0	0	0	0	0	0	0	0	0	0	0	0	0	0	0	0	0	0	0	1	0
46	2015	99.9368	10.2853	66.696	1.70712	0	11.6984	2.82648	43.0978	37.93	4.25367	9.93306	70.094	25.7411	0	0	0	0	0	0	0	0	0	0	0	0	0	0	0	0	0	0	0	0	0	0	0	0	0	0	0	0	0	0	0	0	0	0	1
46	2016	87.4082	10.9714	67.027	1.71362	0	11.9497	2.84179	42.6807	35.6129	4.33084	9.96461	69.8933	25.8499	0	0	0	0	0	0	0	0	0	0	0	0	0	0	0	0	0	0	0	0	0	0	0	0	0	0	0	0	0	0	0	0	0	0	0
46	2017	87.6655	11.429	67.365	1.71159	0	12.216	2.85719	42.2227	33.5953	4.43681	9.99967	69.3473	25.9526	0	0	0	0	0	0	0	0	0	0	0	0	0	0	0	0	0	0	0	0	0	0	0	0	0	0	0	0	0	0	0	0	0	0	0
47	1981	29.9153	15.8729	47.888	2.57589	0	7.60086	1.99659	76.8615	17.8474	1.91357	8.94176	53.3413	25.956	1	0	0	0	0	0	0	0	0	0	0	0	0	0	0	0	0	0	0	0	0	0	0	0	0	0	0	0	0	0	0	0	0	0	0
47	1982	32.4129	17.334	48.818	2.5502	1	7.5531	2.01989	75.7085	17.6861	1.91305	8.92239	54.8268	25.9987	0	1	0	0	0	0	0	0	0	0	0	0	0	0	0	0	0	0	0	0	0	0	0	0	0	0	0	0	0	0	0	0	0	0	0
47	1983	30.876	15.3875	49.658	2.52681	1	7.49487	2.04347	74.5061	18.1231	1.91052	8.89375	58.5275	26.0362	0	0	1	0	0	0	0	0	0	0	0	0	0	0	0	0	0	0	0	0	0	0	0	0	0	0	0	0	0	0	0	0	0	0	0
47	1984	33.0583	16.1991	50.438	2.50605	1	7.43566	2.06731	73.2625	18.152	1.90154	8.8946	58.344	26.0574	0	0	0	1	0	0	0	0	0	0	0	0	0	0	0	0	0	0	0	0	0	0	0	0	0	0	0	0	0	0	0	0	0	0	0
47	1985	35.7173	14.762	51.215	2.48647	1	7.3813	2.09144	71.9953	18.7266	1.89251	8.90833	59.0613	26.077	0	0	0	0	1	0	0	0	0	0	0	0	0	0	0	0	0	0	0	0	0	0	0	0	0	0	0	0	0	0	0	0	0	0	0
47	1986	33.1106	15.6143	51.993	2.46617	1	7.37149	2.11585	70.946	17.8819	1.8854	8.91773	55.7705	26.0999	0	0	0	0	0	1	0	0	0	0	0	0	0	0	0	0	0	0	0	0	0	0	0	0	0	0	0	0	0	0	0	0	0	0	0
47	1987	37.7307	15.2809	52.769	2.44379	0	7.36001	2.14054	69.8408	17.1801	1.87896	8.8907	54.9886	26.1232	0	0	0	0	0	0	1	0	0	0	0	0	0	0	0	0	0	0	0	0	0	0	0	0	0	0	0	0	0	0	0	0	0	0	0
47	1988	42.6623	16.2754	53.546	2.41966	0	7.35088	2.16552	68.7165	18.9776	1.87221	8.92374	58.6149	26.1448	0	0	0	0	0	0	0	1	0	0	0	0	0	0	0	0	0	0	0	0	0	0	0	0	0	0	0	0	0	0	0	0	0	0	0
47	1989	45.113	13.6809	54.318	2.39324	0	7.34768	2.19079	67.6103	19.6452	1.86384	8.90981	61.0932	26.1617	0	0	0	0	0	0	0	0	1	0	0	0	0	0	0	0	0	0	0	0	0	0	0	0	0	0	0	0	0	0	0	0	0	0	0
47	1990	44.5949	12.302	55.09	2.36441	0	7.35304	2.21636	66.5366	21.1929	1.85473	8.92231	64.4643	26.1757	0	0	0	0	0	0	0	0	0	1	0	0	0	0	0	0	0	0	0	0	0	0	0	0	0	0	0	0	0	0	0	0	0	0	0
47	1991	45.1966	11.3386	55.709	2.33345	0	7.39861	2.23901	65.6218	22.1041	1.84463	8.94099	65.1562	26.1863	0	0	0	0	0	0	0	0	0	0	1	0	0	0	0	0	0	0	0	0	0	0	0	0	0	0	0	0	0	0	0	0	0	0	0
47	1992	44.8065	9.93884	56.226	2.29996	0	7.4472	2.2619	64.6955	22.0922	1.83647	8.93891	64.644	26.1999	0	0	0	0	0	0	0	0	0	0	0	1	0	0	0	0	0	0	0	0	0	0	0	0	0	0	0	0	0	0	0	0	0	0	0
47	1993	43.1712	10.6039	56.74	2.2636	0	7.4997	2.28501	63.7702	22.0537	1.82868	8.93582	64.1318	26.2132	0	0	0	0	0	0	0	0	0	0	0	0	1	0	0	0	0	0	0	0	0	0	0	0	0	0	0	0	0	0	0	0	0	0	0
47	1994	43.7777	10.9568	57.254	2.22419	0	7.55599	2.30837	62.858	22.5252	1.82099	8.95528	63.6195	26.2257	0	0	0	0	0	0	0	0	0	0	0	0	0	1	0	0	0	0	0	0	0	0	0	0	0	0	0	0	0	0	0	0	0	0	0
47	1995	45.9113	11.2137	57.766	2.18162	0	7.6166	2.33196	61.9643	22.5116	1.81482	8.95574	63.1073	26.2405	0	0	0	0	0	0	0	0	0	0	0	0	0	0	1	0	0	0	0	0	0	0	0	0	0	0	0	0	0	0	0	0	0	0	0
47	1996	44.2157	10.8754	58.277	2.1416	0	7.71832	2.35579	61.2081	22.4187	1.80827	8.95149	62.5951	26.2537	0	0	0	0	0	0	0	0	0	0	0	0	0	0	0	1	0	0	0	0	0	0	0	0	0	0	0	0	0	0	0	0	0	0	0
47	1997	45.0172	11.2693	58.785	2.09927	0	7.8198	2.37987	60.4905	22.9535	1.80088	8.97287	62.0829	26.2642	0	0	0	0	0	0	0	0	0	0	0	0	0	0	0	0	1	0	0	0	0	0	0	0	0	0	0	0	0	0	0	0	0	0	0
47	1998	43.3951	11.093	59.291	2.0456	1	7.92184	2.40419	59.7719	23.0122	1.79558	8.98455	61.1212	26.2782	0	0	0	0	0	0	0	0	0	0	0	0	0	0	0	0	0	1	0	0	0	0	0	0	0	0	0	0	0	0	0	0	0	0	0
47	1999	49.2013	11.7675	59.796	1.97783	1	8.02474	2.42877	58.9963	20.8367	1.79136	8.91622	59.0048	26.2937	0	0	0	0	0	0	0	0	0	0	0	0	0	0	0	0	0	0	1	0	0	0	0	0	0	0	0	0	0	0	0	0	0	0	0
47	2000	59.4647	9.3504	60.299	1.90274	1	8.12958	2.45359	58.1391	20.313	1.77971	8.90805	56.8885	26.2935	0	0	0	0	0	0	0	0	0	0	0	0	0	0	0	0	0	0	0	1	0	0	0	0	0	0	0	0	0	0	0	0	0	0	0
47	2001	50.7451	9.44893	60.799	1.82491	1	8.25194	2.48428	57.4377	20.2404	1.77855	8.92917	54.7721	26.2985	0	0	0	0	0	0	0	0	0	0	0	0	0	0	0	0	0	0	0	0	1	0	0	0	0	0	0	0	0	0	0	0	0	0	0
47	2002	49.3766	9.83244	61.118	1.7561	1	8.37182	2.51535	56.604	19.9652	1.76021	8.95176	52.6558	26.313	0	0	0	0	0	0	0	0	0	0	0	0	0	0	0	0	0	0	0	0	0	1	0	0	0	0	0	0	0	0	0	0	0	0	0
47	2003	47.2416	10.7139	61.316	1.70646	0	8.49484	2.54681	55.6918	19.2229	1.75577	8.96156	50.5394	26.3367	0	0	0	0	0	0	0	0	0	0	0	0	0	0	0	0	0	0	0	0	0	0	1	0	0	0	0	0	0	0	0	0	0	0	0
47	2004	50.6652	10.8844	61.514	1.68149	0	8.62801	2.57254	54.7793	19.4924	1.75827	9.02366	48.4231	26.3589	0	0	0	0	0	0	0	0	0	0	0	0	0	0	0	0	0	0	0	0	0	0	0	1	0	0	0	0	0	0	0	0	0	0	0
47	2005	56.0998	10.7178	61.711	1.67356	0	8.77553	2.59416	53.9025	19.1626	1.77353	9.05849	46.3067	26.3829	0	0	0	0	0	0	0	0	0	0	0	0	0	0	0	0	0	0	0	0	0	0	0	0	1	0	0	0	0	0	0	0	0	0	0
47	2006	59.7098	10.6019	61.907	1.67503	0	8.91269	2.61596	52.9055	18.5438	1.81454	9.08483	44.1904	26.412	0	0	0	0	0	0	0	0	0	0	0	0	0	0	0	0	0	0	0	0	0	0	0	0	0	1	0	0	0	0	0	0	0	0	0
47	2007	62.5871	10.9282	62.104	1.67287	0	9.06422	2.63795	51.989	17.5047	1.87114	9.08976	42.074	26.4423	0	0	0	0	0	0	0	0	0	0	0	0	0	0	0	0	0	0	0	0	0	0	0	0	0	0	1	0	0	0	0	0	0	0	0
47	2008	68.0569	11.8304	62.3	1.65916	0	9.22263	2.66012	51.1107	17.1504	1.85668	9.13481	39.9577	26.4727	0	0	0	0	0	0	0	0	0	0	0	0	0	0	0	0	0	0	0	0	0	0	0	0	0	0	0	1	0	0	0	0	0	0	0
47	2009	52.1048	13.7257	62.495	1.62872	0	9.37637	2.68247	50.2159	15.7006	1.84097	9.12417	37.8413	26.5123	0	0	0	0	0	0	0	0	0	0	0	0	0	0	0	0	0	0	0	0	0	0	0	0	0	0	0	0	1	0	0	0	0	0	0
47	2010	60.3032	13.1997	62.69	1.58935	0	9.52196	2.70501	49.2913	14.841	1.7329	9.14292	35.725	26.5457	0	0	0	0	0	0	0	0	0	0	0	0	0	0	0	0	0	0	0	0	0	0	0	0	0	0	0	0	0	1	0	0	0	0	0
47	2011	64.4902	12.7291	62.851	1.53872	0	9.64325	2.71134	48.4123	14.4916	1.65586	9.20327	33.6086	26.5842	0	0	0	0	0	0	0	0	0	0	0	0	0	0	0	0	0	0	0	0	0	0	0	0	0	0	0	0	0	0	1	0	0	0	0
47	2012	61.7511	13.3373	62.988	1.49895	0	9.75478	2.71768	47.5314	13.8607	1.59445	9.24317	31.8819	26.6308	0	0	0	0	0	0	0	0	0	0	0	0	0	0	0	0	0	0	0	0	0	0	0	0	0	0	0	0	0	0	0	1	0	0	0
47	2013	59.6062	14.0054	63.125	1.49689	0	9.8783	2.72403	46.6716	14.4315	1.51573	9.27648	33.3041	26.6824	0	0	0	0	0	0	0	0	0	0	0	0	0	0	0	0	0	0	0	0	0	0	0	0	0	0	0	0	0	0	0	0	1	0	0
47	2014	57.7082	14.2962	63.261	1.54374	0	10.0423	2.7304	45.8746	14.159	1.38271	9.29823	33.3041	26.7386	0	0	0	0	0	0	0	0	0	0	0	0	0	0	0	0	0	0	0	0	0	0	0	0	0	0	0	0	0	0	0	0	0	1	0
47	2015	45.2439	14.4295	63.398	1.61789	0	10.262	2.73678	45.1653	13.4394	1.29401	9.28304	33.3041	26.7918	0	0	0	0	0	0	0	0	0	0	0	0	0	0	0	0	0	0	0	0	0	0	0	0	0	0	0	0	0	0	0	0	0	0	1
47	2016	38.5213	14.6057	63.534	1.70688	0	10.4818	2.74318	44.4867	12.6762	1.25777	9.25008	33.3041	26.8344	0	0	0	0	0	0	0	0	0	0	0	0	0	0	0	0	0	0	0	0	0	0	0	0	0	0	0	0	0	0	0	0	0	0	0
47	2017	42.4217	14.5713	63.67	1.76854	0	10.7458	2.7496	43.8442	12.6415	1.21522	9.26193	33.3041	26.8666	0	0	0	0	0	0	0	0	0	0	0	0	0	0	0	0	0	0	0	0	0	0	0	0	0	0	0	0	0	0	0	0	0	0	0
48	1981	50.6152	9.16509	52.401	2.24854	0	5.54546	1.7227	77.2506	18.7404	2.3421	8.59235	35.5826	24.8301	1	0	0	0	0	0	0	0	0	0	0	0	0	0	0	0	0	0	0	0	0	0	0	0	0	0	0	0	0	0	0	0	0	0	0
48	1982	41.075	9.42739	53.05	2.1971	0	5.62228	1.74179	75.7964	18.2137	2.44321	8.58723	35.5826	24.8754	0	1	0	0	0	0	0	0	0	0	0	0	0	0	0	0	0	0	0	0	0	0	0	0	0	0	0	0	0	0	0	0	0	0	0
48	1983	41.3412	8.52764	53.323	2.15035	0	5.69958	1.76108	74.4353	18.616	2.51064	8.61097	35.5826	24.8988	0	0	1	0	0	0	0	0	0	0	0	0	0	0	0	0	0	0	0	0	0	0	0	0	0	0	0	0	0	0	0	0	0	0	0
48	1984	51.7435	7.51038	53.596	2.10843	0	5.78003	1.78059	73.1454	18.3013	2.58991	8.60234	35.5826	24.9283	0	0	0	1	0	0	0	0	0	0	0	0	0	0	0	0	0	0	0	0	0	0	0	0	0	0	0	0	0	0	0	0	0	0	0
48	1985	56.9971	7.08263	53.868	2.07049	0	5.8664	1.80032	71.9095	17.3303	2.6913	8.56018	35.5826	24.9614	0	0	0	0	1	0	0	0	0	0	0	0	0	0	0	0	0	0	0	0	0	0	0	0	0	0	0	0	0	0	0	0	0	0	0
48	1986	49.4261	7.29611	54.14	2.03255	0	5.98347	1.82315	70.7192	17.4797	2.71367	8.57447	35.5826	24.9874	0	0	0	0	0	1	0	0	0	0	0	0	0	0	0	0	0	0	0	0	0	0	0	0	0	0	0	0	0	0	0	0	0	0	0
48	1987	58.0565	4.00787	54.412	1.99559	0	6.09998	1.84626	69.578	18.7483	2.79062	8.65089	35.5826	25.0137	0	0	0	0	0	0	1	0	0	0	0	0	0	0	0	0	0	0	0	0	0	0	0	0	0	0	0	0	0	0	0	0	0	0	0
48	1988	71.3525	3.54233	54.684	1.96437	0	6.21671	1.86968	68.4933	18.3789	2.76723	8.65257	35.5826	25.0549	0	0	0	0	0	0	0	1	0	0	0	0	0	0	0	0	0	0	0	0	0	0	0	0	0	0	0	0	0	0	0	0	0	0	0
48	1989	69.4727	2.93194	54.955	1.93995	0	6.33468	1.89338	67.4843	18.3032	2.74605	8.67624	35.5826	25.1021	0	0	0	0	0	0	0	0	1	0	0	0	0	0	0	0	0	0	0	0	0	0	0	0	0	0	0	0	0	0	0	0	0	0	0
48	1990	69.1984	2.92604	55.226	1.91928	0	6.45574	1.91739	66.5548	16.5001	2.70855	8.60573	35.5826	25.1545	0	0	0	0	0	0	0	0	0	1	0	0	0	0	0	0	0	0	0	0	0	0	0	0	0	0	0	0	0	0	0	0	0	0	0
48	1991	83.0911	3.21565	55.497	1.90114	0	6.6005	1.94223	65.6045	16.1021	2.71577	8.59436	35.5826	25.1866	0	0	0	0	0	0	0	0	0	0	1	0	0	0	0	0	0	0	0	0	0	0	0	0	0	0	0	0	0	0	0	0	0	0	0
48	1992	80.4648	3.84325	55.767	1.87941	0	6.74194	1.96739	64.7585	18.3143	2.67823	8.67553	37.3789	25.2071	0	0	0	0	0	0	0	0	0	0	0	1	0	0	0	0	0	0	0	0	0	0	0	0	0	0	0	0	0	0	0	0	0	0	0
48	1993	78.0029	4.48307	56.037	1.84723	0	6.88203	1.99287	63.9735	19.3926	2.64255	8.7268	38.0971	25.2386	0	0	0	0	0	0	0	0	0	0	0	0	1	0	0	0	0	0	0	0	0	0	0	0	0	0	0	0	0	0	0	0	0	0	0
48	1994	77.1579	4.89773	56.752	1.80231	0	7.02398	2.01869	63.1878	16.3535	2.58921	8.73154	32.6418	25.2773	0	0	0	0	0	0	0	0	0	0	0	0	0	1	0	0	0	0	0	0	0	0	0	0	0	0	0	0	0	0	0	0	0	0	0
48	1995	73.898	4.83759	57.598	1.74861	0	7.16987	2.04484	62.3646	17.2621	2.55882	8.76754	34.1948	25.3232	0	0	0	0	0	0	0	0	0	0	0	0	0	0	1	0	0	0	0	0	0	0	0	0	0	0	0	0	0	0	0	0	0	0	0
48	1996	72.6425	5.18261	58.441	1.69312	0	7.33759	2.06714	61.5497	17.5017	2.53567	8.81949	33.8201	25.3673	0	0	0	0	0	0	0	0	0	0	0	0	0	0	0	1	0	0	0	0	0	0	0	0	0	0	0	0	0	0	0	0	0	0	0
48	1997	74.2332	7.07105	59.276	1.64177	0	7.50102	2.08969	60.6569	19.0145	2.51663	8.88007	35.7482	25.4168	0	0	0	0	0	0	0	0	0	0	0	0	0	0	0	0	1	0	0	0	0	0	0	0	0	0	0	0	0	0	0	0	0	0	0
48	1998	75.9113	7.32182	60.107	1.59547	0	7.66077	2.11248	59.7223	20.1687	2.57642	8.93188	37.6763	25.4782	0	0	0	0	0	0	0	0	0	0	0	0	0	0	0	0	0	1	0	0	0	0	0	0	0	0	0	0	0	0	0	0	0	0	0
48	1999	76.3028	7.88406	60.933	1.55649	0	7.81786	2.13553	58.8018	20.6875	2.75628	8.98131	39.6043	25.5677	0	0	0	0	0	0	0	0	0	0	0	0	0	0	0	0	0	0	1	0	0	0	0	0	0	0	0	0	0	0	0	0	0	0	0
48	2000	79.3004	8.72035	61.753	1.52297	0	7.97359	2.15882	57.9157	21.4244	2.80818	9.0211	41.5324	25.6352	0	0	0	0	0	0	0	0	0	0	0	0	0	0	0	0	0	0	0	1	0	0	0	0	0	0	0	0	0	0	0	0	0	0	0
48	2001	70.5106	9.53021	62.565	1.49131	0	8.14736	2.17516	56.9865	21.2021	2.96736	9.02412	43.4605	25.709	0	0	0	0	0	0	0	0	0	0	0	0	0	0	0	0	0	0	0	0	1	0	0	0	0	0	0	0	0	0	0	0	0	0	0
48	2002	68.7233	9.97161	63.371	1.45901	0	8.31727	2.19163	56.1304	22.0379	2.982	9.0658	45.3886	25.77	0	0	0	0	0	0	0	0	0	0	0	0	0	0	0	0	0	0	0	0	0	1	0	0	0	0	0	0	0	0	0	0	0	0	0
48	2003	84.4495	8.63688	64.605	1.42637	1	8.47645	2.20823	55.2925	21.5895	2.95094	9.049	47.3167	25.8296	0	0	0	0	0	0	0	0	0	0	0	0	0	0	0	0	0	0	0	0	0	0	1	0	0	0	0	0	0	0	0	0	0	0	0
48	2004	81.3514	7.58809	66.003	1.39277	1	8.61542	2.22494	54.407	22.0044	2.85189	9.0481	49.2448	25.8636	0	0	0	0	0	0	0	0	0	0	0	0	0	0	0	0	0	0	0	0	0	0	0	1	0	0	0	0	0	0	0	0	0	0	0
48	2005	61.6536	8.08939	67.37	1.3592	0	8.73109	2.24179	53.448	24.2507	2.85913	9.1231	51.1728	25.8933	0	0	0	0	0	0	0	0	0	0	0	0	0	0	0	0	0	0	0	0	0	0	0	0	1	0	0	0	0	0	0	0	0	0	0
48	2006	63.7665	8.78702	68.71	1.32596	0	8.84398	2.27711	52.4337	26.8383	2.9103	9.21123	53.1009	25.9303	0	0	0	0	0	0	0	0	0	0	0	0	0	0	0	0	0	0	0	0	0	0	0	0	0	1	0	0	0	0	0	0	0	0	0
48	2007	61.9472	9.17707	70.02	1.29518	0	8.93517	2.31299	51.3626	28.6857	2.97587	9.27963	55.029	25.9808	0	0	0	0	0	0	0	0	0	0	0	0	0	0	0	0	0	0	0	0	0	0	0	0	0	0	1	0	0	0	0	0	0	0	0
48	2008	61.3921	10.0566	71.3	1.26846	0	9.01674	2.34943	50.2593	27.4827	3.06416	9.29853	54.0609	26.0375	0	0	0	0	0	0	0	0	0	0	0	0	0	0	0	0	0	0	0	0	0	0	0	0	0	0	0	1	0	0	0	0	0	0	0
48	2009	50.6123	10.7056	72.542	1.24681	0	9.10453	2.38645	49.1824	25.4044	3.14033	9.29548	52.4	26.0943	0	0	0	0	0	0	0	0	0	0	0	0	0	0	0	0	0	0	0	0	0	0	0	0	0	0	0	0	1	0	0	0	0	0	0
48	2010	55.9999	9.92711	73.753	1.22858	0	9.20989	2.42405	48.1765	26.7813	3.21424	9.3633	52.9078	26.1313	0	0	0	0	0	0	0	0	0	0	0	0	0	0	0	0	0	0	0	0	0	0	0	0	0	0	0	0	0	1	0	0	0	0	0
48	2011	58.9897	9.32214	74.827	1.21067	0	9.34751	2.47031	47.3105	26.9651	3.30921	9.38204	54.1587	26.1787	0	0	0	0	0	0	0	0	0	0	0	0	0	0	0	0	0	0	0	0	0	0	0	0	0	0	0	0	0	0	1	0	0	0	0
48	2012	58.3887	9.88615	75.802	1.19228	0	9.49774	2.51746	46.5302	26.7615	3.39846	9.39693	54.5082	26.2195	0	0	0	0	0	0	0	0	0	0	0	0	0	0	0	0	0	0	0	0	0	0	0	0	0	0	0	0	0	0	0	1	0	0	0
48	2013	56.6818	10.4483	76.749	1.17437	0	9.66476	2.5637	45.8271	27.1142	3.28055	9.43279	54.6321	26.2563	0	0	0	0	0	0	0	0	0	0	0	0	0	0	0	0	0	0	0	0	0	0	0	0	0	0	0	0	0	0	0	0	1	0	0
48	2014	55.4964	10.4713	77.67	1.15721	0	9.85337	2.59654	45.1831	28.8321	3.32534	9.4948	55.7056	26.2879	0	0	0	0	0	0	0	0	0	0	0	0	0	0	0	0	0	0	0	0	0	0	0	0	0	0	0	0	0	0	0	0	0	1	0
48	2015	52.1711	10.2887	78.566	1.13957	0	10.0673	2.6298	44.5834	30.1072	3.43947	9.55138	56.4655	26.3261	0	0	0	0	0	0	0	0	0	0	0	0	0	0	0	0	0	0	0	0	0	0	0	0	0	0	0	0	0	0	0	0	0	0	1
48	2016	51.586	10.3027	79.436	1.12251	0	10.3264	2.66348	44.0488	30.9441	3.52564	9.60418	57.3122	26.3776	0	0	0	0	0	0	0	0	0	0	0	0	0	0	0	0	0	0	0	0	0	0	0	0	0	0	0	0	0	0	0	0	0	0	0
48	2017	50.2251	10.9386	80.277	1.10363	0	10.6059	2.6976	43.55	30.5659	3.61559	9.63766	57.3122	26.4344	0	0	0	0	0	0	0	0	0	0	0	0	0	0	0	0	0	0	0	0	0	0	0	0	0	0	0	0	0	0	0	0	0	0	0
49	1981	57.4361	18.2251	41.92	2.42021	1	6.11995	1.1839	79.9229	19.734	3.28915	8.11992	49.2328	25.8691	1	0	0	0	0	0	0	0	0	0	0	0	0	0	0	0	0	0	0	0	0	0	0	0	0	0	0	0	0	0	0	0	0	0	0
49	1982	55.3403	17.9384	42.634	2.43258	1	6.08381	1.19823	78.8181	20.4553	3.14713	8.18744	49.2328	25.925	0	1	0	0	0	0	0	0	0	0	0	0	0	0	0	0	0	0	0	0	0	0	0	0	0	0	0	0	0	0	0	0	0	0	0
49	1983	52.6141	16.4748	43.347	2.40637	1	6.06893	1.21273	77.7693	19.2649	3.04026	8.15779	49.2328	25.9794	0	0	1	0	0	0	0	0	0	0	0	0	0	0	0	0	0	0	0	0	0	0	0	0	0	0	0	0	0	0	0	0	0	0	0
49	1984	60.3627	15.8515	44.063	2.33382	1	6.08634	1.22741	76.7172	19.273	2.99479	8.17683	49.2328	26.0214	0	0	0	1	0	0	0	0	0	0	0	0	0	0	0	0	0	0	0	0	0	0	0	0	0	0	0	0	0	0	0	0	0	0	0
49	1985	59.3151	17.193	44.779	2.23132	0	6.14202	1.24227	75.6031	19.8258	2.99401	8.21583	49.2328	26.0544	0	0	0	0	1	0	0	0	0	0	0	0	0	0	0	0	0	0	0	0	0	0	0	0	0	0	0	0	0	0	0	0	0	0	0
49	1986	50.2806	17.7441	45.498	2.11631	0	6.26898	1.25882	74.8304	20.6217	2.99137	8.27259	49.2328	26.093	0	0	0	0	0	1	0	0	0	0	0	0	0	0	0	0	0	0	0	0	0	0	0	0	0	0	0	0	0	0	0	0	0	0	0
49	1987	49.6575	18.4345	46.219	2.01145	0	6.41624	1.27559	73.7894	19.4314	2.99276	8.22732	49.2328	26.1273	0	0	0	0	0	0	1	0	0	0	0	0	0	0	0	0	0	0	0	0	0	0	0	0	0	0	0	0	0	0	0	0	0	0	0
49	1988	50.1376	17.5498	46.943	1.92754	0	6.58338	1.29258	72.5923	20.8118	3.03051	8.30826	49.2328	26.1588	0	0	0	0	0	0	0	1	0	0	0	0	0	0	0	0	0	0	0	0	0	0	0	0	0	0	0	0	0	0	0	0	0	0	0
49	1989	50.3508	17.3415	47.666	1.87338	0	6.77052	1.3098	71.3963	20.5704	3.06465	8.31405	49.2328	26.195	0	0	0	0	0	0	0	0	1	0	0	0	0	0	0	0	0	0	0	0	0	0	0	0	0	0	0	0	0	0	0	0	0	0	0
49	1990	54.6267	15.6975	48.391	1.83819	0	6.97658	1.32725	70.2623	20.4616	3.15397	8.33377	49.2328	26.2384	0	0	0	0	0	0	0	0	0	1	0	0	0	0	0	0	0	0	0	0	0	0	0	0	0	0	0	0	0	0	0	0	0	0	0
49	1991	49.7793	15.5738	49.117	1.80936	0	7.2129	1.34703	68.8669	20.9837	3.25702	8.38286	49.2328	26.2804	0	0	0	0	0	0	0	0	0	0	1	0	0	0	0	0	0	0	0	0	0	0	0	0	0	0	0	0	0	0	0	0	0	0	0
49	1992	50.2633	16.4648	49.844	1.76966	0	7.45518	1.36709	67.7247	19.3382	3.37067	8.32401	49.2328	26.3209	0	0	0	0	0	0	0	0	0	0	0	1	0	0	0	0	0	0	0	0	0	0	0	0	0	0	0	0	0	0	0	0	0	0	0
49	1993	49.6685	17.9403	50.569	1.71134	0	7.69134	1.38746	66.6311	18.4559	3.47622	8.29672	49.2328	26.3575	0	0	0	0	0	0	0	0	0	0	0	0	1	0	0	0	0	0	0	0	0	0	0	0	0	0	0	0	0	0	0	0	0	0	0
49	1994	47.3136	17.3529	51.295	1.62794	0	7.90503	1.40813	65.3133	19.7394	3.517	8.379	49.2328	26.3888	0	0	0	0	0	0	0	0	0	0	0	0	0	1	0	0	0	0	0	0	0	0	0	0	0	0	0	0	0	0	0	0	0	0	0
49	1995	51.715	18.0349	51.692	1.52964	0	8.08885	1.4291	63.6681	17.9495	3.55657	8.29564	49.2328	26.4158	0	0	0	0	0	0	0	0	0	0	0	0	0	0	1	0	0	0	0	0	0	0	0	0	0	0	0	0	0	0	0	0	0	0	0
49	1996	47.0955	15.7972	52.022	1.43158	0	8.24293	1.45208	62.1656	19.5174	3.57006	8.39659	49.2328	26.4473	0	0	0	0	0	0	0	0	0	0	0	0	0	0	0	1	0	0	0	0	0	0	0	0	0	0	0	0	0	0	0	0	0	0	0
49	1997	51.1502	17.0186	52.35	1.34609	0	8.35981	1.47544	60.2904	18.5257	3.63007	8.3606	49.2328	26.4769	0	0	0	0	0	0	0	0	0	0	0	0	0	0	0	0	1	0	0	0	0	0	0	0	0	0	0	0	0	0	0	0	0	0	0
49	1998	50.7977	15.9099	52.678	1.27406	0	8.45031	1.49916	58.2455	19.2974	3.69307	8.42181	49.2328	26.51	0	0	0	0	0	0	0	0	0	0	0	0	0	0	0	0	0	1	0	0	0	0	0	0	0	0	0	0	0	0	0	0	0	0	0
49	1999	53.9867	17.1164	53.007	1.22006	0	8.52921	1.52327	56.3307	19.1436	3.79656	8.41489	50.593	26.5506	0	0	0	0	0	0	0	0	0	0	0	0	0	0	0	0	0	0	1	0	0	0	0	0	0	0	0	0	0	0	0	0	0	0	0
49	2000	59.1618	17.6041	53.335	1.18141	0	8.60613	1.54777	54.6801	18.9457	3.90798	8.41887	51.5333	26.5952	0	0	0	0	0	0	0	0	0	0	0	0	0	0	0	0	0	0	0	1	0	0	0	0	0	0	0	0	0	0	0	0	0	0	0
49	2001	59.418	17.8872	53.662	1.14867	0	8.69655	1.56978	52.9965	18.7401	4.0077	8.48019	49.4679	26.638	0	0	0	0	0	0	0	0	0	0	0	0	0	0	0	0	0	0	0	0	1	0	0	0	0	0	0	0	0	0	0	0	0	0	0
49	2002	60.5341	17.6403	53.99	1.12132	0	8.78963	1.59211	51.6887	18.6426	4.09899	8.5016	49.5543	26.6776	0	0	0	0	0	0	0	0	0	0	0	0	0	0	0	0	0	0	0	0	0	1	0	0	0	0	0	0	0	0	0	0	0	0	0
49	2003	58.3277	17.4233	54.317	1.10781	0	8.8847	1.61475	50.61	19.1722	4.15565	8.55177	49.9899	26.7196	0	0	0	0	0	0	0	0	0	0	0	0	0	0	0	0	0	0	0	0	0	0	1	0	0	0	0	0	0	0	0	0	0	0	0
49	2004	61.5965	17.9051	54.644	1.10966	0	8.97834	1.63772	49.5549	19.4486	4.25704	8.58758	50.5936	26.7642	0	0	0	0	0	0	0	0	0	0	0	0	0	0	0	0	0	0	0	0	0	0	0	1	0	0	0	0	0	0	0	0	0	0	0
49	2005	67.9149	18.547	55.174	1.12381	0	9.0715	1.66101	48.4405	19.289	4.38346	8.60569	51.102	26.8118	0	0	0	0	0	0	0	0	0	0	0	0	0	0	0	0	0	0	0	0	0	0	0	0	1	0	0	0	0	0	0	0	0	0	0
49	2006	71.4963	17.8416	55.746	1.13981	0	9.14655	1.68111	47.4304	19.45	4.51585	8.66903	50.2461	26.8613	0	0	0	0	0	0	0	0	0	0	0	0	0	0	0	0	0	0	0	0	0	0	0	0	0	1	0	0	0	0	0	0	0	0	0
49	2007	78.4872	17.5146	56.317	1.15864	0	9.22244	1.70144	46.3256	19.7694	4.67423	8.68414	52.4511	26.9147	0	0	0	0	0	0	0	0	0	0	0	0	0	0	0	0	0	0	0	0	0	0	0	0	0	0	1	0	0	0	0	0	0	0	0
49	2008	85.6728	16.7672	56.886	1.19024	0	9.29476	1.71885	45.2282	19.7504	4.88543	8.72978	52.5937	26.9759	0	0	0	0	0	0	0	0	0	0	0	0	0	0	0	0	0	0	0	0	0	0	0	0	0	0	0	1	0	0	0	0	0	0	0
49	2009	67.9151	18.2398	57.452	1.23619	0	9.35492	1.7345	44.3059	19.1133	5.04549	8.80329	50.0811	27.0456	0	0	0	0	0	0	0	0	0	0	0	0	0	0	0	0	0	0	0	0	0	0	0	0	0	0	0	0	1	0	0	0	0	0	0
49	2010	75.2476	17.9478	58.018	1.28922	0	9.40224	1.75029	43.6373	18.9779	5.06858	8.82931	50.8856	27.1075	0	0	0	0	0	0	0	0	0	0	0	0	0	0	0	0	0	0	0	0	0	0	0	0	0	0	0	0	0	1	0	0	0	0	0
49	2011	83.4268	18.7007	58.581	1.34654	0	9.40807	1.76999	43.0229	19.0045	5.12829	8.87669	50.534	27.16	0	0	0	0	0	0	0	0	0	0	0	0	0	0	0	0	0	0	0	0	0	0	0	0	0	0	0	0	0	0	1	0	0	0	0
49	2012	85.1249	19.8365	59.142	1.39361	0	9.4028	1.78991	42.6629	18.3648	5.02207	8.88547	50.564	27.2176	0	0	0	0	0	0	0	0	0	0	0	0	0	0	0	0	0	0	0	0	0	0	0	0	0	0	0	0	0	0	0	1	0	0	0
49	2013	80.0206	19.8579	59.7	1.41523	0	9.41977	1.81006	42.478	17.8182	4.92782	8.91936	49.3898	27.2724	0	0	0	0	0	0	0	0	0	0	0	0	0	0	0	0	0	0	0	0	0	0	0	0	0	0	0	0	0	0	0	0	1	0	0
49	2014	81.7723	19.9166	60.256	1.40385	0	9.5033	1.83043	42.3187	17.9131	4.84864	8.94465	50.2782	27.3242	0	0	0	0	0	0	0	0	0	0	0	0	0	0	0	0	0	0	0	0	0	0	0	0	0	0	0	0	0	0	0	0	0	1	0
49	2015	77.198	19.2773	60.809	1.36884	0	9.67823	1.85104	42.0977	17.8198	4.73171	8.9791	49.9128	27.3703	0	0	0	0	0	0	0	0	0	0	0	0	0	0	0	0	0	0	0	0	0	0	0	0	0	0	0	0	0	0	0	0	0	0	1
49	2016	80.8606	19.309	61.36	1.32598	0	9.93341	1.87187	41.9988	17.7969	4.58354	8.99811	50.3856	27.4133	0	0	0	0	0	0	0	0	0	0	0	0	0	0	0	0	0	0	0	0	0	0	0	0	0	0	0	0	0	0	0	0	0	0	0
49	2017	83.9992	19.0216	61.908	1.287	0	10.2644	1.89294	41.725	18.1578	4.46545	9.03969	51.0644	27.461	0	0	0	0	0	0	0	0	0	0	0	0	0	0	0	0	0	0	0	0	0	0	0	0	0	0	0	0	0	0	0	0	0	0	0
50	1981	110.862	18.0949	42.807	2.40575	0	6.3282	1.81985	68.3971	41.1915	1.59766	8.91618	69.4274	25.9023	1	0	0	0	0	0	0	0	0	0	0	0	0	0	0	0	0	0	0	0	0	0	0	0	0	0	0	0	0	0	0	0	0	0	0
50	1982	110.459	18.3214	43.574	2.35739	0	6.35298	1.8597	67.6612	39.2348	1.5018	8.95064	69.4274	26.009	0	1	0	0	0	0	0	0	0	0	0	0	0	0	0	0	0	0	0	0	0	0	0	0	0	0	0	0	0	0	0	0	0	0	0
50	1983	108.016	15.6365	44.345	2.37775	0	6.37528	1.90042	67.1045	37.6052	1.42303	8.98717	69.4274	26.1118	0	0	1	0	0	0	0	0	0	0	0	0	0	0	0	0	0	0	0	0	0	0	0	0	0	0	0	0	0	0	0	0	0	0	0
50	1984	106.63	14.7593	45.119	2.48498	0	6.38537	1.94203	66.6042	36.6909	1.36729	9.03707	69.4274	26.2111	0	0	0	1	0	0	0	0	0	0	0	0	0	0	0	0	0	0	0	0	0	0	0	0	0	0	0	0	0	0	0	0	0	0	0
50	1985	104.683	15.2885	45.893	2.64135	0	6.38034	1.98456	66.1003	33.1584	1.33409	8.99985	69.4274	26.3015	0	0	0	0	1	0	0	0	0	0	0	0	0	0	0	0	0	0	0	0	0	0	0	0	0	0	0	0	0	0	0	0	0	0	0
50	1986	106.498	16.9386	46.671	2.81161	0	6.3723	2.02695	65.5592	31.2946	1.32294	8.9827	69.4274	26.3704	0	0	0	0	0	1	0	0	0	0	0	0	0	0	0	0	0	0	0	0	0	0	0	0	0	0	0	0	0	0	0	0	0	0	0
50	1987	111.92	14.8733	47.45	2.93746	0	6.34068	2.07025	64.8999	31.573	1.31405	9.00583	69.4274	26.414	0	0	0	0	0	0	1	0	0	0	0	0	0	0	0	0	0	0	0	0	0	0	0	0	0	0	0	0	0	0	0	0	0	0	0
50	1988	122.624	14.2341	48.232	2.98411	0	6.29313	2.11448	64.1281	33.1191	1.32546	9.06031	69.4274	26.4505	0	0	0	0	0	0	0	1	0	0	0	0	0	0	0	0	0	0	0	0	0	0	0	0	0	0	0	0	0	0	0	0	0	0	0
50	1989	136.689	14.0621	49.012	2.93205	0	6.24513	2.15965	63.3116	34.5845	1.35367	9.11882	69.4274	26.4951	0	0	0	0	0	0	0	0	1	0	0	0	0	0	0	0	0	0	0	0	0	0	0	0	0	0	0	0	0	0	0	0	0	0	0
50	1990	146.888	13.794	49.794	2.81728	0	6.2099	2.20578	62.5069	35.309	1.38937	9.17691	69.4274	26.5606	0	0	0	0	0	0	0	0	0	1	0	0	0	0	0	0	0	0	0	0	0	0	0	0	0	0	0	0	0	0	0	0	0	0	0
50	1991	159.311	13.6941	50.576	2.68206	0	6.22364	2.25258	61.734	35.5511	1.45203	9.24126	69.4274	26.6449	0	0	0	0	0	0	0	0	0	0	1	0	0	0	0	0	0	0	0	0	0	0	0	0	0	0	0	0	0	0	0	0	0	0	0
50	1992	150.611	13.0102	51.814	2.57309	0	6.24696	2.30037	61.0025	35.0734	1.5186	9.30066	69.4274	26.7436	0	0	0	0	0	0	0	0	0	0	0	1	0	0	0	0	0	0	0	0	0	0	0	0	0	0	0	0	0	0	0	0	0	0	0
50	1993	157.94	12.6311	53.109	2.50609	0	6.27047	2.34917	60.2829	34.9081	1.5417	9.36995	69.4274	26.8427	0	0	0	0	0	0	0	0	0	0	0	0	1	0	0	0	0	0	0	0	0	0	0	0	0	0	0	0	0	0	0	0	0	0	0
50	1994	179.905	12.2649	54.402	2.49669	0	6.28195	2.39901	59.5281	34.2347	1.58942	9.4331	69.4274	26.9503	0	0	0	0	0	0	0	0	0	0	0	0	0	1	0	0	0	0	0	0	0	0	0	0	0	0	0	0	0	0	0	0	0	0	0
50	1995	192.113	12.3732	55.688	2.52135	0	6.27869	2.4499	58.713	33.5757	1.67616	9.50165	69.4274	27.0635	0	0	0	0	0	0	0	0	0	0	0	0	0	0	1	0	0	0	0	0	0	0	0	0	0	0	0	0	0	0	0	0	0	0	0
50	1996	181.767	11.1054	56.969	2.55406	0	6.27585	2.47934	57.7162	32.5384	1.79586	9.57144	69.4274	27.1902	0	0	0	0	0	0	0	0	0	0	0	0	0	0	0	1	0	0	0	0	0	0	0	0	0	0	0	0	0	0	0	0	0	0	0
50	1997	185.665	10.767	58.237	2.56085	1	6.25232	2.50914	56.6931	31.0063	1.92256	9.6165	69.4274	27.3091	0	0	0	0	0	0	0	0	0	0	0	0	0	0	0	0	1	0	0	0	0	0	0	0	0	0	0	0	0	0	0	0	0	0	0
50	1998	209.492	9.769	59.496	2.52712	1	6.22545	2.53929	55.6115	25.6343	2.03812	9.51479	69.4274	27.4229	0	0	0	0	0	0	0	0	0	0	0	0	0	0	0	0	0	1	0	0	0	0	0	0	0	0	0	0	0	0	0	0	0	0	0
50	1999	217.571	10.9867	60.742	2.44181	1	6.21782	2.56659	54.4392	26.1739	1.97593	9.54994	69.4274	27.4616	0	0	0	0	0	0	0	0	0	0	0	0	0	0	0	0	0	0	1	0	0	0	0	0	0	0	0	0	0	0	0	0	0	0	0
50	2000	220.407	10.1652	61.977	2.32462	0	6.24123	2.58731	53.1753	27.6351	1.86755	9.61157	69.4274	27.4922	0	0	0	0	0	0	0	0	0	0	0	0	0	0	0	0	0	0	0	1	0	0	0	0	0	0	0	0	0	0	0	0	0	0	0
50	2001	203.365	12.0393	62.922	2.1955	0	6.3919	2.61509	52.2188	26.517	1.79334	9.59478	69.4274	27.5387	0	0	0	0	0	0	0	0	0	0	0	0	0	0	0	0	0	0	0	0	1	0	0	0	0	0	0	0	0	0	0	0	0	0	0
50	2002	199.356	12.9578	63.856	2.08396	0	6.5274	2.64317	50.9796	26.8305	1.69205	9.62645	69.4274	27.5794	0	0	0	0	0	0	0	0	0	0	0	0	0	0	0	0	0	0	0	0	0	1	0	0	0	0	0	0	0	0	0	0	0	0	0
50	2003	194.195	12.968	64.78	2.00561	0	6.62459	2.67155	49.5607	27.324	1.54408	9.66266	69.4274	27.6174	0	0	0	0	0	0	0	0	0	0	0	0	0	0	0	0	0	0	0	0	0	0	1	0	0	0	0	0	0	0	0	0	0	0	0
50	2004	210.374	12.58	65.694	1.97175	0	6.69453	2.70023	48.1157	28.1062	1.43768	9.70858	69.4274	27.6548	0	0	0	0	0	0	0	0	0	0	0	0	0	0	0	0	0	0	0	0	0	0	0	1	0	0	0	0	0	0	0	0	0	0	0
50	2005	203.855	11.4736	66.594	1.96526	0	6.77909	2.72922	46.7552	28.5231	1.40466	9.74087	69.4274	27.6921	0	0	0	0	0	0	0	0	0	0	0	0	0	0	0	0	0	0	0	0	0	0	0	0	1	0	0	0	0	0	0	0	0	0	0
50	2006	202.577	11.1677	67.483	1.97087	0	6.96747	2.75939	45.8494	28.9917	1.36236	9.77551	69.4274	27.7301	0	0	0	0	0	0	0	0	0	0	0	0	0	0	0	0	0	0	0	0	0	0	0	0	0	1	0	0	0	0	0	0	0	0	0
50	2007	192.466	11.5669	68.36	1.95919	0	7.12899	2.78989	44.9206	29.0649	1.32213	9.817	68.1382	27.7699	0	0	0	0	0	0	0	0	0	0	0	0	0	0	0	0	0	0	0	0	0	0	0	0	0	0	1	0	0	0	0	0	0	0	0
50	2008	176.668	11.5048	69.225	1.91137	0	7.23826	2.82073	43.9306	27.974	1.29366	9.84507	65.4146	27.8146	0	0	0	0	0	0	0	0	0	0	0	0	0	0	0	0	0	0	0	0	0	0	0	0	0	0	0	1	0	0	0	0	0	0	0
50	2009	162.559	13.0485	70.075	1.81567	0	7.30276	2.8519	42.841	25.8158	1.26153	9.81167	63.9723	27.8573	0	0	0	0	0	0	0	0	0	0	0	0	0	0	0	0	0	0	0	0	0	0	0	0	0	0	0	0	1	0	0	0	0	0	0
50	2010	157.945	12.5812	70.912	1.69103	0	7.35934	2.88343	41.6704	26.9899	1.2227	9.86638	64.6026	27.8943	0	0	0	0	0	0	0	0	0	0	0	0	0	0	0	0	0	0	0	0	0	0	0	0	0	0	0	0	0	1	0	0	0	0	0
50	2011	154.938	13.2707	71.609	1.55799	0	7.56726	2.90449	40.3905	27.1143	1.19994	9.90238	64.3473	27.9373	0	0	0	0	0	0	0	0	0	0	0	0	0	0	0	0	0	0	0	0	0	0	0	0	0	0	0	0	0	0	1	0	0	0	0
50	2012	147.842	13.8421	72.275	1.44566	0	7.8125	2.9257	39.2659	26.8914	1.1868	9.94122	63.2586	27.9818	0	0	0	0	0	0	0	0	0	0	0	0	0	0	0	0	0	0	0	0	0	0	0	0	0	0	0	0	0	0	0	1	0	0	0
50	2013	142.721	13.7154	72.93	1.36911	0	8.08583	2.94707	38.2413	26.3029	1.18097	9.97339	62.5129	28.0379	0	0	0	0	0	0	0	0	0	0	0	0	0	0	0	0	0	0	0	0	0	0	0	0	0	0	0	0	0	0	0	0	1	0	0
50	2014	138.312	13.3287	73.577	1.34049	0	8.37326	2.9686	37.284	26.1302	1.18826	10.0183	62.0877	28.096	0	0	0	0	0	0	0	0	0	0	0	0	0	0	0	0	0	0	0	0	0	0	0	0	0	0	0	0	0	0	0	0	0	1	0
50	2015	131.37	13.0866	74.213	1.34495	0	8.66844	2.99028	36.3961	25.2416	1.21177	10.0545	60.4018	28.1528	0	0	0	0	0	0	0	0	0	0	0	0	0	0	0	0	0	0	0	0	0	0	0	0	0	0	0	0	0	0	0	0	0	0	1
50	2016	126.899	12.5649	74.84	1.35786	0	8.97951	3.01212	35.7789	24.9153	1.24044	10.0823	60.4018	28.2071	0	0	0	0	0	0	0	0	0	0	0	0	0	0	0	0	0	0	0	0	0	0	0	0	0	0	0	0	0	0	0	0	0	0	0
50	2017	133.155	12.1926	75.447	1.36019	0	9.29463	3.03413	35.1676	25.0625	1.27087	10.126	60.4018	28.2585	0	0	0	0	0	0	0	0	0	0	0	0	0	0	0	0	0	0	0	0	0	0	0	0	0	0	0	0	0	0	0	0	0	0	0
51	1981	29.1393	6.86126	42.235	2.8288	0	7.14231	1.84605	78.5212	41.6006	3.19929	8.62999	53.566	23.884	1	0	0	0	0	0	0	0	0	0	0	0	0	0	0	0	0	0	0	0	0	0	0	0	0	0	0	0	0	0	0	0	0	0	0
51	1982	31.8964	7.09215	42.785	2.88685	0	7.16241	1.86931	77.7859	36.0235	3.32529	8.59123	53.566	24.018	0	1	0	0	0	0	0	0	0	0	0	0	0	0	0	0	0	0	0	0	0	0	0	0	0	0	0	0	0	0	0	0	0	0	0
51	1983	25.1422	7.23912	43.512	2.91837	0	7.18272	1.89287	77.0615	32.0615	3.36674	8.53159	53.566	24.1041	0	0	1	0	0	0	0	0	0	0	0	0	0	0	0	0	0	0	0	0	0	0	0	0	0	0	0	0	0	0	0	0	0	0	0
51	1984	41.1263	6.67719	44.247	2.91895	0	7.20761	1.91672	76.5313	31.2688	3.35135	8.53268	53.566	24.1594	0	0	0	1	0	0	0	0	0	0	0	0	0	0	0	0	0	0	0	0	0	0	0	0	0	0	0	0	0	0	0	0	0	0	0
51	1985	54.2086	6.67831	44.983	2.89605	0	7.24045	1.94087	76.2432	30.8985	3.25454	8.54265	53.566	24.2102	0	0	0	0	1	0	0	0	0	0	0	0	0	0	0	0	0	0	0	0	0	0	0	0	0	0	0	0	0	0	0	0	0	0	0
51	1986	67.1356	6.83555	45.722	2.86546	0	7.28034	1.9596	76.194	29.4955	3.10205	8.51408	53.566	24.2568	0	0	0	0	0	1	0	0	0	0	0	0	0	0	0	0	0	0	0	0	0	0	0	0	0	0	0	0	0	0	0	0	0	0	0
51	1987	72.4854	7.339	46.463	2.83179	0	7.31603	1.97851	76.203	29.4142	2.98242	8.52813	53.566	24.3019	0	0	0	0	0	0	1	0	0	0	0	0	0	0	0	0	0	0	0	0	0	0	0	0	0	0	0	0	0	0	0	0	0	0	0
51	1988	85.077	6.27917	47.207	2.78597	0	7.35104	1.99761	76.2269	29.8658	2.86641	8.56191	53.566	24.3483	0	0	0	0	0	0	0	1	0	0	0	0	0	0	0	0	0	0	0	0	0	0	0	0	0	0	0	0	0	0	0	0	0	0	0
51	1989	82.9552	6.47519	47.949	2.72889	0	7.38971	2.01689	76.1728	30.1933	2.78319	8.59098	53.566	24.3938	0	0	0	0	0	0	0	0	1	0	0	0	0	0	0	0	0	0	0	0	0	0	0	0	0	0	0	0	0	0	0	0	0	0	0
51	1990	91.3083	6.16495	48.694	2.66406	0	7.43371	2.03636	75.9756	29.6018	2.793	8.59479	53.566	24.444	0	0	0	0	0	0	0	0	0	1	0	0	0	0	0	0	0	0	0	0	0	0	0	0	0	0	0	0	0	0	0	0	0	0	0
51	1991	89.1393	6.63962	49.439	2.59265	0	7.51934	2.05186	75.7401	28.7317	2.92851	8.59325	53.566	24.4982	0	0	0	0	0	0	0	0	0	0	1	0	0	0	0	0	0	0	0	0	0	0	0	0	0	0	0	0	0	0	0	0	0	0	0
51	1992	89.4976	8.03321	50.186	2.5213	0	7.6045	2.06747	75.3808	27.7062	2.92782	8.58588	53.566	24.5524	0	0	0	0	0	0	0	0	0	0	0	1	0	0	0	0	0	0	0	0	0	0	0	0	0	0	0	0	0	0	0	0	0	0	0
51	1993	113.604	8.67001	50.844	2.45564	0	7.67666	2.0832	74.8642	27.6327	2.85593	8.60191	53.566	24.5957	0	0	0	0	0	0	0	0	0	0	0	0	1	0	0	0	0	0	0	0	0	0	0	0	0	0	0	0	0	0	0	0	0	0	0
51	1994	123.079	8.88326	51.488	2.39824	0	7.71824	2.09905	74.1698	27.3316	2.90803	8.6084	53.566	24.6371	0	0	0	0	0	0	0	0	0	0	0	0	0	1	0	0	0	0	0	0	0	0	0	0	0	0	0	0	0	0	0	0	0	0	0
51	1995	118.064	8.87136	52.131	2.34575	1	7.72307	2.11503	73.2987	27.2829	2.97193	8.6379	52.8598	24.6786	0	0	0	0	0	0	0	0	0	0	0	0	0	0	1	0	0	0	0	0	0	0	0	0	0	0	0	0	0	0	0	0	0	0	0
51	1996	103.035	9.62622	52.774	2.29281	0	7.72953	2.10476	72.3475	25.5998	3.02602	8.61912	51.4156	24.7187	0	0	0	0	0	0	0	0	0	0	0	0	0	0	0	1	0	0	0	0	0	0	0	0	0	0	0	0	0	0	0	0	0	0	0
51	1997	95.9343	10.184	53.414	2.23499	0	7.70206	2.09454	71.2884	24.0661	3.10745	8.62619	48.6277	24.7541	0	0	0	0	0	0	0	0	0	0	0	0	0	0	0	0	1	0	0	0	0	0	0	0	0	0	0	0	0	0	0	0	0	0	0
51	1998	101.606	10.2908	54.054	2.17186	0	7.66033	2.08437	70.1057	24.1463	3.10384	8.61035	50.0815	24.7862	0	0	0	0	0	0	0	0	0	0	0	0	0	0	0	0	0	1	0	0	0	0	0	0	0	0	0	0	0	0	0	0	0	0	0
51	1999	77.5553	9.89065	54.693	2.10213	0	7.62954	2.07425	68.777	23.2613	3.11198	8.57426	49.8982	24.8048	0	0	0	0	0	0	0	0	0	0	0	0	0	0	0	0	0	0	1	0	0	0	0	0	0	0	0	0	0	0	0	0	0	0	0
51	2000	78.6447	10.4051	55.331	2.02771	0	7.6233	2.06418	67.301	21.7923	3.02282	8.52016	48.8195	24.8143	0	0	0	0	0	0	0	0	0	0	0	0	0	0	0	0	0	0	0	1	0	0	0	0	0	0	0	0	0	0	0	0	0	0	0
51	2001	72.6057	9.48114	55.966	1.95777	0	7.66703	2.10613	65.909	23.8769	2.96299	8.52088	52.8574	24.8227	0	0	0	0	0	0	0	0	0	0	0	0	0	0	0	0	0	0	0	0	1	0	0	0	0	0	0	0	0	0	0	0	0	0	0
51	2002	79.4416	8.39686	56.6	1.889	0	7.72669	2.14893	64.3046	28.5262	2.92231	8.642	55.1446	24.8272	0	0	0	0	0	0	0	0	0	0	0	0	0	0	0	0	0	0	0	0	0	1	0	0	0	0	0	0	0	0	0	0	0	0	0
51	2003	81.1274	7.93637	56.977	1.80966	0	7.79571	2.1926	62.595	30.302	2.86605	8.6662	56.3338	24.8304	0	0	0	0	0	0	0	0	0	0	0	0	0	0	0	0	0	0	0	0	0	0	1	0	0	0	0	0	0	0	0	0	0	0	0
51	2004	80.1044	7.58724	57.305	1.71722	0	7.86467	2.23715	60.9327	31.2993	2.86636	8.6888	56.4272	24.8395	0	0	0	0	0	0	0	0	0	0	0	0	0	0	0	0	0	0	0	0	0	0	0	1	0	0	0	0	0	0	0	0	0	0	0
51	2005	85.022	8.11892	57.633	1.61925	0	7.93075	2.28262	59.3939	31.6015	2.8622	8.69372	56.3892	24.8503	0	0	0	0	0	0	0	0	0	0	0	0	0	0	0	0	0	0	0	0	0	0	0	0	1	0	0	0	0	0	0	0	0	0	0
51	2006	84.7335	8.30448	57.96	1.51849	0	8.02576	2.30002	57.9026	32.3752	2.8782	8.72549	55.7599	24.8619	0	0	0	0	0	0	0	0	0	0	0	0	0	0	0	0	0	0	0	0	0	0	0	0	0	1	0	0	0	0	0	0	0	0	0
51	2007	79.0011	7.67142	58.286	1.43086	0	8.1196	2.31756	56.6687	33.4217	2.90545	8.76398	55.3149	24.8748	0	0	0	0	0	0	0	0	0	0	0	0	0	0	0	0	0	0	0	0	0	0	0	0	0	0	1	0	0	0	0	0	0	0	0
51	2008	76.1605	7.19553	58.612	1.37206	0	8.21715	2.33524	55.5748	35.5584	2.95226	8.81191	56.4075	24.8941	0	0	0	0	0	0	0	0	0	0	0	0	0	0	0	0	0	0	0	0	0	0	0	0	0	0	0	1	0	0	0	0	0	0	0
51	2009	67.3877	8.89271	58.937	1.35035	0	8.32392	2.35304	54.4576	34.255	3.07393	8.75794	58.2547	24.9232	0	0	0	0	0	0	0	0	0	0	0	0	0	0	0	0	0	0	0	0	0	0	0	0	0	0	0	0	1	0	0	0	0	0	0
51	2010	77.9502	8.80071	59.261	1.35432	0	8.44386	2.37099	53.2568	35.8997	3.10669	8.86744	55.1619	24.9447	0	0	0	0	0	0	0	0	0	0	0	0	0	0	0	0	0	0	0	0	0	0	0	0	0	0	0	0	0	1	0	0	0	0	0
51	2011	76.4421	9.80817	59.584	1.36635	0	8.57002	2.40594	52.1855	35.0872	3.1873	8.89628	53.4731	24.9791	0	0	0	0	0	0	0	0	0	0	0	0	0	0	0	0	0	0	0	0	0	0	0	0	0	0	0	0	0	0	1	0	0	0	0
51	2012	72.5603	11.442	59.907	1.37254	0	8.7027	2.44142	50.9787	33.9272	3.26386	8.87009	54.4819	25.0189	0	0	0	0	0	0	0	0	0	0	0	0	0	0	0	0	0	0	0	0	0	0	0	0	0	0	0	0	0	0	0	1	0	0	0
51	2013	70.6364	11.0099	60.197	1.37282	0	8.85081	2.47741	49.7495	36.08	3.26707	8.98771	52.3472	25.0488	0	0	0	0	0	0	0	0	0	0	0	0	0	0	0	0	0	0	0	0	0	0	0	0	0	0	0	0	0	0	0	0	1	0	0
51	2014	67.6288	11.2966	60.474	1.3616	0	9.02582	2.51394	48.6637	37.1099	3.29232	9.02023	53.312	25.085	0	0	0	0	0	0	0	0	0	0	0	0	0	0	0	0	0	0	0	0	0	0	0	0	0	0	0	0	0	0	0	0	0	1	0
51	2015	64.514	11.567	60.75	1.34286	0	9.23464	2.55101	47.7904	38.0348	3.31904	9.03599	55.2424	25.1252	0	0	0	0	0	0	0	0	0	0	0	0	0	0	0	0	0	0	0	0	0	0	0	0	0	0	0	0	0	0	0	0	0	0	1
51	2016	65.3904	11.1424	61.026	1.32368	0	9.476	2.57923	46.9747	37.5658	3.2919	9.06217	54.5021	25.1635	0	0	0	0	0	0	0	0	0	0	0	0	0	0	0	0	0	0	0	0	0	0	0	0	0	0	0	0	0	0	0	0	0	0	0
51	2017	68.6778	10.8182	61.3	1.30732	0	9.74326	2.60477	46.3735	38.5056	3.29814	9.09098	55.8366	25.2049	0	0	0	0	0	0	0	0	0	0	0	0	0	0	0	0	0	0	0	0	0	0	0	0	0	0	0	0	0	0	0	0	0	0	0
52	1981	40.3131	21.4515	50.434	3.93115	0	5.5443	1.22981	83.0844	23.3941	1.29321	9.3642	64.9636	27.8949	1	0	0	0	0	0	0	0	0	0	0	0	0	0	0	0	0	0	0	0	0	0	0	0	0	0	0	0	0	0	0	0	0	0	0
52	1982	38.0635	18.4846	51.175	4.06867	0	5.5284	1.24893	84.6544	28.1305	1.28808	9.53192	64.9636	27.9189	0	1	0	0	0	0	0	0	0	0	0	0	0	0	0	0	0	0	0	0	0	0	0	0	0	0	0	0	0	0	0	0	0	0	0
52	1983	38.7301	16.2361	51.916	4.13503	0	5.51116	1.26836	86.1939	30.3929	1.2625	9.59571	64.9636	27.9467	0	0	1	0	0	0	0	0	0	0	0	0	0	0	0	0	0	0	0	0	0	0	0	0	0	0	0	0	0	0	0	0	0	0	0
52	1984	27.9341	15.1126	52.657	4.12125	0	5.52101	1.28808	87.5311	26.8647	1.28574	9.48042	64.9636	27.9961	0	0	0	1	0	0	0	0	0	0	0	0	0	0	0	0	0	0	0	0	0	0	0	0	0	0	0	0	0	0	0	0	0	0	0
52	1985	23.1724	15.9049	53.395	4.03932	0	5.57751	1.30811	88.525	26.3967	1.30965	9.45853	64.9636	28.0321	0	0	0	0	1	0	0	0	0	0	0	0	0	0	0	0	0	0	0	0	0	0	0	0	0	0	0	0	0	0	0	0	0	0	0
52	1986	14.1449	15.245	54.133	3.96102	0	5.74982	1.32846	89.9868	23.3031	1.32339	9.31595	64.9636	28.0538	0	0	0	0	0	1	0	0	0	0	0	0	0	0	0	0	0	0	0	0	0	0	0	0	0	0	0	0	0	0	0	0	0	0	0
52	1987	17.8849	14.3502	54.717	3.85005	0	5.94389	1.34912	90.8196	22.8786	1.31832	9.27573	64.9636	28.0705	0	0	0	0	0	0	1	0	0	0	0	0	0	0	0	0	0	0	0	0	0	0	0	0	0	0	0	0	0	0	0	0	0	0	0
52	1988	21.584	15.034	55.257	3.61315	0	6.13616	1.3701	90.9786	21.202	1.32279	9.17685	64.9636	28.0838	0	0	0	0	0	0	0	1	0	0	0	0	0	0	0	0	0	0	0	0	0	0	0	0	0	0	0	0	0	0	0	0	0	0	0
52	1989	27.935	11.9808	55.794	3.2342	0	6.30143	1.39141	90.4049	22.5136	1.34475	9.20402	64.9636	28.0833	0	0	0	0	0	0	0	0	1	0	0	0	0	0	0	0	0	0	0	0	0	0	0	0	0	0	0	0	0	0	0	0	0	0	0
52	1990	37.0806	10.8464	56.33	2.77784	0	6.43258	1.41305	89.0441	25.5195	1.37512	9.30371	64.9636	28.0855	0	0	0	0	0	0	0	0	0	1	0	0	0	0	0	0	0	0	0	0	0	0	0	0	0	0	0	0	0	0	0	0	0	0	0
52	1991	44.1942	10.2763	56.865	2.30238	0	6.58054	1.43985	87.4881	28.6565	1.39108	9.40039	64.9636	28.0892	0	0	0	0	0	0	0	0	0	0	1	0	0	0	0	0	0	0	0	0	0	0	0	0	0	0	0	0	0	0	0	0	0	0	0
52	1992	40.3979	9.71464	57.653	1.89142	0	6.69953	1.46716	85.2256	28.831	1.44495	9.41392	64.9636	28.1156	0	0	0	0	0	0	0	0	0	0	0	1	0	0	0	0	0	0	0	0	0	0	0	0	0	0	0	0	0	0	0	0	0	0	0
52	1993	46.0409	14.2309	58.519	1.5922	0	6.79721	1.49498	82.4077	27.8095	1.47815	9.38318	64.9636	28.1369	0	0	0	0	0	0	0	0	0	0	0	0	1	0	0	0	0	0	0	0	0	0	0	0	0	0	0	0	0	0	0	0	0	0	0
52	1994	41.6091	14.3535	59.38	1.441	0	6.88197	1.52334	79.2126	27.0302	1.43916	9.35164	64.9636	28.1482	0	0	0	0	0	0	0	0	0	0	0	0	0	1	0	0	0	0	0	0	0	0	0	0	0	0	0	0	0	0	0	0	0	0	0
52	1995	35.1442	14.2515	60.236	1.39645	0	6.95744	1.55223	75.759	26.6183	1.41195	9.3614	62.748	28.1526	0	0	0	0	0	0	0	0	0	0	0	0	0	0	1	0	0	0	0	0	0	0	0	0	0	0	0	0	0	0	0	0	0	0	0
52	1996	35.2213	12.3681	61.087	1.37754	0	7.01561	1.58167	71.3945	29.128	1.39009	9.42599	63.5518	28.1535	0	0	0	0	0	0	0	0	0	0	0	0	0	0	0	1	0	0	0	0	0	0	0	0	0	0	0	0	0	0	0	0	0	0	0
52	1997	32.6496	11.5927	61.853	1.34162	0	7.06061	1.61167	67.2249	28.5111	1.39134	9.43276	61.6815	28.1653	0	0	0	0	0	0	0	0	0	0	0	0	0	0	0	0	1	0	0	0	0	0	0	0	0	0	0	0	0	0	0	0	0	0	0
52	1998	29.2282	13.0491	62.588	1.31469	0	7.09198	1.64224	63.1522	27.4036	1.40585	9.43868	59.0304	28.18	0	0	0	0	0	0	0	0	0	0	0	0	0	0	0	0	0	1	0	0	0	0	0	0	0	0	0	0	0	0	0	0	0	0	0
52	1999	34.8854	11.8163	63.318	1.28763	0	7.10669	1.67339	59.092	29.5802	1.42258	9.45701	62.6658	28.1946	0	0	0	0	0	0	0	0	0	0	0	0	0	0	0	0	0	0	1	0	0	0	0	0	0	0	0	0	0	0	0	0	0	0	0
52	2000	41.2572	12.9321	64.042	1.26132	0	7.10474	1.70512	55.085	31.0569	1.43485	9.48446	64.2516	28.2109	0	0	0	0	0	0	0	0	0	0	0	0	0	0	0	0	0	0	0	1	0	0	0	0	0	0	0	0	0	0	0	0	0	0	0
52	2001	40.5356	12.8716	64.758	1.2504	0	7.08954	1.74374	51.3369	30.8066	1.46328	9.49185	63.7386	28.2309	0	0	0	0	0	0	0	0	0	0	0	0	0	0	0	0	0	0	0	0	1	0	0	0	0	0	0	0	0	0	0	0	0	0	0
52	2002	48.1727	11.7171	65.468	1.24979	0	7.06602	1.7822	47.778	34.4567	1.52073	9.55628	68.2477	28.2642	0	0	0	0	0	0	0	0	0	0	0	0	0	0	0	0	0	0	0	0	0	1	0	0	0	0	0	0	0	0	0	0	0	0	0
52	2003	50.6791	11.4195	66.172	1.23797	0	7.03765	1.8215	44.5195	36.8273	1.54531	9.62461	69.7098	28.2995	0	0	0	0	0	0	0	0	0	0	0	0	0	0	0	0	0	0	0	0	0	0	1	0	0	0	0	0	0	0	0	0	0	0	0
52	2004	51.3139	11.2363	66.869	1.20862	0	7.00484	1.86167	41.6976	37.5567	1.56321	9.64555	71.3862	28.3367	0	0	0	0	0	0	0	0	0	0	0	0	0	0	0	0	0	0	0	0	0	0	0	1	0	0	0	0	0	0	0	0	0	0	0
52	2005	54.4405	12.0762	67.558	1.16942	0	6.96905	1.90272	39.3515	37.6608	1.59427	9.66526	72.2047	28.3768	0	0	0	0	0	0	0	0	0	0	0	0	0	0	0	0	0	0	0	0	0	0	0	0	1	0	0	0	0	0	0	0	0	0	0
52	2006	53.1674	12.4659	68.239	1.12947	0	6.98896	1.94469	37.6726	37.9301	1.59855	9.70275	72.065	28.4165	0	0	0	0	0	0	0	0	0	0	0	0	0	0	0	0	0	0	0	0	0	0	0	0	0	1	0	0	0	0	0	0	0	0	0
52	2007	49.8873	9.4771	68.864	1.10186	0	7.01849	1.98757	36.2858	41.0819	1.59724	9.77013	74.7397	28.4515	0	0	0	0	0	0	0	0	0	0	0	0	0	0	0	0	0	0	0	0	0	0	0	0	0	0	1	0	0	0	0	0	0	0	0
52	2008	48.2294	10.0527	69.458	1.0932	0	7.06857	2.0314	35.217	38.899	1.63471	9.76171	73.6983	28.4946	0	0	0	0	0	0	0	0	0	0	0	0	0	0	0	0	0	0	0	0	0	0	0	0	0	0	0	1	0	0	0	0	0	0	0
52	2009	43.6996	11.1823	70.045	1.10895	0	7.15078	2.0762	34.4523	35.7116	1.66558	9.76064	70.3395	28.5434	0	0	0	0	0	0	0	0	0	0	0	0	0	0	0	0	0	0	0	0	0	0	0	0	0	0	0	0	1	0	0	0	0	0	0
52	2010	43.7706	10.8045	70.626	1.14214	0	7.26988	2.12199	33.957	36.5561	1.69884	9.80558	71.2174	28.5888	0	0	0	0	0	0	0	0	0	0	0	0	0	0	0	0	0	0	0	0	0	0	0	0	0	0	0	0	0	1	0	0	0	0	0
52	2011	43.1913	9.62259	71.2	1.17582	0	7.40814	2.16269	33.5688	36.6579	1.73736	9.81993	72.7023	28.6328	0	0	0	0	0	0	0	0	0	0	0	0	0	0	0	0	0	0	0	0	0	0	0	0	0	0	0	0	0	0	1	0	0	0	0
52	2012	47.3731	9.45854	71.755	1.20515	0	7.57153	2.20418	33.4046	31.6643	1.7722	9.73052	70.8866	28.6766	0	0	0	0	0	0	0	0	0	0	0	0	0	0	0	0	0	0	0	0	0	0	0	0	0	0	0	0	0	0	0	1	0	0	0
52	2013	50.3314	9.23695	72.295	1.23942	0	7.76366	2.24646	33.4397	31.1171	1.81869	9.71618	71.4721	28.7003	0	0	0	0	0	0	0	0	0	0	0	0	0	0	0	0	0	0	0	0	0	0	0	0	0	0	0	0	0	0	0	0	1	0	0
52	2014	44.6044	10.2761	72.83	1.27813	0	7.99119	2.28956	33.6372	30.7942	1.85254	9.74841	68.7462	28.7169	0	0	0	0	0	0	0	0	0	0	0	0	0	0	0	0	0	0	0	0	0	0	0	0	0	0	0	0	0	0	0	0	0	1	0
52	2015	39.0173	12.6953	73.358	1.31635	0	8.2599	2.33348	33.9636	27.6875	1.8717	9.72195	63.9074	28.7369	0	0	0	0	0	0	0	0	0	0	0	0	0	0	0	0	0	0	0	0	0	0	0	0	0	0	0	0	0	0	0	0	0	0	1
52	2016	43.2145	13.3224	73.88	1.35625	0	8.44304	2.37824	34.3069	31.3111	1.87485	9.83411	64.4181	28.7476	0	0	0	0	0	0	0	0	0	0	0	0	0	0	0	0	0	0	0	0	0	0	0	0	0	0	0	0	0	0	0	0	0	0	0
52	2017	48.7806	13.4294	74.394	1.38538	0	8.66218	2.42386	34.7822	32.2353	1.85371	9.85712	64.4181	28.7554	0	0	0	0	0	0	0	0	0	0	0	0	0	0	0	0	0	0	0	0	0	0	0	0	0	0	0	0	0	0	0	0	0	0	0
53	1981	14.5073	9.62617	23.417	2.32376	0	6.37468	1.30298	68.5084	16.4777	1.20871	7.26312	28.3242	28.1932	1	0	0	0	0	0	0	0	0	0	0	0	0	0	0	0	0	0	0	0	0	0	0	0	0	0	0	0	0	0	0	0	0	0	0
53	1982	14.1259	10.1726	23.647	2.32868	0	6.41484	1.32127	68.33	16.947	1.12853	7.27695	29.2793	28.2354	0	1	0	0	0	0	0	0	0	0	0	0	0	0	0	0	0	0	0	0	0	0	0	0	0	0	0	0	0	0	0	0	0	0	0
53	1983	13.6906	10.0911	23.879	2.32039	0	6.43813	1.33981	68.1162	16.7704	1.04372	7.32538	28.1376	28.2777	0	0	1	0	0	0	0	0	0	0	0	0	0	0	0	0	0	0	0	0	0	0	0	0	0	0	0	0	0	0	0	0	0	0	0
53	1984	14.0094	10.3559	24.113	2.29581	0	6.44605	1.35862	67.7987	16.8952	0.990005	7.33854	28.4588	28.3178	0	0	0	1	0	0	0	0	0	0	0	0	0	0	0	0	0	0	0	0	0	0	0	0	0	0	0	0	0	0	0	0	0	0	0
53	1985	12.9	10.9302	24.348	2.25985	0	6.44138	1.37769	67.3465	18.1209	0.937899	7.36919	30.1205	28.3577	0	0	0	0	1	0	0	0	0	0	0	0	0	0	0	0	0	0	0	0	0	0	0	0	0	0	0	0	0	0	0	0	0	0	0
53	1986	12.2193	11.5503	24.585	2.22096	0	6.4928	1.39887	67.2585	18.4046	0.890963	7.39452	30.4293	28.3999	0	0	0	0	0	1	0	0	0	0	0	0	0	0	0	0	0	0	0	0	0	0	0	0	0	0	0	0	0	0	0	0	0	0	0
53	1987	12.5848	11.929	24.823	2.18388	0	6.52363	1.42039	66.9233	18.2134	0.836075	7.41927	30.0924	28.4458	0	0	0	0	0	0	1	0	0	0	0	0	0	0	0	0	0	0	0	0	0	0	0	0	0	0	0	0	0	0	0	0	0	0	0
53	1988	13.4904	11.6044	25.063	2.14676	0	6.53771	1.44223	66.4166	19.1701	0.826904	7.49242	30.314	28.4966	0	0	0	0	0	0	0	1	0	0	0	0	0	0	0	0	0	0	0	0	0	0	0	0	0	0	0	0	0	0	0	0	0	0	0
53	1989	15.1681	11.5638	25.305	2.11087	0	6.53965	1.4644	65.8295	20.3323	0.820219	7.53497	31.7827	28.5487	0	0	0	0	0	0	0	0	1	0	0	0	0	0	0	0	0	0	0	0	0	0	0	0	0	0	0	0	0	0	0	0	0	0	0
53	1990	15.5063	11.2855	25.547	2.07609	0	6.53346	1.48692	65.1996	20.4821	0.830685	7.56927	32.0037	28.6033	0	0	0	0	0	0	0	0	0	1	0	0	0	0	0	0	0	0	0	0	0	0	0	0	0	0	0	0	0	0	0	0	0	0	0
53	1991	16.9877	11.0787	25.778	2.03973	0	6.6132	1.5091	64.6958	19.6526	0.858209	7.5531	32.4042	28.6613	0	0	0	0	0	0	0	0	0	0	1	0	0	0	0	0	0	0	0	0	0	0	0	0	0	0	0	0	0	0	0	0	0	0	0
53	1992	18.4331	10.915	25.984	2.00318	0	6.67831	1.53161	64.1238	20.1163	0.86019	7.58585	33.0414	28.7103	0	0	0	0	0	0	0	0	0	0	0	1	0	0	0	0	0	0	0	0	0	0	0	0	0	0	0	0	0	0	0	0	0	0	0
53	1993	19.6515	11.0027	26.191	1.97063	1	6.72996	1.55446	63.4653	20.928	0.879634	7.61451	34.4402	28.7605	0	0	0	0	0	0	0	0	0	0	0	0	1	0	0	0	0	0	0	0	0	0	0	0	0	0	0	0	0	0	0	0	0	0	0
53	1994	20.0781	10.4358	26.399	1.94324	0	6.7697	1.57765	62.687	22.2529	0.905242	7.66706	35.8326	28.8108	0	0	0	0	0	0	0	0	0	0	0	0	0	1	0	0	0	0	0	0	0	0	0	0	0	0	0	0	0	0	0	0	0	0	0
53	1995	22.8674	10.5403	26.607	1.91894	0	6.80015	1.60119	61.7868	23.7527	0.924136	7.72154	37.5553	28.8662	0	0	0	0	0	0	0	0	0	0	0	0	0	0	1	0	0	0	0	0	0	0	0	0	0	0	0	0	0	0	0	0	0	0	0
53	1996	21.9295	10.3309	26.817	1.89522	0	6.89733	1.6403	60.9863	23.9244	0.965271	7.77393	37.6547	28.933	0	0	0	0	0	0	0	0	0	0	0	0	0	0	0	1	0	0	0	0	0	0	0	0	0	0	0	0	0	0	0	0	0	0	0
53	1997	22.6194	11.0287	27.028	1.86917	0	6.97884	1.68038	60.0854	23.5599	1.02501	7.79905	37.7306	28.9941	0	0	0	0	0	0	0	0	0	0	0	0	0	0	0	0	1	0	0	0	0	0	0	0	0	0	0	0	0	0	0	0	0	0	0
53	1998	23.6995	11.9099	27.24	1.83966	0	7.0482	1.7184	59.1034	24.3303	1.08681	7.8388	38.9146	29.051	0	0	0	0	0	0	0	0	0	0	0	0	0	0	0	0	0	1	0	0	0	0	0	0	0	0	0	0	0	0	0	0	0	0	0
53	1999	24.8156	12.1755	27.453	1.80556	0	7.10985	1.74994	58.071	25.1134	1.14722	7.88961	39.7707	29.11	0	0	0	0	0	0	0	0	0	0	0	0	0	0	0	0	0	0	1	0	0	0	0	0	0	0	0	0	0	0	0	0	0	0	0
53	2000	26.9009	11.9478	27.667	1.76813	0	7.16735	1.78207	57.013	24.8918	1.21248	7.91144	40.452	29.1753	0	0	0	0	0	0	0	0	0	0	0	0	0	0	0	0	0	0	0	1	0	0	0	0	0	0	0	0	0	0	0	0	0	0	0
53	2001	25.9933	11.7614	27.918	1.72877	0	7.27346	1.79678	56.1546	25.4585	1.26693	7.945	41.6745	29.2334	0	0	0	0	0	0	0	0	0	0	0	0	0	0	0	0	0	0	0	0	1	0	0	0	0	0	0	0	0	0	0	0	0	0	0
53	2002	29.5087	11.3141	28.244	1.68956	0	7.36968	1.81161	55.2336	26.4055	1.32249	7.96508	44.169	29.292	0	0	0	0	0	0	0	0	0	0	0	0	0	0	0	0	0	0	0	0	0	1	0	0	0	0	0	0	0	0	0	0	0	0	0
53	2003	30.5924	10.8762	28.572	1.65149	0	7.45408	1.82657	54.2775	27.4739	1.3779	8.02896	44.9651	29.3506	0	0	0	0	0	0	0	0	0	0	0	0	0	0	0	0	0	0	0	0	0	0	1	0	0	0	0	0	0	0	0	0	0	0	0
53	2004	37.5038	10.4047	28.903	1.61531	0	7.52332	1.84165	53.3159	30.0744	1.44661	8.0925	48.5761	29.4171	0	0	0	0	0	0	0	0	0	0	0	0	0	0	0	0	0	0	0	0	0	0	0	1	0	0	0	0	0	0	0	0	0	0	0
53	2005	42.0017	10.3661	29.235	1.57971	0	7.57792	1.85685	52.3638	30.8047	1.54394	8.15296	49.9093	29.4964	0	0	0	0	0	0	0	0	0	0	0	0	0	0	0	0	0	0	0	0	0	0	0	0	1	0	0	0	0	0	0	0	0	0	0
53	2006	45.7245	9.80247	29.569	1.5457	0	7.66819	1.8782	51.5461	31.6877	1.64309	8.21503	51.8112	29.5831	0	0	0	0	0	0	0	0	0	0	0	0	0	0	0	0	0	0	0	0	0	0	0	0	0	1	0	0	0	0	0	0	0	0	0
53	2007	45.6863	9.86212	29.906	1.50922	0	7.74472	1.8998	50.7273	31.2007	1.72777	8.27375	51.9349	29.6748	0	0	0	0	0	0	0	0	0	0	0	0	0	0	0	0	0	0	0	0	0	0	0	0	0	0	1	0	0	0	0	0	0	0	0
53	2008	53.3682	10.5385	30.246	1.46489	0	7.81117	1.92165	49.8945	27.9876	1.82327	8.2895	49.867	29.7732	0	0	0	0	0	0	0	0	0	0	0	0	0	0	0	0	0	0	0	0	0	0	0	0	0	0	0	1	0	0	0	0	0	0	0
53	2009	46.2729	11.4597	30.587	1.41058	0	7.87042	1.94375	49.0121	27.0539	1.8736	8.35108	48.9214	29.8637	0	0	0	0	0	0	0	0	0	0	0	0	0	0	0	0	0	0	0	0	0	0	0	0	0	0	0	0	1	0	0	0	0	0	0
53	2010	49.2552	11.0076	30.93	1.35034	0	7.92649	1.9661	48.0598	26.8157	1.93129	8.41913	48.9451	29.9546	0	0	0	0	0	0	0	0	0	0	0	0	0	0	0	0	0	0	0	0	0	0	0	0	0	0	0	0	0	1	0	0	0	0	0
53	2011	55.6239	11.0845	31.276	1.28858	0	8.03073	1.98789	47.1779	25.6112	1.99769	8.45733	48.8016	30.0487	0	0	0	0	0	0	0	0	0	0	0	0	0	0	0	0	0	0	0	0	0	0	0	0	0	0	0	0	0	0	1	0	0	0	0
53	2012	55.7937	10.6839	31.634	1.23162	0	8.12537	2.00993	46.1825	24.5686	2.10997	8.49814	48.8593	30.1446	0	0	0	0	0	0	0	0	0	0	0	0	0	0	0	0	0	0	0	0	0	0	0	0	0	0	0	0	0	0	0	1	0	0	0
53	2013	53.8441	10.2952	32.003	1.18302	0	8.2259	2.03221	45.1284	23.6873	2.21384	8.54822	48.4007	30.2336	0	0	0	0	0	0	0	0	0	0	0	0	0	0	0	0	0	0	0	0	0	0	0	0	0	0	0	0	0	0	0	0	1	0	0
53	2014	48.9222	10.4409	32.384	1.14562	0	8.35203	2.05473	44.0963	23.6056	2.27657	8.60825	48.4277	30.3091	0	0	0	0	0	0	0	0	0	0	0	0	0	0	0	0	0	0	0	0	0	0	0	0	0	0	0	0	0	0	0	0	0	1	0
53	2015	41.9229	10.4283	32.777	1.11663	0	8.51423	2.07751	43.1292	24.2023	2.32336	8.67547	49.2694	30.3797	0	0	0	0	0	0	0	0	0	0	0	0	0	0	0	0	0	0	0	0	0	0	0	0	0	0	0	0	0	0	0	0	0	0	1
53	2016	40.0825	10.3085	33.182	1.08988	0	8.74141	2.10054	42.1467	23.7238	2.36994	8.73328	48.2496	30.4475	0	0	0	0	0	0	0	0	0	0	0	0	0	0	0	0	0	0	0	0	0	0	0	0	0	0	0	0	0	0	0	0	0	0	0
53	2017	40.7228	10.7503	33.6	1.0626	0	8.992	2.12382	41.2976	23.4003	2.42691	8.78733	47.8196	30.517	0	0	0	0	0	0	0	0	0	0	0	0	0	0	0	0	0	0	0	0	0	0	0	0	0	0	0	0	0	0	0	0	0	0	0
54	1981	53.1773	10.713	22.815	2.33962	0	6.45211	1.55752	73.2375	33.0142	5.60038	8.05686	55.5185	27.409	1	0	0	0	0	0	0	0	0	0	0	0	0	0	0	0	0	0	0	0	0	0	0	0	0	0	0	0	0	0	0	0	0	0	0
54	1982	48.6762	11.4563	23.606	2.31177	0	6.43405	1.59785	72.1101	30.6974	5.63782	8.05589	55.5185	27.5039	0	1	0	0	0	0	0	0	0	0	0	0	0	0	0	0	0	0	0	0	0	0	0	0	0	0	0	0	0	0	0	0	0	0	0
54	1983	56.5592	10.9601	24.415	2.26651	0	6.39954	1.63922	70.8879	30.2651	5.67437	8.11734	55.5185	27.6022	0	0	1	0	0	0	0	0	0	0	0	0	0	0	0	0	0	0	0	0	0	0	0	0	0	0	0	0	0	0	0	0	0	0	0
54	1984	50.1106	10.4778	25.244	2.19961	0	6.35705	1.68166	69.5658	29.5825	5.69949	8.16277	55.5185	27.6925	0	0	0	1	0	0	0	0	0	0	0	0	0	0	0	0	0	0	0	0	0	0	0	0	0	0	0	0	0	0	0	0	0	0	0
54	1985	44.7184	12.0355	26.089	2.11894	0	6.31263	1.72124	68.1436	28.2072	5.70538	8.16591	55.5185	27.7644	0	0	0	0	1	0	0	0	0	0	0	0	0	0	0	0	0	0	0	0	0	0	0	0	0	0	0	0	0	0	0	0	0	0	0
54	1986	41.0095	11.2425	26.953	2.03503	0	6.3162	1.75472	66.9019	27.8045	5.71032	8.20265	55.5185	27.8359	0	0	0	0	0	1	0	0	0	0	0	0	0	0	0	0	0	0	0	0	0	0	0	0	0	0	0	0	0	0	0	0	0	0	0
54	1987	46.9742	9.42461	27.835	1.95755	0	6.31071	1.78886	65.4906	27.1168	5.71631	8.23116	55.5185	27.909	0	0	0	0	0	0	1	0	0	0	0	0	0	0	0	0	0	0	0	0	0	0	0	0	0	0	0	0	0	0	0	0	0	0	0
54	1988	47.2546	8.97633	28.736	1.88837	0	6.30353	1.82366	63.9803	26.7256	5.7196	8.26846	55.5185	27.9797	0	0	0	0	0	0	0	1	0	0	0	0	0	0	0	0	0	0	0	0	0	0	0	0	0	0	0	0	0	0	0	0	0	0	0
54	1989	49.0819	9.38938	29.651	1.83093	0	6.30291	1.85914	62.4618	27.0515	5.72629	8.33711	55.5185	28.0545	0	0	0	0	0	0	0	0	1	0	0	0	0	0	0	0	0	0	0	0	0	0	0	0	0	0	0	0	0	0	0	0	0	0	0
54	1990	52.8919	9.53444	30.584	1.78206	0	6.31363	1.8953	60.9807	27.1601	5.73888	8.40548	55.5185	28.1367	0	0	0	0	0	0	0	0	0	1	0	0	0	0	0	0	0	0	0	0	0	0	0	0	0	0	0	0	0	0	0	0	0	0	0
54	1991	54.8396	9.13809	31.613	1.7369	0	6.38395	1.92251	59.5497	27.0297	5.7573	8.47363	55.5185	28.2271	0	0	0	0	0	0	0	0	0	0	1	0	0	0	0	0	0	0	0	0	0	0	0	0	0	0	0	0	0	0	0	0	0	0	0
54	1992	57.4274	9.51627	32.703	1.69094	0	6.45577	1.95011	58.2197	26.3771	5.77697	8.52644	55.5185	28.3212	0	0	0	0	0	0	0	0	0	0	0	1	0	0	0	0	0	0	0	0	0	0	0	0	0	0	0	0	0	0	0	0	0	0	0
54	1993	50.5234	9.02331	33.808	1.6437	0	6.52788	1.97811	56.9274	25.9494	5.78783	8.58003	55.5185	28.4076	0	0	0	0	0	0	0	0	0	0	0	0	1	0	0	0	0	0	0	0	0	0	0	0	0	0	0	0	0	0	0	0	0	0	0
54	1994	51.8771	8.11418	34.933	1.59387	0	6.59812	2.00651	55.5824	25.6734	5.795	8.63678	55.5185	28.491	0	0	0	0	0	0	0	0	0	0	0	0	0	1	0	0	0	0	0	0	0	0	0	0	0	0	0	0	0	0	0	0	0	0	0
54	1995	53.9586	7.82906	36.076	1.54374	0	6.66616	2.03531	54.1505	25.4207	5.80602	8.70034	55.5185	28.5799	0	0	0	0	0	0	0	0	0	0	0	0	0	0	1	0	0	0	0	0	0	0	0	0	0	0	0	0	0	0	0	0	0	0	0
54	1996	52.2647	7.56696	37.235	1.49534	0	6.79679	2.06453	52.8615	24.9449	5.82018	8.76066	55.5185	28.674	0	0	0	0	0	0	0	0	0	0	0	0	0	0	0	1	0	0	0	0	0	0	0	0	0	0	0	0	0	0	0	0	0	0	0
54	1997	55.9939	6.84281	38.406	1.45273	1	6.91844	2.09417	51.4675	23.6425	5.83709	8.79206	55.5185	28.7736	0	0	0	0	0	0	0	0	0	0	0	0	0	0	0	0	1	0	0	0	0	0	0	0	0	0	0	0	0	0	0	0	0	0	0
54	1998	96.1862	5.69351	39.593	1.41877	1	7.03537	2.12424	50.0362	18.6407	5.8499	8.63716	55.5185	28.8706	0	0	0	0	0	0	0	0	0	0	0	0	0	0	0	0	0	1	0	0	0	0	0	0	0	0	0	0	0	0	0	0	0	0	0
54	1999	62.9439	6.60446	40.792	1.39529	1	7.15276	2.15473	48.6866	18.0115	5.81686	8.63108	55.5185	28.9128	0	0	0	0	0	0	0	0	0	0	0	0	0	0	0	0	0	0	1	0	0	0	0	0	0	0	0	0	0	0	0	0	0	0	0
54	2000	71.4369	6.532	42.002	1.37991	1	7.27322	2.18567	47.5053	18.438	5.75063	8.66531	55.5185	28.9374	0	0	0	0	0	0	0	0	0	0	0	0	0	0	0	0	0	0	0	1	0	0	0	0	0	0	0	0	0	0	0	0	0	0	0
54	2001	69.7932	6.88906	42.783	1.36809	1	7.34901	2.20775	47.0034	18.4767	5.87557	8.68742	55.4514	28.9699	0	0	0	0	0	0	0	0	0	0	0	0	0	0	0	0	0	0	0	0	1	0	0	0	0	0	0	0	0	0	0	0	0	0	0
54	2002	59.0795	7.25746	43.568	1.35735	0	7.39732	2.23005	46.6117	18.5264	5.82238	8.71786	55.0841	29.0046	0	0	0	0	0	0	0	0	0	0	0	0	0	0	0	0	0	0	0	0	0	1	0	0	0	0	0	0	0	0	0	0	0	0	0
54	2003	53.6165	8.12949	44.356	1.34884	0	7.41302	2.25258	46.2994	18.5706	5.80456	8.75107	54.5951	29.04	0	0	0	0	0	0	0	0	0	0	0	0	0	0	0	0	0	0	0	0	0	0	1	0	0	0	0	0	0	0	0	0	0	0	0
54	2004	59.7613	8.32187	45.149	1.34188	0	7.3951	2.27533	46.0205	18.9817	5.62831	8.78673	54.9063	29.0728	0	0	0	0	0	0	0	0	0	0	0	0	0	0	0	0	0	0	0	0	0	0	0	1	0	0	0	0	0	0	0	0	0	0	0
54	2005	63.9879	8.10951	45.942	1.3363	0	7.34984	2.29832	45.7474	19.6785	5.61923	8.82873	56.1313	29.1142	0	0	0	0	0	0	0	0	0	0	0	0	0	0	0	0	0	0	0	0	0	0	0	0	1	0	0	0	0	0	0	0	0	0	0
54	2006	56.6571	8.62717	46.738	1.32958	0	7.41987	2.32153	44.9944	19.771	5.69228	8.86899	56.0117	29.1609	0	0	0	0	0	0	0	0	0	0	0	0	0	0	0	0	0	0	0	0	0	0	0	0	0	1	0	0	0	0	0	0	0	0	0
54	2007	54.8293	8.34647	47.535	1.32384	0	7.47135	2.34498	44.4207	19.8642	5.61812	8.91727	55.3315	29.2055	0	0	0	0	0	0	0	0	0	0	0	0	0	0	0	0	0	0	0	0	0	0	0	0	0	0	1	0	0	0	0	0	0	0	0
54	2008	58.5614	8.42378	48.335	1.32333	0	7.50335	2.36867	44.0049	19.7888	5.64099	8.96243	54.5799	29.2541	0	0	0	0	0	0	0	0	0	0	0	0	0	0	0	0	0	0	0	0	0	0	0	0	0	0	0	1	0	0	0	0	0	0	0
54	2009	45.5121	9.58918	49.134	1.32922	0	7.5127	2.3926	43.728	19.1752	5.76347	8.99439	53.3786	29.3086	0	0	0	0	0	0	0	0	0	0	0	0	0	0	0	0	0	0	0	0	0	0	0	0	0	0	0	0	1	0	0	0	0	0	0
54	2010	46.7013	9.00591	49.914	1.33777	0	7.49518	2.41677	43.5408	19.349	5.89792	9.04139	53.4155	29.3606	0	0	0	0	0	0	0	0	0	0	0	0	0	0	0	0	0	0	0	0	0	0	0	0	0	0	0	0	0	1	0	0	0	0	0
54	2011	50.18	9.05868	50.595	1.348	0	7.59296	2.40213	42.9376	19.6915	6.09289	9.08778	54.0808	29.4153	0	0	0	0	0	0	0	0	0	0	0	0	0	0	0	0	0	0	0	0	0	0	0	0	0	0	0	0	0	0	1	0	0	0	0
54	2012	49.5829	9.24879	51.276	1.35189	0	7.68315	2.38758	42.4497	19.7052	6.23792	9.13281	54.0627	29.4728	0	0	0	0	0	0	0	0	0	0	0	0	0	0	0	0	0	0	0	0	0	0	0	0	0	0	0	0	0	0	0	1	0	0	0
54	2013	48.6374	9.51772	51.955	1.34092	0	7.77606	2.37312	41.9917	19.5154	6.34149	9.17349	53.8812	29.5332	0	0	0	0	0	0	0	0	0	0	0	0	0	0	0	0	0	0	0	0	0	0	0	0	0	0	0	0	0	0	0	0	1	0	0
54	2014	48.0802	9.42503	52.635	1.31088	0	7.88394	2.35874	41.4733	19.2273	6.36388	9.20923	53.6249	29.5922	0	0	0	0	0	0	0	0	0	0	0	0	0	0	0	0	0	0	0	0	0	0	0	0	0	0	0	0	0	0	0	0	0	1	0
54	2015	41.9376	9.74941	53.313	1.26747	0	8.01517	2.34446	40.8706	19.0453	6.48193	9.24417	53.6249	29.6493	0	0	0	0	0	0	0	0	0	0	0	0	0	0	0	0	0	0	0	0	0	0	0	0	0	0	0	0	0	0	0	0	0	0	1
54	2016	37.4213	9.52781	53.989	1.21977	0	8.21548	2.33025	40.4989	18.9137	6.50747	9.28108	53.6249	29.7054	0	0	0	0	0	0	0	0	0	0	0	0	0	0	0	0	0	0	0	0	0	0	0	0	0	0	0	0	0	0	0	0	0	0	0
54	2017	39.3555	9.12057	54.659	1.1751	0	8.4298	2.31614	39.9312	18.8167	6.52393	9.31876	53.6249	29.7599	0	0	0	0	0	0	0	0	0	0	0	0	0	0	0	0	0	0	0	0	0	0	0	0	0	0	0	0	0	0	0	0	0	0	0
55	1981	100.454	16.3864	37.919	2.44336	0	4.51006	1.95838	67.1741	11.0363	1.167	8.56946	33.8068	23.0752	1	0	0	0	0	0	0	0	0	0	0	0	0	0	0	0	0	0	0	0	0	0	0	0	0	0	0	0	0	0	0	0	0	0	0
[truncated: 924 more rows]
[truncated: 11 more columns]
