# Supplementary material for: Dose the increasing burden of social endowment affect sustainable development of economy?
Source: PLoS One. 2024 Jan 2;19(1):e0296512. doi: 10.1371/journal.pone.0296512 (PMC10760761; doi:10.1371/journal.pone.0296512)
Supplement: S1 Data — (ZIP) [file pone.0296512.s001.zip › DATA/3 Notes.xls]

## Sheet: Sheet1
1、Data for the baseline regression and the instrumental variables method regression :"1 Data for the baseline and IV regression.dta"
Notes:
(1)mpk=(1-Labor_Share/100)*gdp_imf/capstock_imf*100
(2)capstock=Private_Stock+Government_Stock,lncapstock=log(capstock)
(3)gdppercap_imf=gdp_imf*1000000000/Pop_Total,lngdppercap=log(gdppercap_imf)
(4)male_female(sex ratio)=male_rate/female_rate
(5)netbirth=Birth_rate-Death_rate
(6)K_Share=100-Labor_Share
2、Data for the heterogeneity analysis :"2 Data for the heterogeneity analysis"
Notes:
(1)if id<=13, then this country will be the "old-but-not-rich".
(2)if id >=14&id<=46,then this country will be the "rich-and-old".
(3)if id >=47,then this country will be the "not-rich-not-old".
